# Supplementary material for: Matrix structure and microenvironment dynamics correlate with chemotherapy response in ovarian cancer
Source: iScience. 2026 Feb 9;29(3):114858. doi: 10.1016/j.isci.2026.114858 (PMC13080397; doi:10.1016/j.isci.2026.114858)
Supplement: Table S3. Overlapping canonical pathways in 60577 treated vs. control TP1 or TP2 and the Adzibolosu et al.’s dataset (GSE227100), related to Figure 1 [file mmc4.xlsx]

## Sheet: STable3
Supplementary Table 3. Overlaping canonical pathways in 60577 treated vs Control TP1 or TP2 and the Adzibolosu et al. dataset (GEO227100).
pathway	intersect
BIOCARTA_CTLA4_PATHWAY	TP1.up
BIOCARTA_EICOSANOID_PATHWAY	TP1.up
BIOCARTA_FMLP_PATHWAY	TP1.up
BIOCARTA_IL7_PATHWAY	TP1.up
BIOCARTA_NKT_PATHWAY	TP1.up
KEGG_B_CELL_RECEPTOR_SIGNALING_PATHWAY	TP1.up
KEGG_CALCIUM_SIGNALING_PATHWAY	TP1.up
KEGG_CELL_ADHESION_MOLECULES_CAMS	TP1.up
KEGG_CHEMOKINE_SIGNALING_PATHWAY	TP1.up
KEGG_COMPLEMENT_AND_COAGULATION_CASCADES	TP1.up
KEGG_CYTOKINE_CYTOKINE_RECEPTOR_INTERACTION	TP1.up
KEGG_HEMATOPOIETIC_CELL_LINEAGE	TP1.up
KEGG_INTESTINAL_IMMUNE_NETWORK_FOR_IGA_PRODUCTION	TP1.up
KEGG_JAK_STAT_SIGNALING_PATHWAY	TP1.up
KEGG_LEISHMANIA_INFECTION	TP1.up
KEGG_MAPK_SIGNALING_PATHWAY	TP1.up
KEGG_NATURAL_KILLER_CELL_MEDIATED_CYTOTOXICITY	TP1.up
KEGG_NEUROACTIVE_LIGAND_RECEPTOR_INTERACTION	TP1.up
KEGG_PPAR_SIGNALING_PATHWAY	TP1.up
KEGG_TOLL_LIKE_RECEPTOR_SIGNALING_PATHWAY	TP1.up
KEGG_T_CELL_RECEPTOR_SIGNALING_PATHWAY	TP1.up
KEGG_VASCULAR_SMOOTH_MUSCLE_CONTRACTION	TP1.up
NABA_CORE_MATRISOME	TP1.up
NABA_ECM_AFFILIATED	TP1.up
NABA_ECM_GLYCOPROTEINS	TP1.up
NABA_ECM_REGULATORS	TP1.up
NABA_SECRETED_FACTORS	TP1.up
PID_ANGIOPOIETIN_RECEPTOR_PATHWAY	TP1.up
PID_BCR_5PATHWAY	TP1.up
PID_CD8_TCR_DOWNSTREAM_PATHWAY	TP1.up
PID_CD8_TCR_PATHWAY	TP1.up
PID_CXCR4_PATHWAY	TP1.up
PID_ENDOTHELIN_PATHWAY	TP1.up
PID_FCER1_PATHWAY	TP1.up
PID_GMCSF_PATHWAY	TP1.up
PID_IL12_2PATHWAY	TP1.up
PID_IL27_PATHWAY	TP1.up
PID_IL4_2PATHWAY	TP1.up
PID_IL6_7_PATHWAY	TP1.up
PID_IL8_CXCR2_PATHWAY	TP1.up
PID_TCR_PATHWAY	TP1.up
PID_THROMBIN_PAR1_PATHWAY	TP1.up
PID_TXA2PATHWAY	TP1.up
REACTOME_ADORA2B_MEDIATED_ANTI_INFLAMMATORY_CYTOKINES_PRODUCTION	TP1.up
REACTOME_ANTIGEN_ACTIVATES_B_CELL_RECEPTOR_BCR_LEADING_TO_GENERATION_OF_SECOND_MESSENGERS	TP1.up
REACTOME_ANTIMICROBIAL_PEPTIDES	TP1.up
REACTOME_ANTI_INFLAMMATORY_RESPONSE_FAVOURING_LEISHMANIA_PARASITE_INFECTION	TP1.up
REACTOME_BINDING_AND_UPTAKE_OF_LIGANDS_BY_SCAVENGER_RECEPTORS	TP1.up
REACTOME_BIOLOGICAL_OXIDATIONS	TP1.up
REACTOME_CELL_SURFACE_INTERACTIONS_AT_THE_VASCULAR_WALL	TP1.up
REACTOME_CHEMOKINE_RECEPTORS_BIND_CHEMOKINES	TP1.up
REACTOME_CLASS_A_1_RHODOPSIN_LIKE_RECEPTORS	TP1.up
REACTOME_COMPLEMENT_CASCADE	TP1.up
REACTOME_C_TYPE_LECTIN_RECEPTORS_CLRS	TP1.up
REACTOME_DISEASES_OF_IMMUNE_SYSTEM	TP1.up
REACTOME_ECM_PROTEOGLYCANS	TP1.up
REACTOME_EXTRACELLULAR_MATRIX_ORGANIZATION	TP1.up
REACTOME_FCGR3A_MEDIATED_IL10_SYNTHESIS	TP1.up
REACTOME_GENERATION_OF_SECOND_MESSENGER_MOLECULES	TP1.up
REACTOME_GPCR_LIGAND_BINDING	TP1.up
REACTOME_G_ALPHA_I_SIGNALLING_EVENTS	TP1.up
REACTOME_G_ALPHA_Q_SIGNALLING_EVENTS	TP1.up
REACTOME_G_ALPHA_S_SIGNALLING_EVENTS	TP1.up
REACTOME_G_ALPHA_Z_SIGNALLING_EVENTS	TP1.up
REACTOME_G_PROTEIN_MEDIATED_EVENTS	TP1.up
REACTOME_IMMUNOREGULATORY_INTERACTIONS_BETWEEN_A_LYMPHOID_AND_A_NON_LYMPHOID_CELL	TP1.up
REACTOME_INACTIVATION_OF_CSF3_G_CSF_SIGNALING	TP1.up
REACTOME_INITIAL_TRIGGERING_OF_COMPLEMENT	TP1.up
REACTOME_INTEGRATION_OF_ENERGY_METABOLISM	TP1.up
REACTOME_INTERFERON_GAMMA_SIGNALING	TP1.up
REACTOME_INTERLEUKIN_10_SIGNALING	TP1.up
REACTOME_INTERLEUKIN_20_FAMILY_SIGNALING	TP1.up
REACTOME_INTERLEUKIN_2_FAMILY_SIGNALING	TP1.up
REACTOME_INTERLEUKIN_4_AND_INTERLEUKIN_13_SIGNALING	TP1.up
REACTOME_ION_CHANNEL_TRANSPORT	TP1.up
REACTOME_LEISHMANIA_INFECTION	TP1.up
REACTOME_NEUTROPHIL_DEGRANULATION	TP1.up
REACTOME_OPIOID_SIGNALLING	TP1.up
REACTOME_PD_1_SIGNALING	TP1.up
REACTOME_PEPTIDE_LIGAND_BINDING_RECEPTORS	TP1.up
REACTOME_PHASE_I_FUNCTIONALIZATION_OF_COMPOUNDS	TP1.up
REACTOME_PLASMA_LIPOPROTEIN_ASSEMBLY_REMODELING_AND_CLEARANCE	TP1.up
REACTOME_PLATELET_ACTIVATION_SIGNALING_AND_AGGREGATION	TP1.up
REACTOME_PLATELET_HOMEOSTASIS	TP1.up
REACTOME_REGULATION_OF_INSULIN_LIKE_GROWTH_FACTOR_IGF_TRANSPORT_AND_UPTAKE_BY_INSULIN_LIKE_GROWTH_FACTOR_BINDING_PROTEINS_IGFBPS	TP1.up
REACTOME_RESPONSE_TO_ELEVATED_PLATELET_CYTOSOLIC_CA2	TP1.up
REACTOME_SIGNALING_BY_CSF3_G_CSF	TP1.up
REACTOME_SIGNALING_BY_INTERLEUKINS	TP1.up
REACTOME_SIGNALING_BY_RECEPTOR_TYROSINE_KINASES	TP1.up
REACTOME_SLC_MEDIATED_TRANSMEMBRANE_TRANSPORT	TP1.up
REACTOME_TCR_SIGNALING	TP1.up
REACTOME_TNFS_BIND_THEIR_PHYSIOLOGICAL_RECEPTORS	TP1.up
REACTOME_TOLL_LIKE_RECEPTOR_CASCADES	TP1.up
REACTOME_TOLL_LIKE_RECEPTOR_TLR1_TLR2_CASCADE	TP1.up
REACTOME_TRANSPORT_OF_INORGANIC_CATIONS_ANIONS_AND_AMINO_ACIDS_OLIGOPEPTIDES	TP1.up
WP_ADIPOGENESIS	TP1.up
WP_ALLOGRAFT_REJECTION	TP1.up
WP_B_CELL_RECEPTOR_SIGNALING_PATHWAY	TP1.up
WP_CALCIUM_REGULATION_IN_THE_CARDIAC_CELL	TP1.up
WP_CANCER_IMMUNOTHERAPY_BY_PD1_BLOCKADE	TP1.up
WP_CHEMOKINE_SIGNALING_PATHWAY	TP1.up
WP_COMPLEMENT_AND_COAGULATION_CASCADES	TP1.up
WP_EICOSANOID_METABOLISM_VIA_CYCLO_OXYGENASES_COX	TP1.up
WP_EICOSANOID_METABOLISM_VIA_LIPO_OXYGENASES_LOX	TP1.up
WP_EICOSANOID_SYNTHESIS	TP1.up
WP_FOCAL_ADHESIONPI3KAKTMTORSIGNALING_PATHWAY	TP1.up
WP_GLUCOCORTICOID_RECEPTOR_PATHWAY	TP1.up
WP_GPCRS_CLASS_A_RHODOPSINLIKE	TP1.up
WP_G_PROTEIN_SIGNALING_PATHWAYS	TP1.up
WP_HEMATOPOIETIC_STEM_CELL_DIFFERENTIATION	TP1.up
WP_HEPATITIS_B_INFECTION	TP1.up
WP_HUMAN_COMPLEMENT_SYSTEM	TP1.up
WP_IL18_SIGNALING_PATHWAY	TP1.up
WP_IL2_SIGNALING_PATHWAY	TP1.up
WP_IL3_SIGNALING_PATHWAY	TP1.up
WP_IL4_SIGNALING_PATHWAY	TP1.up
WP_IL5_SIGNALING_PATHWAY	TP1.up
WP_INTERACTIONS_BETWEEN_IMMUNE_CELLS_AND_MICRORNAS_IN_TUMOR_MICROENVIRONMENT	TP1.up
WP_KIT_RECEPTOR_SIGNALING_PATHWAY	TP1.up
WP_METAPATHWAY_BIOTRANSFORMATION_PHASE_I_AND_II	TP1.up
WP_MYOMETRIAL_RELAXATION_AND_CONTRACTION_PATHWAYS	TP1.up
WP_NUCLEAR_RECEPTORS_METAPATHWAY	TP1.up
WP_PEPTIDE_GPCRS	TP1.up
WP_PHOSPHODIESTERASES_IN_NEURONAL_FUNCTION	TP1.up
WP_PI3KAKT_SIGNALING_PATHWAY	TP1.up
WP_PPAR_SIGNALING_PATHWAY	TP1.up
WP_PROSTAGLANDIN_SYNTHESIS_AND_REGULATION	TP1.up
WP_RANKLRANK_RECEPTOR_ACTIVATOR_OF_NFKB_LIGAND_SIGNALING_PATHWAY	TP1.up
WP_REGULATION_OF_TOLLLIKE_RECEPTOR_SIGNALING_PATHWAY	TP1.up
WP_REGULATORY_CIRCUITS_OF_THE_STAT3_SIGNALING_PATHWAY	TP1.up
WP_SELECTIVE_EXPRESSION_OF_CHEMOKINE_RECEPTORS_DURING_TCELL_POLARIZATION	TP1.up
WP_SELENIUM_MICRONUTRIENT_NETWORK	TP1.up
WP_SMALL_LIGAND_GPCRS	TP1.up
WP_SYNAPTIC_VESICLE_PATHWAY	TP1.up
WP_TCELL_ANTIGEN_RECEPTOR_TCR_PATHWAY_DURING_STAPHYLOCOCCUS_AUREUS_INFECTION	TP1.up
WP_TCELL_ANTIGEN_RECEPTOR_TCR_SIGNALING_PATHWAY	TP1.up
WP_THYMIC_STROMAL_LYMPHOPOIETIN_TSLP_SIGNALING_PATHWAY	TP1.up
WP_TOLLLIKE_RECEPTOR_SIGNALING_PATHWAY	TP1.up
WP_TYPE_I_INTERFERON_INDUCTION_AND_SIGNALING_DURING_SARSCOV2_INFECTION	TP1.up
WP_TYROBP_CAUSAL_NETWORK	TP1.up
WP_VIRAL_ACUTE_MYOCARDITIS	TP1.up
WP_VITAMIN_B12_METABOLISM	TP1.up
WP_VITAMIN_D_RECEPTOR_PATHWAY	TP1.up
WP_WHITE_FAT_CELL_DIFFERENTIATION	TP1.up
BIOCARTA_CSK_PATHWAY	TP2.up
BIOCARTA_CTLA4_PATHWAY	TP2.up
BIOCARTA_EICOSANOID_PATHWAY	TP2.up
BIOCARTA_IL12_PATHWAY	TP2.up
BIOCARTA_IL2RB_PATHWAY	TP2.up
BIOCARTA_IL7_PATHWAY	TP2.up
BIOCARTA_NKT_PATHWAY	TP2.up
KEGG_ABC_TRANSPORTERS	TP2.up
KEGG_ALLOGRAFT_REJECTION	TP2.up
KEGG_AUTOIMMUNE_THYROID_DISEASE	TP2.up
KEGG_B_CELL_RECEPTOR_SIGNALING_PATHWAY	TP2.up
KEGG_CALCIUM_SIGNALING_PATHWAY	TP2.up
KEGG_CELL_ADHESION_MOLECULES_CAMS	TP2.up
KEGG_CHEMOKINE_SIGNALING_PATHWAY	TP2.up
KEGG_CYTOKINE_CYTOKINE_RECEPTOR_INTERACTION	TP2.up
KEGG_GRAFT_VERSUS_HOST_DISEASE	TP2.up
KEGG_HEMATOPOIETIC_CELL_LINEAGE	TP2.up
KEGG_INTESTINAL_IMMUNE_NETWORK_FOR_IGA_PRODUCTION	TP2.up
KEGG_JAK_STAT_SIGNALING_PATHWAY	TP2.up
KEGG_NATURAL_KILLER_CELL_MEDIATED_CYTOTOXICITY	TP2.up
KEGG_NEUROACTIVE_LIGAND_RECEPTOR_INTERACTION	TP2.up
KEGG_PRIMARY_IMMUNODEFICIENCY	TP2.up
KEGG_T_CELL_RECEPTOR_SIGNALING_PATHWAY	TP2.up
KEGG_VASCULAR_SMOOTH_MUSCLE_CONTRACTION	TP2.up
PID_CD8_TCR_PATHWAY	TP2.up
PID_CXCR4_PATHWAY	TP2.up
PID_IL12_2PATHWAY	TP2.up
PID_IL12_STAT4_PATHWAY	TP2.up
PID_IL27_PATHWAY	TP2.up
PID_IL2_STAT5_PATHWAY	TP2.up
PID_NFAT_TFPATHWAY	TP2.up
PID_TCR_PATHWAY	TP2.up
PID_THROMBIN_PAR1_PATHWAY	TP2.up
PID_TXA2PATHWAY	TP2.up
REACTOME_ANTIGEN_ACTIVATES_B_CELL_RECEPTOR_BCR_LEADING_TO_GENERATION_OF_SECOND_MESSENGERS	TP2.up
REACTOME_CHEMOKINE_RECEPTORS_BIND_CHEMOKINES	TP2.up
REACTOME_CLASS_A_1_RHODOPSIN_LIKE_RECEPTORS	TP2.up
REACTOME_CONSTITUTIVE_SIGNALING_BY_ABERRANT_PI3K_IN_CANCER	TP2.up
REACTOME_COSTIMULATION_BY_THE_CD28_FAMILY	TP2.up
REACTOME_CYTOCHROME_P450_ARRANGED_BY_SUBSTRATE_TYPE	TP2.up
REACTOME_DAG_AND_IP3_SIGNALING	TP2.up
REACTOME_GENERATION_OF_SECOND_MESSENGER_MOLECULES	TP2.up
REACTOME_GPCR_LIGAND_BINDING	TP2.up
REACTOME_G_ALPHA_I_SIGNALLING_EVENTS	TP2.up
REACTOME_G_ALPHA_S_SIGNALLING_EVENTS	TP2.up
REACTOME_G_PROTEIN_MEDIATED_EVENTS	TP2.up
REACTOME_IMMUNOREGULATORY_INTERACTIONS_BETWEEN_A_LYMPHOID_AND_A_NON_LYMPHOID_CELL	TP2.up
REACTOME_INTERFERON_GAMMA_SIGNALING	TP2.up
REACTOME_INTERLEUKIN_20_FAMILY_SIGNALING	TP2.up
REACTOME_INTERLEUKIN_2_FAMILY_SIGNALING	TP2.up
REACTOME_PD_1_SIGNALING	TP2.up
REACTOME_TNFS_BIND_THEIR_PHYSIOLOGICAL_RECEPTORS	TP2.up
REACTOME_TRANSPORT_OF_INORGANIC_CATIONS_ANIONS_AND_AMINO_ACIDS_OLIGOPEPTIDES	TP2.up
SIG_BCR_SIGNALING_PATHWAY	TP2.up
WP_ALLOGRAFT_REJECTION	TP2.up
WP_B_CELL_RECEPTOR_SIGNALING_PATHWAY	TP2.up
WP_CALCIUM_REGULATION_IN_THE_CARDIAC_CELL	TP2.up
WP_CANCER_IMMUNOTHERAPY_BY_PD1_BLOCKADE	TP2.up
WP_CHEMOKINE_SIGNALING_PATHWAY	TP2.up
WP_DEVELOPMENT_AND_HETEROGENEITY_OF_THE_ILC_FAMILY	TP2.up
WP_ECTODERM_DIFFERENTIATION	TP2.up
WP_GPCRS_CLASS_A_RHODOPSINLIKE	TP2.up
WP_HEMATOPOIETIC_STEM_CELL_DIFFERENTIATION	TP2.up
WP_IL2_SIGNALING_PATHWAY	TP2.up
WP_IL4_SIGNALING_PATHWAY	TP2.up
WP_INTERACTIONS_BETWEEN_IMMUNE_CELLS_AND_MICRORNAS_IN_TUMOR_MICROENVIRONMENT	TP2.up
WP_INTERFERON_TYPE_I_SIGNALING_PATHWAYS	TP2.up
WP_PATHOGENESIS_OF_SARSCOV2_MEDIATED_BY_NSP9NSP10_COMPLEX	TP2.up
WP_PEPTIDE_GPCRS	TP2.up
WP_PHOSPHODIESTERASES_IN_NEURONAL_FUNCTION	TP2.up
WP_REGULATION_OF_TOLLLIKE_RECEPTOR_SIGNALING_PATHWAY	TP2.up
WP_REGULATORY_CIRCUITS_OF_THE_STAT3_SIGNALING_PATHWAY	TP2.up
WP_SELECTIVE_EXPRESSION_OF_CHEMOKINE_RECEPTORS_DURING_TCELL_POLARIZATION	TP2.up
WP_SMALL_LIGAND_GPCRS	TP2.up
WP_TCELL_ANTIGEN_RECEPTOR_TCR_PATHWAY_DURING_STAPHYLOCOCCUS_AUREUS_INFECTION	TP2.up
WP_TCELL_ANTIGEN_RECEPTOR_TCR_SIGNALING_PATHWAY	TP2.up
WP_TYPE_II_INTERFERON_SIGNALING_IFNG	TP2.up
WP_TYPE_I_INTERFERON_INDUCTION_AND_SIGNALING_DURING_SARSCOV2_INFECTION	TP2.up
WP_TYROBP_CAUSAL_NETWORK	TP2.up
WP_WHITE_FAT_CELL_DIFFERENTIATION	TP2.up
BIOCARTA_ATRBRCA_PATHWAY	TP1.down
BIOCARTA_MCM_PATHWAY	TP1.down
KEGG_BASE_EXCISION_REPAIR	TP1.down
KEGG_CELL_CYCLE	TP1.down
KEGG_DNA_REPLICATION	TP1.down
KEGG_HOMOLOGOUS_RECOMBINATION	TP1.down
KEGG_MISMATCH_REPAIR	TP1.down
KEGG_OOCYTE_MEIOSIS	TP1.down
KEGG_SPLICEOSOME	TP1.down
PID_ATM_PATHWAY	TP1.down
PID_ATR_PATHWAY	TP1.down
PID_AURORA_B_PATHWAY	TP1.down
PID_BARD1_PATHWAY	TP1.down
PID_E2F_PATHWAY	TP1.down
PID_FANCONI_PATHWAY	TP1.down
PID_FOXM1_PATHWAY	TP1.down
PID_MYC_ACTIV_PATHWAY	TP1.down
PID_PLK1_PATHWAY	TP1.down
REACTOME_ACTIVATED_PKN1_STIMULATES_TRANSCRIPTION_OF_AR_ANDROGEN_RECEPTOR_REGULATED_GENES_KLK2_AND_KLK3	TP1.down
REACTOME_ACTIVATION_OF_ANTERIOR_HOX_GENES_IN_HINDBRAIN_DEVELOPMENT_DURING_EARLY_EMBRYOGENESIS	TP1.down
REACTOME_ACTIVATION_OF_ATR_IN_RESPONSE_TO_REPLICATION_STRESS	TP1.down
REACTOME_ACTIVATION_OF_THE_PRE_REPLICATIVE_COMPLEX	TP1.down
REACTOME_ANCHORING_OF_THE_BASAL_BODY_TO_THE_PLASMA_MEMBRANE	TP1.down
REACTOME_APC_CDC20_MEDIATED_DEGRADATION_OF_NEK2A	TP1.down
REACTOME_APC_C_CDC20_MEDIATED_DEGRADATION_OF_CYCLIN_B	TP1.down
REACTOME_APC_C_MEDIATED_DEGRADATION_OF_CELL_CYCLE_PROTEINS	TP1.down
REACTOME_ASSEMBLY_OF_THE_PRE_REPLICATIVE_COMPLEX	TP1.down
REACTOME_AURKA_ACTIVATION_BY_TPX2	TP1.down
REACTOME_BASE_EXCISION_REPAIR	TP1.down
REACTOME_BASE_EXCISION_REPAIR_AP_SITE_FORMATION	TP1.down
REACTOME_B_WICH_COMPLEX_POSITIVELY_REGULATES_RRNA_EXPRESSION	TP1.down
REACTOME_CELLULAR_SENESCENCE	TP1.down
REACTOME_CELL_CYCLE_CHECKPOINTS	TP1.down
REACTOME_CHOLESTEROL_BIOSYNTHESIS	TP1.down
REACTOME_CHROMATIN_MODIFYING_ENZYMES	TP1.down
REACTOME_CHROMOSOME_MAINTENANCE	TP1.down
REACTOME_CILIUM_ASSEMBLY	TP1.down
REACTOME_CONDENSATION_OF_PROPHASE_CHROMOSOMES	TP1.down
REACTOME_CYCLIN_A_B1_B2_ASSOCIATED_EVENTS_DURING_G2_M_TRANSITION	TP1.down
REACTOME_DEPOSITION_OF_NEW_CENPA_CONTAINING_NUCLEOSOMES_AT_THE_CENTROMERE	TP1.down
REACTOME_DISEASES_OF_PROGRAMMED_CELL_DEATH	TP1.down
REACTOME_DNA_DAMAGE_BYPASS	TP1.down
REACTOME_DNA_DAMAGE_TELOMERE_STRESS_INDUCED_SENESCENCE	TP1.down
REACTOME_DNA_DOUBLE_STRAND_BREAK_REPAIR	TP1.down
REACTOME_DNA_DOUBLE_STRAND_BREAK_RESPONSE	TP1.down
REACTOME_DNA_METHYLATION	TP1.down
REACTOME_DNA_REPAIR	TP1.down
REACTOME_DNA_REPLICATION	TP1.down
REACTOME_DNA_REPLICATION_PRE_INITIATION	TP1.down
REACTOME_DNA_STRAND_ELONGATION	TP1.down
REACTOME_DUAL_INCISION_IN_GG_NER	TP1.down
REACTOME_E2F_MEDIATED_REGULATION_OF_DNA_REPLICATION	TP1.down
REACTOME_EPIGENETIC_REGULATION_OF_GENE_EXPRESSION	TP1.down
REACTOME_ERCC6_CSB_AND_EHMT2_G9A_POSITIVELY_REGULATE_RRNA_EXPRESSION	TP1.down
REACTOME_EXTENSION_OF_TELOMERES	TP1.down
REACTOME_FACTORS_INVOLVED_IN_MEGAKARYOCYTE_DEVELOPMENT_AND_PLATELET_PRODUCTION	TP1.down
REACTOME_FANCONI_ANEMIA_PATHWAY	TP1.down
REACTOME_FGFR2_ALTERNATIVE_SPLICING	TP1.down
REACTOME_G0_AND_EARLY_G1	TP1.down
REACTOME_G1_S_SPECIFIC_TRANSCRIPTION	TP1.down
REACTOME_G2_M_CHECKPOINTS	TP1.down
REACTOME_G2_M_DNA_DAMAGE_CHECKPOINT	TP1.down
REACTOME_GAP_FILLING_DNA_REPAIR_SYNTHESIS_AND_LIGATION_IN_GG_NER	TP1.down
REACTOME_GENE_SILENCING_BY_RNA	TP1.down
REACTOME_HATS_ACETYLATE_HISTONES	TP1.down
REACTOME_HCMV_EARLY_EVENTS	TP1.down
REACTOME_HCMV_INFECTION	TP1.down
REACTOME_HCMV_LATE_EVENTS	TP1.down
REACTOME_HDACS_DEACETYLATE_HISTONES	TP1.down
REACTOME_HDR_THROUGH_HOMOLOGOUS_RECOMBINATION_HRR	TP1.down
REACTOME_HDR_THROUGH_SINGLE_STRAND_ANNEALING_SSA	TP1.down
REACTOME_HOMOLOGOUS_DNA_PAIRING_AND_STRAND_EXCHANGE	TP1.down
REACTOME_HOMOLOGY_DIRECTED_REPAIR	TP1.down
REACTOME_INHIBITION_OF_DNA_RECOMBINATION_AT_TELOMERE	TP1.down
REACTOME_INHIBITION_OF_THE_PROTEOLYTIC_ACTIVITY_OF_APC_C_REQUIRED_FOR_THE_ONSET_OF_ANAPHASE_BY_MITOTIC_SPINDLE_CHECKPOINT_COMPONENTS	TP1.down
REACTOME_INTERACTIONS_OF_REV_WITH_HOST_CELLULAR_PROTEINS	TP1.down
REACTOME_KINESINS	TP1.down
REACTOME_LAGGING_STRAND_SYNTHESIS	TP1.down
REACTOME_MEIOSIS	TP1.down
REACTOME_MEIOTIC_RECOMBINATION	TP1.down
REACTOME_MITOCHONDRIAL_TRANSLATION	TP1.down
REACTOME_MITOTIC_G1_PHASE_AND_G1_S_TRANSITION	TP1.down
REACTOME_MITOTIC_G2_G2_M_PHASES	TP1.down
REACTOME_MITOTIC_METAPHASE_AND_ANAPHASE	TP1.down
REACTOME_MITOTIC_PROMETAPHASE	TP1.down
REACTOME_MITOTIC_PROPHASE	TP1.down
REACTOME_MITOTIC_SPINDLE_CHECKPOINT	TP1.down
REACTOME_MRNA_SPLICING	TP1.down
REACTOME_MRNA_SPLICING_MINOR_PATHWAY	TP1.down
REACTOME_M_PHASE	TP1.down
REACTOME_NEGATIVE_EPIGENETIC_REGULATION_OF_RRNA_EXPRESSION	TP1.down
REACTOME_NONHOMOLOGOUS_END_JOINING_NHEJ	TP1.down
REACTOME_NUCLEAR_PORE_COMPLEX_NPC_DISASSEMBLY	TP1.down
REACTOME_ORC1_REMOVAL_FROM_CHROMATIN	TP1.down
REACTOME_ORGANELLE_BIOGENESIS_AND_MAINTENANCE	TP1.down
REACTOME_PCNA_DEPENDENT_LONG_PATCH_BASE_EXCISION_REPAIR	TP1.down
REACTOME_PHOSPHORYLATION_OF_THE_APC_C	TP1.down
REACTOME_PKMTS_METHYLATE_HISTONE_LYSINES	TP1.down
REACTOME_POLO_LIKE_KINASE_MEDIATED_EVENTS	TP1.down
REACTOME_POLYMERASE_SWITCHING_ON_THE_C_STRAND_OF_THE_TELOMERE	TP1.down
REACTOME_POSITIVE_EPIGENETIC_REGULATION_OF_RRNA_EXPRESSION	TP1.down
REACTOME_PRC2_METHYLATES_HISTONES_AND_DNA	TP1.down
REACTOME_PROCESSING_OF_CAPPED_INTRON_CONTAINING_PRE_MRNA	TP1.down
REACTOME_PROCESSING_OF_DNA_DOUBLE_STRAND_BREAK_ENDS	TP1.down
REACTOME_PROCESSIVE_SYNTHESIS_ON_THE_C_STRAND_OF_THE_TELOMERE	TP1.down
REACTOME_PROTEIN_UBIQUITINATION	TP1.down
REACTOME_RECOGNITION_AND_ASSOCIATION_OF_DNA_GLYCOSYLASE_WITH_SITE_CONTAINING_AN_AFFECTED_PURINE	TP1.down
REACTOME_RECOGNITION_OF_DNA_DAMAGE_BY_PCNA_CONTAINING_REPLICATION_COMPLEX	TP1.down
REACTOME_RECRUITMENT_OF_MITOTIC_CENTROSOME_PROTEINS_AND_COMPLEXES	TP1.down
REACTOME_RECRUITMENT_OF_NUMA_TO_MITOTIC_CENTROSOMES	TP1.down
REACTOME_REGULATION_OF_PLK1_ACTIVITY_AT_G2_M_TRANSITION	TP1.down
REACTOME_REGULATION_OF_TP53_ACTIVITY	TP1.down
REACTOME_REGULATION_OF_TP53_ACTIVITY_THROUGH_PHOSPHORYLATION	TP1.down
REACTOME_REPRODUCTION	TP1.down
REACTOME_RESOLUTION_OF_ABASIC_SITES_AP_SITES	TP1.down
REACTOME_RESOLUTION_OF_AP_SITES_VIA_THE_MULTIPLE_NUCLEOTIDE_PATCH_REPLACEMENT_PATHWAY	TP1.down
REACTOME_RESOLUTION_OF_D_LOOP_STRUCTURES	TP1.down
REACTOME_RESOLUTION_OF_D_LOOP_STRUCTURES_THROUGH_SYNTHESIS_DEPENDENT_STRAND_ANNEALING_SDSA	TP1.down
REACTOME_RESOLUTION_OF_SISTER_CHROMATID_COHESION	TP1.down
REACTOME_RHO_GTPASES_ACTIVATE_FORMINS	TP1.down
REACTOME_RHO_GTPASES_ACTIVATE_PKNS	TP1.down
REACTOME_RHO_GTPASE_EFFECTORS	TP1.down
REACTOME_RMTS_METHYLATE_HISTONE_ARGININES	TP1.down
REACTOME_RNA_POLYMERASE_II_TRANSCRIPTION_TERMINATION	TP1.down
REACTOME_RNA_POLYMERASE_I_PROMOTER_ESCAPE	TP1.down
REACTOME_RNA_POLYMERASE_I_TRANSCRIPTION	TP1.down
REACTOME_RUNX1_REGULATES_TRANSCRIPTION_OF_GENES_INVOLVED_IN_DIFFERENTIATION_OF_HSCS	TP1.down
REACTOME_SEPARATION_OF_SISTER_CHROMATIDS	TP1.down
REACTOME_SIRT1_NEGATIVELY_REGULATES_RRNA_EXPRESSION	TP1.down
REACTOME_SNRNP_ASSEMBLY	TP1.down
REACTOME_SUMOYLATION_OF_CHROMATIN_ORGANIZATION_PROTEINS	TP1.down
REACTOME_SUMOYLATION_OF_DNA_DAMAGE_RESPONSE_AND_REPAIR_PROTEINS	TP1.down
REACTOME_SUMOYLATION_OF_DNA_REPLICATION_PROTEINS	TP1.down
REACTOME_SUMOYLATION_OF_RNA_BINDING_PROTEINS	TP1.down
REACTOME_SWITCHING_OF_ORIGINS_TO_A_POST_REPLICATIVE_STATE	TP1.down
REACTOME_S_PHASE	TP1.down
REACTOME_TELOMERE_C_STRAND_LAGGING_STRAND_SYNTHESIS	TP1.down
REACTOME_TELOMERE_MAINTENANCE	TP1.down
REACTOME_TERMINATION_OF_TRANSLESION_DNA_SYNTHESIS	TP1.down
REACTOME_TP53_REGULATES_TRANSCRIPTION_OF_CELL_CYCLE_GENES	TP1.down
REACTOME_TRANSCRIPTIONAL_REGULATION_BY_E2F6	TP1.down
REACTOME_TRANSCRIPTIONAL_REGULATION_BY_SMALL_RNAS	TP1.down
REACTOME_TRANSCRIPTIONAL_REGULATION_BY_TP53	TP1.down
REACTOME_TRANSCRIPTION_OF_E2F_TARGETS_UNDER_NEGATIVE_CONTROL_BY_P107_RBL1_AND_P130_RBL2_IN_COMPLEX_WITH_HDAC1	TP1.down
REACTOME_TRANSLESION_SYNTHESIS_BY_Y_FAMILY_DNA_POLYMERASES_BYPASSES_LESIONS_ON_DNA_TEMPLATE	TP1.down
REACTOME_TRANSPORT_OF_MATURE_TRANSCRIPT_TO_CYTOPLASM	TP1.down
REACTOME_TRNA_PROCESSING	TP1.down
REACTOME_TRNA_PROCESSING_IN_THE_NUCLEUS	TP1.down
WP_ATM_SIGNALING_PATHWAY	TP1.down
WP_BASE_EXCISION_REPAIR	TP1.down
WP_CELL_CYCLE	TP1.down
WP_CILIOPATHIES	TP1.down
WP_DNA_DAMAGE_RESPONSE	TP1.down
WP_DNA_IRDAMAGE_AND_CELLULAR_RESPONSE_VIA_ATR	TP1.down
WP_DNA_IRDOUBLE_STRAND_BREAKS_DSBS_AND_CELLULAR_RESPONSE_VIA_ATM	TP1.down
WP_DNA_MISMATCH_REPAIR	TP1.down
WP_DNA_REPAIR_PATHWAYS_FULL_NETWORK	TP1.down
WP_DNA_REPLICATION	TP1.down
WP_FBXL10_ENHANCEMENT_OF_MAPERK_SIGNALING_IN_DIFFUSE_LARGE_BCELL_LYMPHOMA	TP1.down
WP_G1_TO_S_CELL_CYCLE_CONTROL	TP1.down
WP_GASTRIC_CANCER_NETWORK_1	TP1.down
WP_GENES_RELATED_TO_PRIMARY_CILIUM_DEVELOPMENT_BASED_ON_CRISPR	TP1.down
WP_HISTONE_MODIFICATIONS	TP1.down
WP_INTEGRATED_CANCER_PATHWAY	TP1.down
WP_JOUBERT_SYNDROME	TP1.down
WP_MIRNA_REGULATION_OF_DNA_DAMAGE_RESPONSE	TP1.down
WP_MRNA_PROCESSING	TP1.down
WP_RETINOBLASTOMA_GENE_IN_CANCER	TP1.down
WP_TRANSSULFURATION_AND_ONE_CARBON_METABOLISM	TP1.down
BIOCARTA_G2_PATHWAY	TP2.down
BIOCARTA_MCM_PATHWAY	TP2.down
KEGG_BASE_EXCISION_REPAIR	TP2.down
KEGG_CELL_CYCLE	TP2.down
KEGG_DNA_REPLICATION	TP2.down
KEGG_HOMOLOGOUS_RECOMBINATION	TP2.down
KEGG_MISMATCH_REPAIR	TP2.down
KEGG_OOCYTE_MEIOSIS	TP2.down
KEGG_OXIDATIVE_PHOSPHORYLATION	TP2.down
KEGG_SPLICEOSOME	TP2.down
PID_ATM_PATHWAY	TP2.down
PID_ATR_PATHWAY	TP2.down
PID_AURORA_A_PATHWAY	TP2.down
PID_AURORA_B_PATHWAY	TP2.down
PID_E2F_PATHWAY	TP2.down
PID_FANCONI_PATHWAY	TP2.down
PID_FOXM1_PATHWAY	TP2.down
PID_MYC_ACTIV_PATHWAY	TP2.down
PID_P73PATHWAY	TP2.down
PID_PLK1_PATHWAY	TP2.down
REACTOME_ACTIVATED_PKN1_STIMULATES_TRANSCRIPTION_OF_AR_ANDROGEN_RECEPTOR_REGULATED_GENES_KLK2_AND_KLK3	TP2.down
REACTOME_ACTIVATION_OF_ANTERIOR_HOX_GENES_IN_HINDBRAIN_DEVELOPMENT_DURING_EARLY_EMBRYOGENESIS	TP2.down
REACTOME_ACTIVATION_OF_ATR_IN_RESPONSE_TO_REPLICATION_STRESS	TP2.down
REACTOME_ACTIVATION_OF_THE_PRE_REPLICATIVE_COMPLEX	TP2.down
REACTOME_ANCHORING_OF_THE_BASAL_BODY_TO_THE_PLASMA_MEMBRANE	TP2.down
REACTOME_APC_CDC20_MEDIATED_DEGRADATION_OF_NEK2A	TP2.down
REACTOME_APC_C_CDC20_MEDIATED_DEGRADATION_OF_CYCLIN_B	TP2.down
REACTOME_APC_C_CDH1_MEDIATED_DEGRADATION_OF_CDC20_AND_OTHER_APC_C_CDH1_TARGETED_PROTEINS_IN_LATE_MITOSIS_EARLY_G1	TP2.down
REACTOME_APC_C_MEDIATED_DEGRADATION_OF_CELL_CYCLE_PROTEINS	TP2.down
REACTOME_ASSEMBLY_OF_THE_PRE_REPLICATIVE_COMPLEX	TP2.down
REACTOME_AURKA_ACTIVATION_BY_TPX2	TP2.down
REACTOME_BASE_EXCISION_REPAIR	TP2.down
REACTOME_BASE_EXCISION_REPAIR_AP_SITE_FORMATION	TP2.down
REACTOME_B_WICH_COMPLEX_POSITIVELY_REGULATES_RRNA_EXPRESSION	TP2.down
REACTOME_CELLULAR_SENESCENCE	TP2.down
REACTOME_CELL_CYCLE_CHECKPOINTS	TP2.down
REACTOME_CHOLESTEROL_BIOSYNTHESIS	TP2.down
REACTOME_CHROMATIN_MODIFYING_ENZYMES	TP2.down
REACTOME_CHROMOSOME_MAINTENANCE	TP2.down
REACTOME_CILIUM_ASSEMBLY	TP2.down
REACTOME_CONDENSATION_OF_PROPHASE_CHROMOSOMES	TP2.down
REACTOME_COPI_DEPENDENT_GOLGI_TO_ER_RETROGRADE_TRAFFIC	TP2.down
REACTOME_CYCLIN_A_B1_B2_ASSOCIATED_EVENTS_DURING_G2_M_TRANSITION	TP2.down
REACTOME_DEPOSITION_OF_NEW_CENPA_CONTAINING_NUCLEOSOMES_AT_THE_CENTROMERE	TP2.down
REACTOME_DISEASES_OF_PROGRAMMED_CELL_DEATH	TP2.down
REACTOME_DNA_DAMAGE_BYPASS	TP2.down
REACTOME_DNA_DAMAGE_TELOMERE_STRESS_INDUCED_SENESCENCE	TP2.down
REACTOME_DNA_DOUBLE_STRAND_BREAK_REPAIR	TP2.down
REACTOME_DNA_DOUBLE_STRAND_BREAK_RESPONSE	TP2.down
REACTOME_DNA_METHYLATION	TP2.down
REACTOME_DNA_REPAIR	TP2.down
REACTOME_DNA_REPLICATION	TP2.down
REACTOME_DNA_REPLICATION_PRE_INITIATION	TP2.down
REACTOME_DNA_STRAND_ELONGATION	TP2.down
REACTOME_DUAL_INCISION_IN_GG_NER	TP2.down
REACTOME_E2F_MEDIATED_REGULATION_OF_DNA_REPLICATION	TP2.down
REACTOME_EPIGENETIC_REGULATION_OF_GENE_EXPRESSION	TP2.down
REACTOME_ERCC6_CSB_AND_EHMT2_G9A_POSITIVELY_REGULATE_RRNA_EXPRESSION	TP2.down
REACTOME_EXTENSION_OF_TELOMERES	TP2.down
REACTOME_FGFR2_ALTERNATIVE_SPLICING	TP2.down
REACTOME_G0_AND_EARLY_G1	TP2.down
REACTOME_G1_S_SPECIFIC_TRANSCRIPTION	TP2.down
REACTOME_G2_M_CHECKPOINTS	TP2.down
REACTOME_G2_M_DNA_DAMAGE_CHECKPOINT	TP2.down
REACTOME_GAP_FILLING_DNA_REPAIR_SYNTHESIS_AND_LIGATION_IN_GG_NER	TP2.down
REACTOME_GENE_SILENCING_BY_RNA	TP2.down
REACTOME_GOLGI_TO_ER_RETROGRADE_TRANSPORT	TP2.down
REACTOME_HATS_ACETYLATE_HISTONES	TP2.down
REACTOME_HCMV_EARLY_EVENTS	TP2.down
REACTOME_HCMV_INFECTION	TP2.down
REACTOME_HCMV_LATE_EVENTS	TP2.down
REACTOME_HDACS_DEACETYLATE_HISTONES	TP2.down
REACTOME_HDMS_DEMETHYLATE_HISTONES	TP2.down
REACTOME_HDR_THROUGH_HOMOLOGOUS_RECOMBINATION_HRR	TP2.down
REACTOME_HDR_THROUGH_SINGLE_STRAND_ANNEALING_SSA	TP2.down
REACTOME_HOMOLOGOUS_DNA_PAIRING_AND_STRAND_EXCHANGE	TP2.down
REACTOME_HOMOLOGY_DIRECTED_REPAIR	TP2.down
REACTOME_INHIBITION_OF_DNA_RECOMBINATION_AT_TELOMERE	TP2.down
REACTOME_INHIBITION_OF_THE_PROTEOLYTIC_ACTIVITY_OF_APC_C_REQUIRED_FOR_THE_ONSET_OF_ANAPHASE_BY_MITOTIC_SPINDLE_CHECKPOINT_COMPONENTS	TP2.down
REACTOME_INTERACTIONS_OF_REV_WITH_HOST_CELLULAR_PROTEINS	TP2.down
REACTOME_INTRA_GOLGI_AND_RETROGRADE_GOLGI_TO_ER_TRAFFIC	TP2.down
REACTOME_LAGGING_STRAND_SYNTHESIS	TP2.down
REACTOME_MEIOSIS	TP2.down
REACTOME_MEIOTIC_RECOMBINATION	TP2.down
REACTOME_MITOCHONDRIAL_PROTEIN_IMPORT	TP2.down
REACTOME_MITOCHONDRIAL_TRANSLATION	TP2.down
REACTOME_MITOTIC_G1_PHASE_AND_G1_S_TRANSITION	TP2.down
REACTOME_MITOTIC_G2_G2_M_PHASES	TP2.down
REACTOME_MITOTIC_METAPHASE_AND_ANAPHASE	TP2.down
REACTOME_MITOTIC_PROMETAPHASE	TP2.down
REACTOME_MITOTIC_PROPHASE	TP2.down
REACTOME_MITOTIC_SPINDLE_CHECKPOINT	TP2.down
REACTOME_MRNA_SPLICING	TP2.down
REACTOME_MRNA_SPLICING_MINOR_PATHWAY	TP2.down
REACTOME_M_PHASE	TP2.down
REACTOME_NEGATIVE_EPIGENETIC_REGULATION_OF_RRNA_EXPRESSION	TP2.down
REACTOME_NONHOMOLOGOUS_END_JOINING_NHEJ	TP2.down
REACTOME_NUCLEAR_PORE_COMPLEX_NPC_DISASSEMBLY	TP2.down
REACTOME_ORC1_REMOVAL_FROM_CHROMATIN	TP2.down
REACTOME_ORGANELLE_BIOGENESIS_AND_MAINTENANCE	TP2.down
REACTOME_PCNA_DEPENDENT_LONG_PATCH_BASE_EXCISION_REPAIR	TP2.down
REACTOME_PHOSPHORYLATION_OF_THE_APC_C	TP2.down
REACTOME_POLO_LIKE_KINASE_MEDIATED_EVENTS	TP2.down
REACTOME_POLYMERASE_SWITCHING_ON_THE_C_STRAND_OF_THE_TELOMERE	TP2.down
REACTOME_POSITIVE_EPIGENETIC_REGULATION_OF_RRNA_EXPRESSION	TP2.down
REACTOME_PRC2_METHYLATES_HISTONES_AND_DNA	TP2.down
REACTOME_PROCESSING_OF_CAPPED_INTRON_CONTAINING_PRE_MRNA	TP2.down
REACTOME_PROCESSING_OF_DNA_DOUBLE_STRAND_BREAK_ENDS	TP2.down
REACTOME_PROCESSIVE_SYNTHESIS_ON_THE_C_STRAND_OF_THE_TELOMERE	TP2.down
REACTOME_PROTEIN_UBIQUITINATION	TP2.down
REACTOME_RECOGNITION_AND_ASSOCIATION_OF_DNA_GLYCOSYLASE_WITH_SITE_CONTAINING_AN_AFFECTED_PURINE	TP2.down
REACTOME_RECOGNITION_OF_DNA_DAMAGE_BY_PCNA_CONTAINING_REPLICATION_COMPLEX	TP2.down
REACTOME_RECRUITMENT_OF_MITOTIC_CENTROSOME_PROTEINS_AND_COMPLEXES	TP2.down
REACTOME_RECRUITMENT_OF_NUMA_TO_MITOTIC_CENTROSOMES	TP2.down
REACTOME_REGULATION_OF_PLK1_ACTIVITY_AT_G2_M_TRANSITION	TP2.down
REACTOME_REGULATION_OF_TP53_ACTIVITY	TP2.down
REACTOME_REGULATION_OF_TP53_ACTIVITY_THROUGH_PHOSPHORYLATION	TP2.down
REACTOME_REPRODUCTION	TP2.down
REACTOME_RESOLUTION_OF_ABASIC_SITES_AP_SITES	TP2.down
REACTOME_RESOLUTION_OF_AP_SITES_VIA_THE_MULTIPLE_NUCLEOTIDE_PATCH_REPLACEMENT_PATHWAY	TP2.down
REACTOME_RESOLUTION_OF_D_LOOP_STRUCTURES	TP2.down
REACTOME_RESOLUTION_OF_D_LOOP_STRUCTURES_THROUGH_SYNTHESIS_DEPENDENT_STRAND_ANNEALING_SDSA	TP2.down
REACTOME_RESOLUTION_OF_SISTER_CHROMATID_COHESION	TP2.down
REACTOME_RESPIRATORY_ELECTRON_TRANSPORT_ATP_SYNTHESIS_BY_CHEMIOSMOTIC_COUPLING_AND_HEAT_PRODUCTION_BY_UNCOUPLING_PROTEINS	TP2.down
REACTOME_RHO_GTPASES_ACTIVATE_FORMINS	TP2.down
REACTOME_RHO_GTPASES_ACTIVATE_PKNS	TP2.down
REACTOME_RHO_GTPASE_EFFECTORS	TP2.down
REACTOME_RMTS_METHYLATE_HISTONE_ARGININES	TP2.down
REACTOME_RNA_POLYMERASE_II_TRANSCRIPTION_TERMINATION	TP2.down
REACTOME_RNA_POLYMERASE_I_PROMOTER_ESCAPE	TP2.down
REACTOME_RNA_POLYMERASE_I_TRANSCRIPTION	TP2.down
REACTOME_RUNX1_REGULATES_TRANSCRIPTION_OF_GENES_INVOLVED_IN_DIFFERENTIATION_OF_HSCS	TP2.down
REACTOME_SEPARATION_OF_SISTER_CHROMATIDS	TP2.down
REACTOME_SIRT1_NEGATIVELY_REGULATES_RRNA_EXPRESSION	TP2.down
REACTOME_SNRNP_ASSEMBLY	TP2.down
REACTOME_SUMOYLATION_OF_CHROMATIN_ORGANIZATION_PROTEINS	TP2.down
REACTOME_SUMOYLATION_OF_DNA_DAMAGE_RESPONSE_AND_REPAIR_PROTEINS	TP2.down
REACTOME_SUMOYLATION_OF_DNA_REPLICATION_PROTEINS	TP2.down
REACTOME_SUMOYLATION_OF_RNA_BINDING_PROTEINS	TP2.down
REACTOME_SWITCHING_OF_ORIGINS_TO_A_POST_REPLICATIVE_STATE	TP2.down
REACTOME_S_PHASE	TP2.down
REACTOME_TELOMERE_C_STRAND_LAGGING_STRAND_SYNTHESIS	TP2.down
REACTOME_TELOMERE_MAINTENANCE	TP2.down
REACTOME_TERMINATION_OF_TRANSLESION_DNA_SYNTHESIS	TP2.down
REACTOME_THE_ROLE_OF_GTSE1_IN_G2_M_PROGRESSION_AFTER_G2_CHECKPOINT	TP2.down
REACTOME_TP53_REGULATES_TRANSCRIPTION_OF_CELL_CYCLE_GENES	TP2.down
REACTOME_TRANSCRIPTIONAL_REGULATION_BY_E2F6	TP2.down
REACTOME_TRANSCRIPTIONAL_REGULATION_BY_SMALL_RNAS	TP2.down
REACTOME_TRANSCRIPTIONAL_REGULATION_BY_TP53	TP2.down
REACTOME_TRANSCRIPTION_OF_E2F_TARGETS_UNDER_NEGATIVE_CONTROL_BY_P107_RBL1_AND_P130_RBL2_IN_COMPLEX_WITH_HDAC1	TP2.down
REACTOME_TRANSLESION_SYNTHESIS_BY_Y_FAMILY_DNA_POLYMERASES_BYPASSES_LESIONS_ON_DNA_TEMPLATE	TP2.down
REACTOME_TRANSPORT_OF_MATURE_TRANSCRIPT_TO_CYTOPLASM	TP2.down
REACTOME_TRNA_AMINOACYLATION	TP2.down
REACTOME_TRNA_PROCESSING	TP2.down
REACTOME_TRNA_PROCESSING_IN_THE_NUCLEUS	TP2.down
REACTOME_UCH_PROTEINASES	TP2.down
WP_ATM_SIGNALING_PATHWAY	TP2.down
WP_BASE_EXCISION_REPAIR	TP2.down
WP_CELL_CYCLE	TP2.down
WP_DNA_DAMAGE_RESPONSE	TP2.down
WP_DNA_IRDAMAGE_AND_CELLULAR_RESPONSE_VIA_ATR	TP2.down
WP_DNA_IRDOUBLE_STRAND_BREAKS_DSBS_AND_CELLULAR_RESPONSE_VIA_ATM	TP2.down
WP_DNA_MISMATCH_REPAIR	TP2.down
WP_DNA_REPAIR_PATHWAYS_FULL_NETWORK	TP2.down
WP_DNA_REPLICATION	TP2.down
WP_ELECTRON_TRANSPORT_CHAIN_OXPHOS_SYSTEM_IN_MITOCHONDRIA	TP2.down
WP_FBXL10_ENHANCEMENT_OF_MAPERK_SIGNALING_IN_DIFFUSE_LARGE_BCELL_LYMPHOMA	TP2.down
WP_G1_TO_S_CELL_CYCLE_CONTROL	TP2.down
WP_GASTRIC_CANCER_NETWORK_1	TP2.down
WP_INTEGRATED_CANCER_PATHWAY	TP2.down
WP_MIRNA_REGULATION_OF_DNA_DAMAGE_RESPONSE	TP2.down
WP_MRNA_PROCESSING	TP2.down
WP_RETINOBLASTOMA_GENE_IN_CANCER	TP2.down
WP_TRANSSULFURATION_AND_ONE_CARBON_METABOLISM	TP2.down

## Sheet: STable3A
List of significanlty enriched Canonical Pathways in 60577 Treated vs Control TP1 (padj <= 0.05).
pathway	pval	padj	log2err	ES	NES	size	leadingEdge
BIOCARTA_41BB_PATHWAY	0.568548	0.732769	0.0728939	0.327036	0.929689	15	NFKBIA MAP4K5 IKBKB TNFRSF9 JUN NFKB1
BIOCARTA_AGR_PATHWAY	0.0939457	0.190581	0.2114	-0.397881	-1.3271	28	PAK4 DMD MAPK8 PAK3 SP1 MAPK3 CHRM1 DAG1 AGRN MAPK1 UTRN
BIOCARTA_AKT_PATHWAY	0.143678	0.265936	0.160801	0.425845	1.31028	19	NFKBIA PIK3CG IKBKG IKBKB GHR AKT1 NFKB1 FASLG FOXO1
BIOCARTA_ALK_PATHWAY	0.661795	0.813318	0.0670513	-0.264559	-0.882417	28	SMAD6 ATF2 RFC1 GATA4 MAP3K7 AXIN1 BMPR1A BMP4 SMAD5 BMP2
BIOCARTA_ARAP_PATHWAY	0.636719	0.793224	0.0656814	0.293875	0.86708	17	ARAP1 CYTH4 ARFGEF2
BIOCARTA_ARENRF2_PATHWAY	0.8	0.912942	0.0568864	-0.253675	-0.76775	17	PRKCA MAPK8
BIOCARTA_ARF_PATHWAY	0.530452	0.704567	0.0751182	0.325858	0.952101	16	MDM2 PIK3CG TP53
BIOCARTA_AT1R_PATHWAY	0.346809	0.521355	0.103576	-0.324862	-1.07372	26	PRKCA MAPK8 SOS1 ATF2 MAP3K1 MAPK3 CALM2 MAPK1 ELK1
BIOCARTA_ATM_PATHWAY	0.3	0.46715	0.111463	-0.358773	-1.1141	19	CHEK1 MRE11 MAPK8 ATM RAD51 RAD50 CHEK2 RBBP8 NBN
KEGG_LYSOSOME	1e-10	2.72388e-09		0.641778	2.83165	109	LIPA GNS SLC11A1 PSAP CTSD PLA2G15 ACP2 ATP6V0B CTSB HYAL1 CTSO LAPTM5 GBA NEU1 NAGPA SUMF1 CLTA TPP1 DNASE2 TCIRG1 GLA CTSH MFSD8 AP3D1 CTSZ AP3M2 GUSB IGF2R CLN3 SCARB2 CTSK CTSS ATP6V1H LAMP1 ABCB9 AP4S1 CD63 SLC17A5 CTSA IDUA ATP6V0C SGSH NPC2 ARSG SLC11A2 GGA1 LGMN SMPD1 ACP5 ATP6V0D1 ATP6V0A1 ATP6AP1 AP1B1 ATP6V0D2 NAGLU NAGA PPT2 ATP6V0A2 PPT1 GNPTG ASAH1 CTSC HGSNAT AP3S1 GM2A AP4E1
BIOCARTA_BAD_PATHWAY	0.112381	0.22077	0.183024	0.419947	1.33098	22	BAX CSF2RB IGF1 PIK3CG KITLG AKT1 PRKAR2B
REACTOME_NEUTROPHIL_DEGRANULATION	1e-10	2.72388e-09		0.513622	2.67804	385	RAP2B PLEKHO2 PTAFR ANPEP ITGB2 GNS SLC11A1 PDXK NFAM1 PSAP CTSD ATP8B4 NHLRC3 FTL CD300A HK3 C3AR1 ADAM8 CYBA GRN C5AR1 NCKAP1L CFP FGR CLEC12A CLEC4D ALOX5 CD36 CD14 SERPINA3 ARHGAP9 CTSB ADGRE5 STOM DIAPH1 PYGL CD53 PLAU NEU1 CYBB TYROBP ATG7 KCNAB2 ITGAM DGAT1 MVP CHI3L1 LGALS3 HPSE RNASET2 DNASE1L1 FPR2 NBEAL2 TCIRG1 GLA CTSH FPR1 CD93 HVCN1 APAF1 VAT1 GHDC DOCK2 ATP11B AOC1 CTSZ STK11IP HEB…
BIOCARTA_BCELLSURVIVAL_PATHWAY	0.537549	0.709861	0.0747385	-0.328553	-0.960813	15	BIRC5 MTOR DPF2
BIOCARTA_BCR_PATHWAY	0.129344	0.245888	0.170932	0.367898	1.30285	33	SYK NFATC4 BTK PPP3CA NFATC1 VAV1 PRKCB FOS LYN NFATC2 JUN RAF1
BIOCARTA_BIOPEPTIDES_PATHWAY	0.860707	0.944552	0.0543434	-0.225957	-0.753003	27	PRKCA MAPK8 SOS1 MAPK3 CALM2 MAPK1
BIOCARTA_CALCINEURIN_PATHWAY	0.238281	0.386545	0.122679	0.405772	1.19723	17	CDKN1A NFATC4 PPP3CA NFATC1 PRKCB NFATC2
BIOCARTA_CARDIACEGF_PATHWAY	0.626953	0.784766	0.0664364	0.297254	0.87705	17	EDNRA PRKCB FOS EDNRB JUN NFKB1
BIOCARTA_CARM_ER_PATHWAY	0.0967078	0.194803	0.206588	-0.40833	-1.32204	23	TBP PPARGC1A HDAC6 HDAC2 PELP1 EP300 PHB2 HDAC3
BIOCARTA_CASPASE_PATHWAY	0.130879	0.24829	0.175204	-0.417845	-1.27838	18	CASP2 LMNB1 PARP1
BIOCARTA_CCR3_PATHWAY	0.419355	0.599313	0.0891647	0.360893	1.02594	15	CCR3 CCL11 PRKCB LIMK1 PLCB1 RAF1
BIOCARTA_CCR5_PATHWAY	0.205645	0.34654	0.135741	0.428127	1.21707	15	CXCL12 PTK2B PRKCB FOS CCR5 CXCR4 JUN
BIOCARTA_CDMAC_PATHWAY	0.360887	0.536772	0.0978773	0.377836	1.0741	15	NFKBIA TNF PRKCB FOS PLCB1 JUN RAF1 NFKB1
WP_TYROBP_CAUSAL_NETWORK	1e-10	2.72388e-09		0.667032	2.63681	57	CD84 FKBP15 ITGB2 TMEM106A ABCC4 PLEK GPX1 NCKAP1L NRROS ADAP2 IGSF6 SLC1A5 LHFPL2 STAT5A TYROBP CAPG ITGAM HLX APBB1IP CD37 TCIRG1 HCLS1 SAMSN1 GAPT PYCARD SH2B3 LYL1 ZFP36L2 RGS1 NPC2 ITGAX SLC7A7
BIOCARTA_CERAMIDE_PATHWAY	0.72093	0.854349	0.0593488	0.265978	0.834108	21	BAX SMPD1 RAF1 NFKB1 FADD RIPK1 TNFRSF1A BCL2 MAP2K1
BIOCARTA_CHEMICAL_PATHWAY	0.39961	0.58157	0.0899861	0.345683	1.04911	18	BAX APAF1 TP53 PRKCB
BIOCARTA_CHREBP_PATHWAY	0.253438	0.405368	0.118815	0.402422	1.17581	16	PRKAG2 PRKAR2B ACSBG1 PRKACB PRKAB1 PRKAR1A PRKAR1B PRKAG1
BIOCARTA_CREB_PATHWAY	0.635802	0.793123	0.0683111	-0.278578	-0.893069	21	PRKCA SOS1 CREB1 MAPK3 MAPK1 RPS6KA5
BIOCARTA_CSK_PATHWAY	0.0489431	0.121196	0.321776	0.509195	1.54535	18	PTPRC CD3D PRKAR2B CSK ZAP70 CD4 LCK CD3G CD3E PRKACB CD247 PRKAR1A PRKAR1B
BIOCARTA_CTCF_PATHWAY	0.172481	0.304562	0.146416	0.384205	1.233	23	MDM2 TGFBR2 TGFBR3 PIK3CG TP53
WP_MICROGLIA_PATHOGEN_PHAGOCYTOSIS_PATHWAY	5.6663e-08	8.40732e-07	0.719513	0.678173	2.48114	38	ITGB2 TREM2 NCF1 CYBA NCKAP1L NCF4 SYK CYBB TYROBP ITGAM PIK3R6 PIK3CG TREM1 VAV1 FCER1G PTPN6 HCK LYN PLCG2 PIK3R3 LAT RAC2 PIK3CD
BIOCARTA_CXCR4_PATHWAY	0.513672	0.690556	0.0764767	0.324429	0.957231	17	CXCL12 PTK2B PRKCB CXCR4 RAF1 NFKB1
BIOCARTA_DEATH_PATHWAY	0.585086	0.748795	0.0687943	0.272669	0.927354	28	NFKBIA APAF1 CFLAR BIRC3 NFKB1 FADD RIPK1 BCL2 GAS2 BIRC2
BIOCARTA_ECM_PATHWAY	0.532164	0.704786	0.0745501	0.311678	0.94591	18	DIAPH1 PIK3CG ROCK1 RAF1 GSN MAP2K1 PIK3R1 PFN1 RHOA FYN TLN1
BIOCARTA_EDG1_PATHWAY	0.0643939	0.144505	0.245042	0.467708	1.45906	20	PDGFRA SPHK1 PIK3CG S1PR1 PRKCB SMPD1 SMPD2 PLCB1 AKT1 ASAH1
BIOCARTA_EFP_PATHWAY	0.0383295	0.099504	0.321776	-0.543986	-1.59082	15	CDK2 CDK1 CCNB1 CCNB2 CDK7 CDK4 CDK8
BIOCARTA_EGF_PATHWAY	0.861804	0.945137	0.0506004	0.220527	0.739599	27	JAK1 STAT5A PRKCB FOS JUN RAF1
BIOCARTA_EICOSANOID_PATHWAY	8.65409e-08	1.23388e-06	0.704976	0.778012	2.43984	21	PTGIR ALOX5AP PTGES ALOX5 TBXA2R TBXAS1 PTGER2 EPHX1 CYP2J2 PTGER3 PTGER4 EPHX2 PTGER1 PLCB1 PTGFR
BIOCARTA_EIF4_PATHWAY	0.164609	0.294446	0.155242	-0.374742	-1.21329	23	PRKCA MTOR IRS1 MAPK3 EIF4G3 MAPK1
BIOCARTA_EIF_PATHWAY	0.871542	0.951294	0.0514265	-0.238933	-0.69873	15	EIF1AX EIF4G3 EIF3A EIF6 EIF4A2 EIF1 EIF4A1 EIF2S2
BIOCARTA_EPO_PATHWAY	0.376218	0.554603	0.0934449	0.352891	1.07099	18	STAT5A STAT5B PTPN6 FOS JUN RAF1
BIOCARTA_ERAD_PATHWAY	0.787321	0.902698	0.0577309	-0.258146	-0.789786	18	UBE2I UBA2 CUL1 GANAB RBX1 SAE1 MOGS SEC61A1
BIOCARTA_ERK_PATHWAY	0.972516	1	0.0494905	-0.181914	-0.593274	25	SOS1 MYC MAPK3 IGF1R MAPK1 ELK1 RPS6KA5
BIOCARTA_ETS_PATHWAY	0.677551	0.824904	0.0647943	-0.285346	-0.863601	17	RBL1 E2F1 HDAC2 SIN3A
BIOCARTA_FAS_PATHWAY	0.281633	0.442704	0.114267	-0.332812	-1.13072	29	LMNB1 PARP1 MAPK8 MAP3K7 LMNB2 MAP3K1 PTPN13 CASP7 SPTAN1
BIOCARTA_FCER1_PATHWAY	0.0232248	0.0681925	0.352488	0.446703	1.62216	37	SYK NFATC4 BTK PPP3CA PIK3CG NFATC1 VAV1 FCER1G PRKCB FOS LYN NFATC2 JUN RAF1
NABA_ECM_REGULATORS	1e-10	2.72388e-09		0.518233	2.38147	144	MMP19 ADAM15 MMP12 CTSD FAM20C ADAM8 F7 SERPINA3 CTSB HYAL1 CTSO PLAU HPSE ADAMTSL5 ADAMTS5 P3H3 ADAMTS15 CTSH ADAMTS2 CTSZ ADAMTS6 HTRA3 ADAMTSL1 MMP2 PAPPA F10 SERPINF1 BMP1 CTSK MMP8 P4HTM CTSS MMP9 CTSA CSTB MMP27 TIMP1 ADAM9 SERPING1 ADAMTS8 OGFOD1 FAM20A TLL1 MMP23B ITIH5 MMP14 PLOD3 MMP3 SERPINB2 ADAM17 HTRA4 TGM1 SERPINB6 P3H1 CTSC MMP25 OGFOD2 CD109 ADAMTSL3 ADAM23 LOXL3 ADAMTS4
REACTOME_IMMUNOREGULATORY_INTERACTIONS_BETWEEN_A_LYMPHOID_AND_A_NON_LYMPHOID_CELL	1.64081e-08	2.77266e-07	0.733762	0.562277	2.37778	79	CD300LB LILRA1 ITGB2 TREM2 COLEC12 CD300A CD200R1 COL3A1 TYROBP VCAM1 CLEC2D CD300C IFITM1 TREM1 CD300LF PIANP ITGB7 KLRG1 COL1A1 ITGA4 SIGLEC1 COL1A2 ITGAL CD226 TREML4 SLAMF7 CD300LG CD3D C3 CD1D SELL CD22 NPDC1 HCST ICAM2 CD40 IGKV2-30 OSCAR CD3G SLAMF6 SH2D1A CD3E
BIOCARTA_G2_PATHWAY	0.0266276	0.074993	0.352488	-0.482869	-1.56337	23	CHEK1 CDK1 ATR CDC25C CCNB1 PLK1 WEE1 ATM CHEK2 CDC25A
BIOCARTA_GH_PATHWAY	0.357278	0.532706	0.0946646	0.324767	1.07075	25	STAT5A STAT5B PIK3CG SOCS1 PTPN6 PRKCB GHR RAF1 SLC2A4
BIOCARTA_GLEEVEC_PATHWAY	0.612403	0.770783	0.0672065	0.280671	0.900736	23	STAT5A STAT5B PIK3CG FOS JUN AKT1 RAF1
BIOCARTA_GPCR_PATHWAY	0.355641	0.530698	0.0956031	0.317309	1.07918	28	NFATC4 PPP3CA NFATC1 PRKCB FOS NFATC2 JUN RAF1 PRKAR2B
BIOCARTA_GSK3_PATHWAY	0.469786	0.651984	0.0810802	0.327435	0.993731	18	FZD1 MYD88 AKT1 NFKB1 LEF1 CCND1 CTNNB1 PIK3R1
BIOCARTA_HCMV_PATHWAY	0.910204	0.975264	0.0509083	-0.219179	-0.663346	17	SP1 CREB1 MAP3K1 MAPK3 MAPK1
BIOCARTA_HDAC_PATHWAY	0.0685714	0.151505	0.237794	0.445536	1.41208	22	IGF1 PPP3CA PIK3CG NFATC1 NFATC2 CAMK1 AKT1 INSR CALM1 CALM3 CABIN1 MAPK7 PIK3R1
BIOCARTA_HER2_PATHWAY	0.784762	0.902451	0.0545681	0.248846	0.788692	22	IL6R PIK3CG IL6 IL6ST RAF1 EGFR MAP2K1 GRB2 PIK3R1
BIOCARTA_HIVNEF_PATHWAY	0.518	0.694173	0.0772747	0.249142	0.973242	55	MDM2 NFKBIA TNF APAF1 FAS CFLAR BIRC3 PSEN1 TRAF1 PRKCD GSN NFKB1 CRADD FADD RIPK1 TNFRSF1A FASLG PSEN2
BIOCARTA_IGF1MTOR_PATHWAY	0.97546	1	0.04783	-0.196929	-0.602494	18	MTOR
BIOCARTA_IGF1R_PATHWAY	0.874214	0.951933	0.0540088	-0.223824	-0.71878	22	IRS1 SOS1 MAPK3 IGF1R MAPK1
BIOCARTA_IGF1_PATHWAY	0.837449	0.932476	0.0551352	-0.227738	-0.730087	21	MAPK8 IRS1 SOS1 MAPK3 IGF1R ELK1
BIOCARTA_IL12_PATHWAY	0.163743	0.293547	0.151149	0.423616	1.28563	18	TYK2 IL12RB2 CCR5 STAT4 IL12RB1 JUN CD3D CD3G CD3E CXCR3 CD247
WP_FIBRIN_COMPLEMENT_RECEPTOR_3_SIGNALING_PATHWAY	8.42473e-07	9.37508e-06	0.659444	0.661193	2.35819	34	ITGB2 SYK CD14 TLR4 TYROBP ITGAM IRAK2 TNF IKBKG IL6 RASSF5 IL12B IRAK4 IKBKB MYD88 LY96 AKT1 NFKB1 TLR3 CBLB IRF3 NOS2 TRAF6
BIOCARTA_IL2RB_PATHWAY	0.0244945	0.0703977	0.352488	0.436323	1.56661	36	JAK1 SYK STAT5A STAT5B PIK3CG FAS SOCS1 CFLAR PTPN6 IL2RA FOS IL2RG AKT1 RAF1 IL2RB
BIOCARTA_IL2_PATHWAY	0.0581395	0.135165	0.261664	0.46714	1.46495	21	JAK1 SYK STAT5A STAT5B IL2RA FOS IL2RG JUN RAF1 IL2RB LCK
BIOCARTA_IL6_PATHWAY	0.120155	0.233777	0.17822	0.421097	1.32056	21	JAK1 IL6R IL6 FOS JUN IL6ST RAF1 JAK3 MAP2K1 GRB2 CEBPB PTPN11
WP_INTERACTIONS_BETWEEN_IMMUNE_CELLS_AND_MICRORNAS_IN_TUMOR_MICROENVIRONMENT	1.78705e-06	1.84258e-05	0.643552	0.699053	2.33375	26	STAT6 CD80 TLR4 TGFBR2 CD274 SOCS1 IL2RA IL4R IL2RG IRAK4 CTLA4 TLR7 TLR8 PIAS3 TGFB1 IL2RB NFKB1
BIOCARTA_INSULIN_PATHWAY	0.936214	0.988196	0.0499914	-0.199457	-0.639423	21	MAPK8 IRS1 SOS1 MAPK3 ELK1
BIOCARTA_INTEGRIN_PATHWAY	0.913127	0.975764	0.048215	0.196208	0.694837	33	ACTN1 RAPGEF1 MAP2K2 ROCK1 CAPN1 JUN RAF1 CSK ZYX MAP2K1 GRB2 RHOA TNS1 RAP1A FYN PPP1R12B TLN1
BIOCARTA_KERATINOCYTE_PATHWAY	0.321429	0.49151	0.103958	0.289187	1.08546	45	CEBPA NFKBIA TNF FAS PRKCB FOS IKBKB PRKCG PRKCD JUN RAF1 NFKB1 MAP2K3 PRKCQ RIPK1 TNFRSF1A FASLG EGFR BCL2 MAP2K1
WP_HEMATOPOIETIC_STEM_CELL_DIFFERENTIATION	6.26246e-07	7.37355e-06	0.659444	0.628277	2.33171	42	NCKAP1L NOTCH1 RIOK3 LMO2 SPI1 STAT5A NFE2 ACVR1B TRIM29 VAV1 FLI1 IL6 LYL1 FOS PIM1 IL1B CXCR4 KITLG NFATC2 IKZF1 GATA2 IL1A TRAF3IP3 TNXB CSF1
BIOCARTA_LIS1_PATHWAY	0.373225	0.551527	0.0962406	-0.355667	-1.05919	16	DCTN6 DYNLL1 DNAH2
BIOCARTA_MAL_PATHWAY	0.846758	0.936424	0.0524828	0.250914	0.733128	16	DIAPH1 MAP2K2 LIMK1 ROCK1 RAF1
BIOCARTA_MAPK_PATHWAY	0.944551	0.991744	0.0462303	0.171432	0.729167	81	CEBPA NFKBIA MAP4K5 MAP3K8 FOS MAP2K2 IKBKB JUN PAK1 TGFB1 RAF1 MAP3K6 NFKB1 MAP2K3 MAPKAPK5 MAP3K3 RIPK1 MAPK10 MAPK11 MKNK1 MKNK2 MAP4K1 MAX MAPK4 RPS6KA2 RAPGEF2
BIOCARTA_MCALPAIN_PATHWAY	0.624754	0.782551	0.0668966	0.299602	0.875387	16	CAPN1 PRKAR2B PRKACB CXCR3 EGFR PRKAR1A CAPN2 PRKAR1B TLN1 EGF
KEGG_CYTOKINE_CYTOKINE_RECEPTOR_INTERACTION	1e-10	2.72388e-09		0.491769	2.31969	172	PLEKHO2 CXCL12 TNFSF12 ACVRL1 PDGFRA TNFRSF21 EDA2R CSF2RA CSF3R IL6R CSF2RB IL17RA IL7R CRLF2 TGFBR2 PDGFRB TNF ACVR1B TNFSF4 CCR3 OSM CCL7 TNFSF11 CCL4L2 CCL24 CCL11 CCL3L3 CXCL14 FAS IL20RB IL6 IL2RA TNFSF14 IL15RA IL21R CXCR1 TNFRSF18 CCL22 IL1R2 IL12RB2 IL12B CCR4 IL4R CCR1 IL18RAP IL2RG RELT IL7 IL1R1 IL1B IL15 HGF CXCR6 GHR CCR5 IFNGR1 IL10RB TNFRSF9 IL10RA CXCR4 VEGFD IL12RB1 KITLG TNFRSF…
BIOCARTA_MEF2D_PATHWAY	0.699805	0.839674	0.0610364	0.271455	0.823836	18	PPP3CA NFATC1 PRKCB MEF2D NFATC2
BIOCARTA_MET_PATHWAY	0.259615	0.413436	0.115734	0.325212	1.13835	32	PIK3CG PTK2B RAPGEF1 RAP1B FOS MAP2K2 HGF JUN PAK1 RAF1
BIOCARTA_MITOCHONDRIA_PATHWAY	0.0282305	0.0781799	0.352488	0.510921	1.57205	19	BAX ENDOG APAF1 BIRC3
BIOCARTA_MPR_PATHWAY	0.144898	0.26738	0.165657	-0.418669	-1.2671	17	CDK1 CDC25C CCNB1
BIOCARTA_MTOR_PATHWAY	0.833333	0.931359	0.0553643	-0.232325	-0.744792	21	MTOR EIF4G3 TSC2 EIF3A PDPK1 EIF4A2 EIF4A1 PIK3CA
BIOCARTA_NDKDYNAMIN_PATHWAY	0.0644531	0.144505	0.248911	0.499771	1.47458	17	AP2A1 SYNJ1 PPP3CA DNM1 EPS15 EPN1 CALM1 PICALM CALM3 AP2M1
BIOCARTA_NFAT_PATHWAY	0.181467	0.316592	0.142057	0.324221	1.20327	42	NFATC4 FGF2 IGF1 PPP3CA PIK3CG NFATC1 CAMK4 NFATC2 CAMK1 AKT1 RAF1 PRKAR2B
BIOCARTA_NFKB_PATHWAY	0.0189909	0.0580543	0.352488	0.531273	1.66607	21	NFKBIA TNF IKBKG IL1R1 IKBKB MYD88 TNFAIP3 IL1A NFKB1 FADD RIPK1 TRAF6 TNFRSF1A
BIOCARTA_NGF_PATHWAY	0.984674	1	0.0444181	0.178886	0.550415	19	PIK3CG FOS JUN RAF1 NGF MAP2K1 GRB2 PIK3R1 NGFR
BIOCARTA_NKCELLS_PATHWAY	0.169355	0.300654	0.151149	0.447692	1.27269	15	SYK VAV1 PTK2B PTPN6 LAT PAK1
REACTOME_DISEASES_OF_IMMUNE_SYSTEM	2.49541e-06	2.46169e-05	0.627257	0.693276	2.31446	26	CD36 CD14 TLR6 TLR4 BTK NFKBIA UNC93B1 IKBKG S100A8 TLR2 IRAK4 IKBKB S100A1 MYD88 LY96 TLR1 NFKB1 TLR3
BIOCARTA_NO1_PATHWAY	0.922131	0.978066	0.0504983	-0.206068	-0.67285	24	SLC7A1 TNNI1 VEGFA CHRM1 FLT1 CALM2
BIOCARTA_NOS1_PATHWAY	0.723926	0.856787	0.0617054	-0.271867	-0.831764	18	PRKCA NOS1 GRIN2C CALM2 GRIN2A
BIOCARTA_NTHI_PATHWAY	0.0571429	0.133528	0.261664	0.457466	1.44989	22	TGFBR2 NFKBIA TNF DUSP1 IL1B IKBKB MYD88 NFKB1 MAP2K3
BIOCARTA_NUCLEARRS_PATHWAY	0.0276263	0.0770918	0.352488	0.511977	1.59716	20	ABCG1 ABCA1 NR1H3 ABCD2 ABCB1 ABCC3 PPARG CYP4B1
BIOCARTA_P38MAPK_PATHWAY	0.361963	0.537496	0.09855	-0.296195	-1.05416	35	MAP3K9 HMGN1 ATF2 MYC MAP3K7 CREB1 MAP3K1
BIOCARTA_P53HYPOXIA_PATHWAY	0.0498084	0.122673	0.282013	0.482453	1.48446	19	BAX MDM2 CDKN1A HIC1 TP53 NFKBIB ABCB1
BIOCARTA_P53_PATHWAY	0.0785855	0.166186	0.224966	0.4875	1.42439	16	BAX MDM2 CDKN1A APAF1 TP53
BIOCARTA_PAR1_PATHWAY	0.242188	0.390452	0.121543	0.404675	1.194	17	ARHGEF1 PIK3CG PTK2B PRKCB PLCB1 ROCK1 GNA13
BIOCARTA_PDGF_PATHWAY	0.313576	0.481713	0.103197	0.326823	1.11153	28	JAK1 PDGFRA STAT5A PIK3CG PRKCB FOS JUN RAF1
KEGG_ARACHIDONIC_ACID_METABOLISM	5.21749e-06	4.88303e-05	0.610527	0.649839	2.30129	33	GPX1 CBR3 PTGES LTC4S ALOX5 PLA2G2E TBXAS1 GPX3 CYP2U1 CYP2J2 GGT5 CYP4F3 ALOX12 EPHX2 LTA4H CBR1
BIOCARTA_PPARA_PATHWAY	0.531621	0.704786	0.0753094	0.251543	0.952607	47	NR1H3 STAT5A STAT5B NFKBIA TNF PIK3CG DUSP1 NRIP1 PRKCB RXRA JUN PRKAR2B EHHADH SRA1 NOS2 PRKACB HSD17B4
BIOCARTA_PROTEASOME_PATHWAY	0.453988	0.638311	0.0855357	-0.325136	-0.994737	18	PSMB1 PSMA4 UBE2A PSMA7 PSMB7 PSMA1 UBE3A PSMB3 PSMB2 RPN1 PSMB6 PSMA5 PSMA6 RPN2 PSMB4 UBA1 PSMB5 PSMA3
BIOCARTA_PTDINS_PATHWAY	0.455426	0.639841	0.0824344	0.310542	0.996602	23	AP2A1 BTK EEA1 LYN AKT1 ARHGEF2 JAG1
BIOCARTA_PTEN_PATHWAY	0.2	0.34176	0.138805	-0.39894	-1.20739	17	CDKN1B BCAR1 SOS1 MAPK3 MAPK1
BIOCARTA_PYK2_PATHWAY	0.493617	0.67429	0.0831291	-0.295297	-0.976	26	PRKCA MAPK8 BCAR1 SOS1 MAP3K1 MAPK3 CALM2 MAPK1
BIOCARTA_RAC1_PATHWAY	0.225379	0.369889	0.124434	0.38605	1.20432	20	PDGFRA PIK3CG VAV1 LIMK1 PAK1
BIOCARTA_RACCYCD_PATHWAY	0.72766	0.86009	0.0633597	-0.256586	-0.848056	26	CDKN1B CDK2 E2F1 TFDP1 CDK4 MAPK3 CDK6 MAPK1
BIOCARTA_RAS_PATHWAY	0.961905	1	0.0452247	0.190738	0.604525	22	PIK3CG AKT1 RALGDS RAF1 NFKB1 MAP2K1 PIK3R1 RHOA RALBP1
BIOCARTA_RELA_PATHWAY	0.0354649	0.0928601	0.321776	0.552854	1.57164	15	NFKBIA TNF IKBKG IKBKB NFKB1 FADD RIPK1 TRAF6 TNFRSF1A
BIOCARTA_RHO_PATHWAY	0.655303	0.807514	0.0628004	0.27599	0.860978	20	DIAPH1 ARHGEF1 ARHGAP4 LIMK1 ROCK1 GSN
BIOCARTA_SPPA_PATHWAY	0.586694	0.748887	0.0713053	0.319505	0.908279	15	SYK TBXAS1 PRKCB PLCB1 RAF1
BIOCARTA_SPRY_PATHWAY	0.438776	0.623164	0.0873098	-0.335854	-1.01646	17	SOS1 SPRY4 MAPK3 MAPK1 SPRY3
BIOCARTA_STATHMIN_PATHWAY	0.304167	0.471907	0.110565	-0.356728	-1.10775	19	STMN1 CDK1 CCNB1
BIOCARTA_STRESS_PATHWAY	0.529183	0.703393	0.0747385	0.296469	0.957127	24	NFKBIA TNF IKBKG TANK IKBKB JUN NFKB1 MAP2K3 CRADD RIPK1 TNFRSF1A
BIOCARTA_TCR_PATHWAY	0.0858283	0.177392	0.216543	0.358227	1.32877	44	NFATC4 PTPN7 NFKBIA PPP3CA PIK3CG NFATC1 VAV1 PRKCB FOS LAT NFATC2 JUN CD3D RAF1 NFKB1 ZAP70 LCK CD3G CD3E
BIOCARTA_TEL_PATHWAY	0.0649087	0.14517	0.252961	-0.483347	-1.43942	16	PRKCA XRCC6 XRCC5 TERF1 TERT MYC IGF1R
BIOCARTA_TFF_PATHWAY	0.69697	0.838984	0.0598603	0.269387	0.84038	20	APAF1 PIK3CG GHR AKT1 CTNNB1 EGFR GRB2 PIK3R1 RHOA
BIOCARTA_TGFB_PATHWAY	0.191667	0.330929	0.143759	-0.39103	-1.21427	19	SMAD2 MAP3K7 SKIL MAPK3 SMAD3 EP300 SMAD7 ZFYVE9 CDH1
BIOCARTA_TID_PATHWAY	0.167969	0.299066	0.149208	0.431074	1.27189	17	NFKBIA TNF TP53 IKBKB IFNGR1 NFKB1 TNFRSF1A
BIOCARTA_TNFR1_PATHWAY	0.102041	0.202859	0.199915	-0.385348	-1.30921	29	CASP2 LMNB1 PARP1 MAPK8 MAP3K7 LMNB2 MAP3K1
BIOCARTA_TNFR2_PATHWAY	0.0238145	0.068877	0.352488	0.562141	1.6586	17	NFKBIA IKBKG DUSP1 TANK IKBKB TRAF1 TNFAIP3 NFKB1 RIPK1
BIOCARTA_TOB1_PATHWAY	0.0844794	0.175598	0.216543	0.481121	1.40575	16	TGFBR2 TGFBR3 IL2RA CD28 CD3D TGFB1 CD3G CD3E CD247
BIOCARTA_TOLL_PATHWAY	0.168242	0.299261	0.146416	0.379046	1.24971	25	NFKBIA IKBKG FOS IKBKB MYD88 TLR7 JUN NFKB1 TLR3 MAP2K3
BIOCARTA_TPO_PATHWAY	0.360465	0.536772	0.0956031	0.331599	1.06418	23	STAT5A STAT5B PIK3CG PRKCB FOS JUN RAF1
KEGG_TOLL_LIKE_RECEPTOR_SIGNALING_PATHWAY	6.84062e-08	9.90803e-07	0.704976	0.54095	2.29224	80	CD80 PIK3R5 CD14 TLR6 TLR4 IKBKE NFKBIA TNF PIK3CG IKBKG CTSK IL6 TLR2 MAP3K8 FOS IL12B TOLLIP MAP2K2 IL1B PIK3R3 IRAK4 IKBKB MYD88 TLR7 LY96 TLR8 PIK3CD IRF7 JUN TLR1 AKT1 NFKB1 TLR3 MAP2K3 CD40 IFNAR1 FADD IRF3 RIPK1 IFNAR2 SPP1 TBK1 MAPK10 MAPK11 TRAF6 PIK3CB
BIOCARTA_VEGF_PATHWAY	0.746809	0.875802	0.0621124	-0.251539	-0.831375	26	PRKCA EIF1AX VEGFA ELAVL1 FLT1
BIOCARTA_VIP_PATHWAY	0.189922	0.328737	0.138805	0.378181	1.21367	23	EGR2 NFKBIA PPP3CA NFATC1 NFATC2 PRKAR2B NFKB1 EGR3 PRKACB CALM1 VIPR2 CALM3 PRKAR1A PRKAR1B
BIOCARTA_WNT_PATHWAY	0.322851	0.493057	0.10714	-0.346926	-1.11411	22	BTRC NLK MYC MAP3K7 AXIN1
KEGG_ABC_TRANSPORTERS	0.0203617	0.061564	0.352488	0.465484	1.64843	33	ABCG1 ABCC4 ABCA1 ABCA7 ABCD4 ABCG4 ABCC1 ABCD1 ABCD2 ABCB9 ABCB1 ABCC3 ABCG2
KEGG_ACUTE_MYELOID_LEUKEMIA	0.186	0.322978	0.142901	0.304042	1.1877	55	PIK3R5 SPI1 CEBPA STAT5A STAT5B PIK3CG IKBKG PIM1 MAP2K2 PIK3R3 IKBKB PIK3CD AKT1 RAF1 NFKB1
REACTOME_BINDING_AND_UPTAKE_OF_LIGANDS_BY_SCAVENGER_RECEPTORS	2.16642e-06	2.17237e-05	0.627257	0.634988	2.27991	36	FTL COLEC12 COL3A1 LRP1 MSR1 CD36 SCARF1 SSC5D STAB1 COL1A1 SCARA5 COL1A2 HPR
KEGG_ADIPOCYTOKINE_SIGNALING_PATHWAY	0.325911	0.496205	0.104344	0.270959	1.0741	59	CD36 NFKBIA TNF ACSL1 IKBKG NFKBIB PRKAG2 RXRA IKBKB CPT1C AKT1 NFKB1 NPY SLC2A4 NFKBIE PRKCQ CPT1A MAPK10 TNFRSF1A LEPR STK11 ADIPOQ LEP PPARA PCK1 PTPN11
KEGG_ALANINE_ASPARTATE_AND_GLUTAMATE_METABOLISM	0.917021	0.975764	0.0524828	-0.208497	-0.689113	26	PPAT ADSL GFPT1 GPT GOT1
KEGG_ALDOSTERONE_REGULATED_SODIUM_REABSORPTION	0.509766	0.689165	0.0768737	0.280621	0.974275	31	PIK3R5 HSD11B1 IGF1 PIK3CG PRKCB ATP1B3 SFN PIK3R3 PRKCG PIK3CD
KEGG_ALLOGRAFT_REJECTION	0.0428295	0.109324	0.321776	0.51857	1.51517	16	CD80 TNF FAS IL12B CD28 CD40 FASLG PRF1
KEGG_ALZHEIMERS_DISEASE	1	1	0.0426734	0.131514	0.601234	140	LRP1 CACNA1D TNF PPP3CA APAF1 ITPR2 FAS PLCB2 APH1A PSEN1 IL1B PLCB1 CAPN1 NCSTN ADAM17 CHP2 CACNA1C NDUFS5 FADD ATP2A3 GRIN2D TNFRSF1A PSEN2 COX6A1 APOE CALM1
KEGG_AMINOACYL_TRNA_BIOSYNTHESIS	0.518828	0.69418	0.0795565	-0.264182	-0.968771	40	DARS1 TARS3 IARS1 DARS2 VARS1 PARS2 RARS2 EPRS1 KARS1 TARS1 GARS1 FARS2 RARS1 LARS1 PSTK
KEGG_AMINO_SUGAR_AND_NUCLEOTIDE_SUGAR_METABOLISM	0.6875	0.833126	0.0605093	0.234756	0.872726	41	HK3 GNE NAGK GALK2 CHIA GMPPB PMM2 NPL RENBP FPGT GFPT2 PGM2 GMPPA MPI GALT PMM1 FCSK CYB5R3 PGM3
KEGG_AMYOTROPHIC_LATERAL_SCLEROSIS_ALS	0.449807	0.633898	0.0828962	0.269876	1.00159	42	BAX GPX1 TNF PPP3CA APAF1 TP53 TOMM40L BCL2L1 CHP2 MAP2K3 CAT GRIN2D MAPK11 TNFRSF1A DERL1 BCL2 TOMM40
KEGG_ANTIGEN_PROCESSING_AND_PRESENTATION	0.84322	0.936057	0.0561767	-0.214123	-0.772366	38	NFYB RFXAP HSP90AB1 HSPA2 CREB1 NFYA NFYC HSPA8 HLA-DRA
WP_REGULATION_OF_TOLLLIKE_RECEPTOR_SIGNALING_PATHWAY	3.2006e-09	6.79198e-08	0.774939	0.51207	2.27631	113	IRAK3 CD80 PIK3R5 SYK CD14 TLR6 TLR4 IKBKE BTK RNF41 IRAK2 NFKBIA TRAFD1 TNF PIK3CG IKBKG TREM1 TIFA SOCS1 IL6 PTPN6 CD180 FBXW5 TLR2 MAP3K8 FOS IL12B TOLLIP MAP2K2 IL1B PIK3R3 IRAK4 IKBKB SQSTM1 MYD88 TNFAIP3 TLR7 LY96 TLR8 PIK3CD IRF7 JUN TLR1 AKT1 NFKB1 TLR3 MAP2K3 CD40 IFNAR1 FADD IRF3 RIPK1 USP7 IFNAR2 SPP1 CISH TBK1 MAPK10 MAPK11 TRAF6 PIK3CB
REACTOME_ARACHIDONIC_ACID_METABOLISM	5.8993e-06	5.38311e-05	0.610527	0.614863	2.27461	39	DPEP2 ALOX5AP GPX1 PTGES LTC4S ALOX5 TBXAS1 PRXL2B CYP2U1 CYP2J2 CYP1B1 ABCC1 GGT5 CYP4F3 ALOX12 EPHX2 LTA4H CYP4B1 CBR1
KEGG_ARGININE_AND_PROLINE_METABOLISM	0.789683	0.90469	0.0561767	0.219672	0.812252	43	AZIN2 SAT1 AOC1 CKB ALDH2 NOS3 GLUD1 ARG1 SAT2 GLUL ASS1 NOS2 OAT ALDH4A1 ALDH1B1 PRODH
KEGG_ARRHYTHMOGENIC_RIGHT_VENTRICULAR_CARDIOMYOPATHY_ARVC	0.671287	0.819464	0.0637845	-0.21956	-0.904273	60	ITGA3 CTNNA2 DSC2 DMD PKP2 JUP CACNA2D2 CTNNA3 CACNB3 CDH2 DAG1 ITGA6 DSP EMD ACTN4 TCF7L2 DSG2
KEGG_AUTOIMMUNE_THYROID_DISEASE	0.0527344	0.126899	0.276501	0.510419	1.50599	17	CD80 FAS CTLA4 CD28 CD40 TSHR FASLG TG PRF1
KEGG_AXON_GUIDANCE	0.521459	0.696169	0.0806388	-0.212158	-0.971897	117	SEMA4G EFNB2 CHP1 SEMA3F PAK4 SRGAP2 SEMA3D PLXNB3 EPHA2 EFNA2 PAK3 DPYSL5 PLXNA3 PLXNB1 EFNA5 EFNB3 PTK2 SEMA3E UNC5B PAK6 MAPK3 EPHB6 DPYSL2 EPHA4 SEMA4C SLIT1 MAPK1 NCK2 SEMA3C PLXNA2
KEGG_BASAL_CELL_CARCINOMA	0.157685	0.285967	0.156312	-0.321424	-1.21872	44	WNT6 WNT5A PTCH1 DVL2 WNT10A GLI3 SMO FZD3 AXIN1 BMP4 WNT9A FZD7 FZD5 TCF7L2 BMP2 DVL3 FZD4 SUFU STK36
WP_TOLLLIKE_RECEPTOR_SIGNALING_PATHWAY	2.03722e-07	2.65566e-06	0.690132	0.529613	2.25266	81	CD80 PIK3R5 CD14 TLR6 TLR4 IKBKE NFKBIA TNF PIK3CG IKBKG IL6 TLR2 NFKBIB MAP3K8 FOS IL12B TOLLIP MAP2K2 IL1B PIK3R3 IRAK4 IKBKB MYD88 TLR7 LY96 TLR8 PIK3CD IRF7 JUN TLR1 AKT1 NFKB1 TLR3 MAP2K3 CD40 IFNAR1 FADD IRF3 RIPK1 IFNAR2 SPP1 TBK1 MAPK10 MAPK11 TRAF6 PIK3CB
REACTOME_INTERLEUKIN_4_AND_INTERLEUKIN_13_SIGNALING	4.83396e-08	7.41343e-07	0.719513	0.522066	2.24831	92	ITGB2 STAT6 CDKN1A JAK1 ALOX5 CD36 IL6R ITGAM MCL1 FGF2 RORA VCAM1 TNF OSM MMP2 CCL11 BATF HMOX1 TYK2 SOCS1 S1PR1 IL6 TP53 MMP9 CCL22 FOS IL12B TIMP1 IL4R IL2RG COL1A2 PIM1 ITGAX IL1B HGF BCL2L1 LCN2 MMP3 GATA3 NDN AKT1 TGFB1 VIM IL1A
KEGG_BETA_ALANINE_METABOLISM	0.916836	0.975764	0.0502948	-0.221178	-0.658676	16	ECHS1 SMS ALDH7A1 ACADM SRM
KEGG_BIOSYNTHESIS_OF_UNSATURATED_FATTY_ACIDS	0.545809	0.717136	0.0732559	0.30857	0.936476	18	ACOX3 ACOT4 ACOT1 ACAA1
KEGG_BLADDER_CANCER	0.273408	0.432009	0.110565	0.302551	1.11925	39	MDM2 DAPK1 CDKN1A MMP2 TP53 MMP9 MAP2K2
KEGG_BUTANOATE_METABOLISM	0.864754	0.947285	0.0534572	-0.227715	-0.743531	24	ECHS1 L2HGDH ACAT2
REACTOME_ROS_AND_RNS_PRODUCTION_IN_PHAGOCYTES	1.60885e-05	0.000126558	0.57561	0.65472	2.22672	28	SLC11A1 NCF1 CYBA NCF4 ATP6V0B CYBB TCIRG1 HVCN1 ATP6V1H ATP6V0C ATP6V1D ATP6V1G1 ATP6V1A NOS3 ATP6V0D1 ATP6V0A1 ATP6V0D2 RAC2 ATP6V0A2
WP_PROSTAGLANDIN_SYNTHESIS_AND_REGULATION	5.50185e-06	5.07115e-05	0.610527	0.619868	2.22562	36	PTGIR MITF ABCC4 PTGES HSD11B1 TBXA2R TBXAS1 EDNRA PTGFRN PTGER2 PTGER3 PTGER4 EDNRB PTGER1 PTGFR PPARG CBR1
KEGG_CARDIAC_MUSCLE_CONTRACTION	1	1	0.0452247	0.149565	0.576936	52	CACNA1D ATP1B3 TPM3 SLC9A6 SLC8A1 CACNA1C CACNB2 RYR2 ATP1A2 COX6A1 ATP2A2 CACNG7
WP_NRF2_PATHWAY	2.42009e-07	3.08858e-06	0.674963	0.516642	2.22374	91	BLVRB SOD3 FTL SLC6A8 ABCC4 CBR3 SRXN1 SLC2A9 SLC7A11 SLC2A10 SLC39A13 TGFBR2 SLC39A14 GPX3 SLC39A1 SLC2A8 SLC39A9 HMOX1 SLC2A6 SLC39A3 GSTT2 GCLC SLC6A2 PRDX1 ABCC3 TXNRD1 RXRA HGF SQSTM1 UGT1A6 PRDX6 UGT1A1 SLC39A7 TGFB1 GSTM4 CBR1 ABCC5 SLC2A13 ALDH3A1 SLC2A12 SLC2A4
WP_GPCRS_CLASS_A_RHODOPSINLIKE	3.43635e-08	5.45334e-07	0.719513	0.495301	2.19551	111	PTAFR PTGIR CCRL2 C3AR1 ADORA2B TBXA2R EDNRA GPR27 PTGER2 FPR2 FPR1 P2RY2 CCR3 ADORA2A CNR2 PTGER3 BDKRB1 GPR85 CMKLR1 P2RY1 HCAR3 HCAR1 PTGER4 CXCR1 NPY1R CCR4 CCR1 ADRB2 P2RY6 SSTR4 EDNRB CNR1 PTGER1 CCR5 C5AR2 HTR2B GPR35 CXCR4 PTGFR GPR83 P2RY10 LPAR5 P2RY14 HTR2A GPR63 CCR9 ADRA1D APLNR RHO BDKRB2 CHRM3 AVPR1A CXCR3 GPR68 OXTR GPR4 FFAR2 ADRA2A CCR8 XCR1
REACTOME_CLASS_A_1_RHODOPSIN_LIKE_RECEPTORS	2.05713e-09	4.57837e-08	0.774939	0.473285	2.1939	153	PTAFR CXCL12 PTGIR PSAP CCRL2 C3AR1 C5AR1 ADORA2B TBXA2R EDNRA PTGER2 FPR2 FPR1 P2RY2 CCR3 CCL7 CCL11 CCL3L3 PLPPR3 ADORA2A KISS1R CNR2 PTGER3 BDKRB1 S1PR1 CMKLR1 P2RY1 HCAR3 HEBP1 HCAR1 PTGER4 CXCR1 CCL22 NPY1R CCR4 CCR1 ADRB2 P2RY6 SSTR4 EDNRB CNR1 PTGER1 CXCR6 CCR5 C5AR2 HTR2B GPR35 PLPPR2 CXCR4 GPR183 PTGFR S1PR3 PENK P2RY10 LPAR5 C3 P2RY14 HTR2A NPY S1PR4 LPAR1 CCR9 ADRA1D TSHR APLNR RHO BDK…
KEGG_CHRONIC_MYELOID_LEUKEMIA	0.100402	0.200474	0.199915	0.309905	1.27457	68	MDM2 CDKN1A PIK3R5 STAT5A TGFBR2 STAT5B NFKBIA PIK3CG IKBKG TP53 GAB2 MAP2K2 PIK3R3 IKBKB BCL2L1 PIK3CD AKT1 TGFB1 RAF1
KEGG_CITRATE_CYCLE_TCA_CYCLE	0.900208	0.969439	0.0522693	-0.215471	-0.718058	27	IDH2 SUCLG2 IDH3B IDH3A IDH3G FH ACO2 PCK2 MDH2 PDHB
KEGG_COLORECTAL_CANCER	0.570297	0.734504	0.0718276	-0.229544	-0.94539	60	MSH2 MSH6 BIRC5 MSH3 SMAD2 MAPK8 AKT3 MLH1 MYC MAPK3 AXIN1 SMAD3
KEGG_HEMATOPOIETIC_CELL_LINEAGE	1.69953e-06	1.7623e-05	0.643552	0.541447	2.19237	62	ANPEP CSF2RA CD36 CD14 CSF3R IL6R IL7R ITGAM CD37 TNF CR1 IL6 ITGA1 IL2RA ITGA4 IL1R2 IL4R IL7 IL1R1 IL1B CD5 KITLG CD3D CD44 ITGA5 CD2 IL1A CD1D FLT3LG CD22 CD38 CD4 CSF1 CD3G ITGA2 CD3E
KEGG_CYSTEINE_AND_METHIONINE_METABOLISM	0.0278375	0.077419	0.352488	-0.467239	-1.55708	27	MAT2A MPST MAT2B DNMT1 GOT1 SMS AHCY MTAP SRM GOT2 DNMT3B AHCYL2
WP_TOLLLIKE_RECEPTOR_SIGNALING_RELATED_TO_MYD88	2.87754e-05	0.000215226	0.57561	0.63275	2.18404	30	TLR6 TLR4 IKBKE IKBKG TLR2 TOLLIP IRAK4 IKBKB MYD88 TLR7 TLR8 IRF7 TLR1 NFKB1 TLR3 REL RELB IRF3 TBK1 TRAF6
REACTOME_COLLAGEN_DEGRADATION	8.07309e-06	6.88476e-05	0.593325	0.572604	2.17813	48	MMP19 MMP12 CTSD COL3A1 COL5A1 CTSB COL6A3 MMP2 CTSK MMP8 COL15A1 MMP9 COL1A1 FURIN COL5A3 ADAM9 COL1A2 COL6A5 MMP14 MMP3 ADAM17 COL4A1
KEGG_DILATED_CARDIOMYOPATHY	0.0712831	0.154137	0.24134	0.328172	1.33531	66	ADCY5 ADCY7 CACNA1D ADCY3 ITGA9 TNF IGF1 ITGB7 SGCD ITGA1 ITGA4 ADCY4 ADCY9 SGCB ITGA8 DES TPM3 TGFB1 ITGA5 SLC8A1 CACNA1C CACNB2 RYR2 ITGA2 PRKACB
WP_TLR4_SIGNALING_AND_TOLERANCE	2.33976e-05	0.000179414	0.57561	0.651573	2.17524	26	IRAK3 TLR4 IKBKE NFKBIA TNF IKBKG IL6 INPP5D IRAK4 IKBKB MYD88 IRF7 NFKB1 IRF3 RIPK1 TBK1 TRAF6
KEGG_DORSO_VENTRAL_AXIS_FORMATION	0.565134	0.731468	0.0706196	0.299895	0.922746	19	CPEB1 NOTCH1 NOTCH2 NOTCH3 EGFR MAP2K1 GRB2 PIWIL2 PIWIL4
KEGG_DRUG_METABOLISM_CYTOCHROME_P450	0.0538462	0.128122	0.271289	0.410262	1.43606	32	GSTT2 UGT1A5 CYP2D6 GSTK1 UGT1A6 UGT1A1 GSTZ1 GSTM4 AOX1 ALDH3A1 GSTA5 FMO1
KEGG_DRUG_METABOLISM_OTHER_ENZYMES	0.134216	0.253041	0.165657	0.391761	1.29163	25	XDH GUSB IMPDH1 UCKL1 UGT1A5 TK2 UGT1A6 UGT1A1 UPP1 UPP2
KEGG_ECM_RECEPTOR_INTERACTION	0.0986193	0.197563	0.199915	0.309724	1.2938	72	COL3A1 COL5A1 CD36 SDC3 ITGA9 COL6A3 LAMA4 ITGB7 ITGA1 COL1A1 ITGA4 COL5A3 THBS3 COL1A2 ITGA8 SDC1 THBS2 TNC VWF CD44 ITGA5 COL4A1 TNXB COL4A2 ITGA2 SPP1
REACTOME_INTERLEUKIN_10_SIGNALING	2.6433e-05	0.000201001	0.57561	0.607195	2.17362	35	PTAFR JAK1 CD80 FPR1 TNF CCL3L3 TYK2 IL6 CCL22 IL1R2 IL12B TIMP1 CCR1 IL1R1 IL1B CCR5 IL10RB IL10RA
KEGG_ENDOMETRIAL_CANCER	0.947686	0.99247	0.0484088	-0.177911	-0.69385	50	CTNNA2 AKT3 SOS1 CTNNA3 MLH1 MYC MAPK3 AXIN1 MAPK1 ELK1 TCF7L2 CDH1 CTNNA1 KRAS
KEGG_EPITHELIAL_CELL_SIGNALING_IN_HELICOBACTER_PYLORI_INFECTION	0.0205786	0.0619734	0.352488	0.391879	1.53891	56	ATP6V0B TCIRG1 NFKBIA IKBKG ATP6V1H CXCR1 ATP6V0C ATP6V1D ATP6V1G1 ATP6V1A LYN ATP6V0D1 PLCG2 ATP6V0A1 IKBKB ATP6AP1 ATP6V0D2 JUN ADAM17 ATP6V0A2 PAK1 NFKB1 CSK
KEGG_ERBB_SIGNALING_PATHWAY	0.82636	0.929782	0.05653	-0.191152	-0.820073	79	PRKCA CDKN1B MTOR PAK4 MAPK8 PAK3 AKT3 SOS1 MYC BTC ERBB4 PTK2 PAK6 MAPK3 TGFA
KEGG_ETHER_LIPID_METABOLISM	0.368217	0.545451	0.0943564	0.327982	1.05257	23	PLA2G2E PLA2G7 PLPP3 ENPP2 PAFAH2 CHPT1 PLA2G2D
KEGG_FATTY_ACID_METABOLISM	0.30695	0.475134	0.105125	0.309756	1.09695	33	ACOX3 ACSL1 ALDH2 ACAA1 ACADVL CPT1C ECI2 ACADSB EHHADH HADHA CPT1A CPT2 ALDH1B1
KEGG_LEISHMANIA_INFECTION	3.17282e-06	3.01583e-05	0.627257	0.54684	2.16771	59	ITGB2 NCF1 JAK1 CYBA NCF4 TLR4 ITGAM FCGR2C NFKBIA TNF MARCKSL1 CR1 PTPN6 PRKCB ITGA4 TLR2 NFKBIB FOS IL12B IL1B IRAK4 IFNGR1 MYD88 JUN TGFB1 C3 IL1A NFKB1
REACTOME_INTERLEUKIN_2_FAMILY_SIGNALING	2.91521e-05	0.000217072	0.57561	0.605221	2.16655	35	JAK1 CSF2RA SYK CSF2RB STAT5A STAT5B PTK2B PTPN6 IL2RA IL15RA IL21R GAB2 INPP5D IL2RG PIK3R3 IL15 STAT4 PIK3CD IL2RB
KEGG_FOCAL_ADHESION	0.151675	0.276808	0.149208	0.243125	1.15802	184	COL3A1 COL5A1 PIP5K1C PDGFRA PIK3R5 DIAPH1 PPP1R12A ITGA9 PDGFRB IGF1 COL6A3 PIK3CG VAV1 LAMA4 ACTN1 ITGB7 ITGA1 BIRC3 COL1A1 PRKCB RAPGEF1 RAP1B ITGA4 COL5A3 THBS3 COL1A2 PIK3R3 ITGA8 HGF CCND2 THBS2 TNC ROCK1 VWF VASP VEGFD PRKCG RAC2 PIK3CD JUN AKT1 PAK1 RAF1 ITGA5 COL4A1 TLN2 TNXB ZYX COL4A2 PARVG ITGA2 SPP1 VEGFC PGF MAPK10 PIK3CB PDGFD FN1 MYLK2 MYLK LAMA1 CCND1 RAC3 CTNNB1 EGFR BCL2 ITGA11…
KEGG_FRUCTOSE_AND_MANNOSE_METABOLISM	0.568359	0.732769	0.0713053	0.27012	0.937817	31	HK3 PFKFB4 MTMR6 AKR1B10 PFKFB3 GMPPB PMM2 FPGT SORD GMPPA MPI
KEGG_GALACTOSE_METABOLISM	0.337143	0.509742	0.09855	0.344198	1.0909	22	HK3 GLA MGAM GALK2 B4GALT2 GANC PGM2 GAA GALT
KEGG_GAP_JUNCTION	0.0853175	0.176937	0.216543	0.31696	1.32095	70	ADCY5 ADCY7 PDGFRA ADCY3 TUBB2A PDGFRB ITPR2 TUBA4A TUBB6 PRKCB PLCB2 ADCY4 ADCY9 MAP2K2 PLCB1 HTR2B PRKCG GNAI1 GNAI2 RAF1 HTR2A
KEGG_GLIOMA	0.0863454	0.178258	0.216543	0.332559	1.31462	57	MDM2 CDKN1A PDGFRA PIK3R5 PDGFRB IGF1 PIK3CG CAMK2A TP53 PRKCB MAP2K2 PLCG2 PIK3R3 CAMK2G PRKCG PIK3CD AKT1 RAF1
KEGG_GLUTATHIONE_METABOLISM	0.106742	0.211055	0.186433	0.357066	1.32092	39	ANPEP GPX1 GPX3 GSS IDH1 GSTT2 GCLC GGT5 GSTK1 GSTZ1 GSTM4 GSTA5 G6PD PGD GSR
REACTOME_GPVI_MEDIATED_ACTIVATION_CASCADE	2.59413e-05	0.000198088	0.57561	0.623231	2.16377	31	RHOB PIK3R5 SYK LCP2 PIK3R6 PIK3CG VAV1 FCER1G PTPN6 COL1A1 LYN COL1A2 PLCG2 PIK3R3 LAT RHOG RAC2
KEGG_GLYCEROPHOSPHOLIPID_METABOLISM	0.0431749	0.109757	0.321776	0.36214	1.47352	66	PLA2G15 PLA2G2E PISD CDIPT ADPRM GPAT3 PLPP3 DGKA AGPAT2 PCYT1A DGKI CDS2 GPAM DGKQ DGKB DGKD ACHE PGS1 AGPAT4 DGKG GPD1 GPAT4 CDS1 CHPT1 PLA2G2D LPGAT1 DGKE
KEGG_GLYCINE_SERINE_AND_THREONINE_METABOLISM	0.224319	0.369145	0.132147	-0.365276	-1.17303	22	SHMT1 PHGDH PSAT1 MAOA
KEGG_GLYCOLYSIS_GLUCONEOGENESIS	0.966068	1	0.0471642	0.174842	0.648545	44	HK3 AKR1A1 ALDH2 ACSS2
WP_SMALL_LIGAND_GPCRS	4.76216e-05	0.000335558	0.557332	0.75756	2.15357	15	PTAFR PTGIR TBXA2R PTGER2 CNR2 PTGER3 S1PR1 PTGER4 CNR1 PTGER1 PTGFR S1PR3 S1PR4 LPAR1 S1PR2
KEGG_GLYCOSAMINOGLYCAN_BIOSYNTHESIS_HEPARAN_SULFATE	0.729045	0.861169	0.0590955	0.265017	0.804297	18	NDST2 XYLT2 B4GALT7
KEGG_GLYCOSAMINOGLYCAN_DEGRADATION	0.023367	0.0682316	0.352488	0.543656	1.58847	16	GNS HYAL1 HPSE GUSB IDUA SGSH NAGLU HGSNAT GALNS
KEGG_GLYCOSPHINGOLIPID_BIOSYNTHESIS_LACTO_AND_NEOLACTO_SERIES	0.632184	0.790121	0.0650878	0.285845	0.879516	19	FUT2 FUT4 FUT7 B4GALT2 ST3GAL3 B3GALT2 B3GNT3 B3GNT5 B3GNT2 B4GALT3 ST3GAL6 ST3GAL4 B4GAT1
KEGG_GLYCOSYLPHOSPHATIDYLINOSITOL_GPI_ANCHOR_BIOSYNTHESIS	0.381148	0.56006	0.0956031	-0.324073	-1.05816	24	PIGA PIGW PIGF PGAP1 PIGU PIGN
KEGG_GNRH_SIGNALING_PATHWAY	0.101562	0.202128	0.195789	0.300192	1.25987	77	ADCY5 ADCY7 PLA2G2E CACNA1D ADCY3 ITPR2 MMP2 PTK2B CAMK2A PRKCB PLCB2 ADCY4 ADCY9 MAP2K2 PLCB1 CAMK2G MMP14 PRKCD JUN RAF1 CACNA1C MAP2K3 PLA2G2D MAP3K3 PRKACB MAPK10 MAPK11
KEGG_GRAFT_VERSUS_HOST_DISEASE	0.0176783	0.0546829	0.352488	0.573052	1.69079	17	CD80 TNF FAS IL6 IL1B CD28 IL1A FASLG PRF1
KEGG_HEDGEHOG_SIGNALING_PATHWAY	0.0368776	0.0961239	0.321776	-0.416817	-1.50046	37	BTRC WNT6 BMP6 WNT5A PTCH1 WNT10A GLI3 SMO BMP4 PRKACA WNT9A BMP2 CSNK1D LRP2 SUFU STK36 CSNK1G3 GLI2 BMP7 GSK3B WNT11 WNT7B
WP_TCELL_ANTIGEN_RECEPTOR_TCR_SIGNALING_PATHWAY	7.96617e-07	8.97325e-06	0.659444	0.502328	2.15244	86	LCP2 NFKBIA PSTPIP1 IKBKG NFATC1 VAV1 PTK2B FAS IL6 FYB1 WAS SH2B3 IL15RA GAB2 MAP3K8 FOS MAP2K2 IL1B LAT IKBKB CCR5 TNFRSF9 CD28 NFATC2 PRKCD GATA3 NCK1 JUN CD3D AKT1 PAK1 TGFB1 RAF1 VIM IL1A ICOS NFKB1 ITK ZAP70 BCL10 CD4 REL LCK CBLB PRKCQ CD3G CD3E CBL TRAF6 DBNL SKAP1 MAP4K1 CD247 MALT1 IRF4 MAP2K1 GRAP2 GRB2 PTPN11
KEGG_HISTIDINE_METABOLISM	0.103113	0.204767	0.193813	0.410173	1.32421	24	HAL AOC1 ALDH2 HEMK1 HNMT HDC ALDH3A1 LCMT2
KEGG_CHEMOKINE_SIGNALING_PATHWAY	8.01086e-09	1.5072e-07	0.74774	0.465466	2.14612	148	CXCL12 ADCY5 ADCY7 NCF1 FGR PIK3R5 ADCY3 STAT5B NFKBIA DOCK2 PIK3CG IKBKG CCR3 CCL7 CCL4L2 CCL24 CCL11 CCL3L3 VAV1 CXCL14 PTK2B ARRB1 WAS PREX1 GNB5 GNGT2 PRKCB PLCB2 RAP1B CXCR1 GRK3 ADCY4 CCL22 NFKBIB HCK GRK4 LYN ADCY9 CCR4 CCR1 PIK3R3 CXCR6 GRK2 IKBKB GNG7 CCR5 PLCB1 ROCK1 CXCR4 GNG2 GNB4 RAC2 PRKCD PIK3CD GNAI1 AKT1 PAK1 GNAI2 RAF1 GNG10 NFKB1 RASGRP2 ITK CSK GNG8 ARRB2 CCL8 CCR9
KEGG_HUNTINGTONS_DISEASE	0.972222	1	0.0499914	-0.160816	-0.764333	148	HAP1 TBP SP1 CREB3L2 NRF1 POLR2G PPARGC1A HDAC2 DNAH2 IFT57 CREB1 SIN3A POLR2C EP300 COX8A POLR2F VDAC1 POLR2D TFAM ATP5PO POLR2E COX7A2 TAF4 HIP1 NDUFAB1 REST TBPL1 ATP5PD POLR2B NDUFB2 NDUFA6 BDNF PLCB4 ITPR1 SOD1 NDUFV3 MT-CO2 POLR2H PPID NDUFB8 NDUFA8 UQCR10 NDUFS4 ATP5PF CASP3 COX5B UQCRFS1 ATP5F1C CREB5 NDUFA5 RCOR1 NDUFA9 NDUFB6 COX7A1 COX7C NDUFV1 COX7B MT-ATP8 ATP5F1B CYCS VDAC2 NDUFA4 C…
KEGG_HYPERTROPHIC_CARDIOMYOPATHY_HCM	0.125737	0.241547	0.175204	0.310942	1.25903	62	CACNA1D ITGA9 TNF IGF1 ITGB7 IL6 SGCD ITGA1 ITGA4 PRKAG2 SGCB ITGA8 DES TPM3 TGFB1 ITGA5 SLC8A1 CACNA1C CACNB2 RYR2
KEGG_INOSITOL_PHOSPHATE_METABOLISM	0.0167384	0.0523074	0.352488	0.403952	1.53871	50	PIP5K1C CDIPT SYNJ1 ITPKB PIKFYVE INPP5B PIK3CG PIP4K2C PI4KB PLCB2 PI4KA PLCG2 PIP4K2B OCRL PLCB1 IPMK PIK3CD
KEGG_INSULIN_SIGNALING_PATHWAY	0.747191	0.875802	0.0560596	0.196272	0.881074	118	HK3 PIK3R5 PYGL SH2B2 PDE3A PIK3CG SOCS1 PPP1R3C RAPGEF1 SOCS2 INPP5D PRKAG2 MAP2K2 PTPN1 PIK3R3 IKBKB PIK3CD SREBF1 AKT1 RAF1 PRKAR2B SLC2A4 CBLB PHKG1 RHOQ CBL PRKACB FLOT1 MAPK10 PIK3CB MKNK1 MKNK2 INSR CALM1 PPP1R3D FOXO1 MAP2K1 GRB2 PCK1 SORBS1 CALM3 INPP5K PIK3R1 PYGM BRAF PRKAB1
BIOCARTA_LAIR_PATHWAY	4.42087e-05	0.000316395	0.557332	0.730872	2.13548	16	ITGB2 SELPLG VCAM1 TNF IL6 ITGA4 SELP ITGAL C7 C3 IL1A
WP_CELLS_AND_MOLECULES_INVOLVED_IN_LOCAL_ACUTE_INFLAMMATORY_RESPONSE	4.42087e-05	0.000316395	0.557332	0.730872	2.13548	16	ITGB2 SELPLG VCAM1 TNF IL6 ITGA4 SELP ITGAL C7 C3 IL1A
REACTOME_G_ALPHA_S_SIGNALLING_EVENTS	5.56935e-06	5.10757e-05	0.610527	0.504674	2.11497	75	PTGIR ADCY5 ADCY7 PDE1A PDE8A ADORA2B GPR27 ADCY3 PTGER2 PDE1B PDE3A PDE7B ADORA2A ARRB1 RAMP3 PDE2A GNB5 PTGER4 CALCRL GNGT2 GRK3 ADCY4 ADCY9 ADRB2 PDE10A GRK2 GNG7 GPR176 PDE4D GNG2 GNB4 GNAI1 GPR83 GNAI2 GNG10 GNG8 ARRB2 TSHR GRK5 ADCYAP1R1 RAMP2
WP_CHEMOKINE_SIGNALING_PATHWAY	4.37121e-08	6.76056e-07	0.719513	0.463457	2.11107	136	CXCL12 ADCY5 ADCY7 NCF1 FGR PIK3R5 ADCY3 STAT5B NFKBIA DOCK2 PIK3CG IKBKG CCR3 CCL7 CCL24 CCL11 VAV1 CXCL14 PTK2B ARRB1 WAS PREX1 GNB5 GNGT2 PRKCB PLCB2 RAP1B ADCY4 CCL22 NFKBIB HCK GRK4 LYN ADCY9 CCR4 CCR1 PIK3R3 CXCR6 GRK2 IKBKB GNG7 PLCB1 ROCK1 CXCR4 GNG2 GNB4 RAC2 PRKCD PIK3CD GNAI1 AKT1 PAK1 GNAI2 RAF1 GNG10 NFKB1 RASGRP2 ITK CSK GNG8
KEGG_LONG_TERM_DEPRESSION	0.16537	0.295303	0.15017	0.310186	1.20594	53	PLA2G2E IGF1 ITPR2 CACNA1A PRKCB PLCB2 LYN PPP2R1B MAP2K2 PLCB1 GNA13 PRKCG GNAI1 GNAI2 RAF1
KEGG_LONG_TERM_POTENTIATION	0.478599	0.663207	0.0799859	0.25343	0.985284	53	PPP1R12A PPP3CA ITPR2 CAMK2A PRKCB PLCB2 RAP1B MAP2K2 PLCB1 CAMK4 CAMK2G PRKCG CHP2 RAF1 CACNA1C
KEGG_LYSINE_DEGRADATION	0.636752	0.793224	0.0701132	-0.251152	-0.910942	39	SUV39H2 ECHS1 SUV39H1 ACAT2 NSD2
WP_CANCER_IMMUNOTHERAPY_BY_PD1_BLOCKADE	0.000105069	0.000679969	0.538434	0.670965	2.10414	21	NFATC4 CD274 NFATC1 BATF NFATC2 JUN CD3D PDCD1LG2 NFKB1 ZAP70 LCK CD3G CD3E
KEGG_JAK_STAT_SIGNALING_PATHWAY	7.13699e-07	8.29619e-06	0.659444	0.479115	2.10012	103	STAT6 JAK1 PIK3R5 CSF2RA CSF3R IL6R CSF2RB STAT5A IL7R CRLF2 STAT5B PIK3CG OSM TYK2 SOCS1 IL20RB IL6 PTPN6 IL2RA IL15RA IL21R SOCS2 IL12RB2 PIAS4 IL12B IL4R IL2RG PIM1 IL7 PIK3R3 IL15 GHR CCND2 IFNGR1 IL10RB BCL2L1 STAT4 IL10RA IL12RB1 PIK3CD PIAS3 AKT1 IL6ST IL2RB OSMR IFNAR1 CBLB IFNAR2 CBL CISH PIK3CB PRLR LEPR STAT2 IL11RA CNTFR IRF9 JAK3 CCND1 LEP
KEGG_MELANOGENESIS	0.234165	0.381905	0.122679	0.26825	1.1301	76	MITF ADCY5 ADCY7 ADCY3 FZD1 CAMK2A PRKCB PLCB2 ADCY4 ADCY9 MAP2K2 EDNRB WNT2 PLCB1 CAMK2G PRKCG KITLG GNAI1 FZD8 CREB3L1 GNAI2 RAF1
REACTOME_PLATELET_ACTIVATION_SIGNALING_AND_AGGREGATION	2.68557e-10	6.80717e-09	0.814036	0.434054	2.09883	219	PSAP ABCC4 PROS1 PLEK RHOB PIK3R5 FERMT3 CD36 SYK SERPINA3 STX4 LHFPL2 TBXA2R LCP2 APBB1IP VTI1B PIK3R6 IGF1 ITPR2 LGALS3BP GNA15 PIK3CG RARRES2 TUBA4A VAV1 ACTN1 QSOX1 ARRB1 FCER1G PTPN6 CHID1 P2RY1 DGKA CD63 GNB5 GNGT2 CAP1 SRGN COL1A1 PRKCB RAP1B PHACTR2 LYN CLEC3B TIMP1 COL1A2 MGLL SERPING1 PLCG2 SELP PTPN1 TOR4A DGKI PIK3R3 LAT HGF GNG7 RHOG DGKQ DGKB DGKD ABHD12 GNA13 GNG2 VWF PCDH7 VEGFD P…
KEGG_METABOLISM_OF_XENOBIOTICS_BY_CYTOCHROME_P450	0.0161623	0.0509925	0.352488	0.485456	1.65105	28	DHDH EPHX1 CYP1B1 GSTT2 UGT1A5 GSTK1 UGT1A6 UGT1A1 GSTZ1 GSTM4 ALDH3A1 GSTA5
PID_TOLL_ENDOGENOUS_PATHWAY	0.00016454	0.00101875	0.518848	0.66145	2.0964	22	VCAN CD14 TLR6 TLR4 IRAK2 IKBKG S100A8 TLR2 IRAK4 IKBKB MYD88 LY96 TLR1 TLR3
KEGG_MTOR_SIGNALING_PATHWAY	0.903162	0.971858	0.0497903	0.195648	0.740932	47	PIK3R5 IGF1 PIK3CG PIK3R3 VEGFD PIK3CD AKT1 HIF1A VEGFC PGF PIK3CB STK11 RPS6KA2 MLST8 PIK3R1 BRAF ULK3 AKT2
REACTOME_G_PROTEIN_BETA_GAMMA_SIGNALLING	0.000169487	0.00104498	0.518848	0.61212	2.08184	28	PIK3R5 BTK PIK3R6 PIK3CG ARHGEF6 GNB5 GNGT2 PLCB2 GNG7 PLCB1 GNG2 GNB4 AKT1 PAK1 GNG10 GNG8
WP_COMPLEMENT_AND_COAGULATION_CASCADES	7.39521e-05	0.000494368	0.538434	0.559426	2.07971	41	C3AR1 THBD PROS1 C5AR1 F7 CFB PLAU F10 BDKRB1 CR1 SERPING1 PLAUR C1R VWF C7 C3 TFPI CD46 F5 C1QA PLAT C1QB F3 CLTC CR2 KNG1 C1QC C1S
KEGG_NEUROTROPHIN_SIGNALING_PATHWAY	0.0297297	0.0813445	0.352488	0.305956	1.36639	114	BAX IRAK3 PIK3R5 SH2B2 KIDINS220 IRAK2 NFKBIA PIK3CG NTRK1 CAMK2A TP53 SH2B3 RAPGEF1 RAP1B NFKBIB PSEN1 MAP2K2 PLCG2 PIK3R3 IRAK4 IKBKB CAMK4 CAMK2G PRKCD PIK3CD JUN AKT1 NTRK3 RAF1 NFKB1 CSK NFKBIE MAP3K3 ABL1 MAPK10 MAPK11 TRAF6 PIK3CB FASLG CALM1 NGF RPS6KA2 NTRK2 YWHAB ARHGDIB FRS2 BCL2 MAP2K1 GRB2 PTPN11 CALM3 MAPK7 PIK3R1 BRAF AKT2 RHOA
KEGG_NICOTINATE_AND_NICOTINAMIDE_METABOLISM	0.586667	0.748887	0.0684715	0.290674	0.921262	22	ENPP3 PNP QPRT NMRK1 AOX1 CD38 NADK NT5C
KEGG_NITROGEN_METABOLISM	0.206287	0.3473	0.133555	0.420045	1.2273	16	HAL CA13 CA6 GLUD1 CA5B GLUL CA3 CA2
KEGG_NOD_LIKE_RECEPTOR_SIGNALING_PATHWAY	0.0514851	0.125448	0.282013	0.363218	1.38355	50	CARD9 NFKBIA TNF NLRP3 PSTPIP1 IKBKG CCL7 CCL11 IL6 PYCARD MEFV BIRC3 NOD2 NFKBIB NLRC4 IL1B IKBKB TNFAIP3
KEGG_NON_SMALL_CELL_LUNG_CANCER	0.669941	0.819464	0.0635008	0.230608	0.877142	49	PIK3R5 PIK3CG TP53 PRKCB RASSF5 MAP2K2 PLCG2 PIK3R3 RXRA PRKCG PIK3CD AKT1 RAF1
KEGG_NOTCH_SIGNALING_PATHWAY	0.303571	0.471505	0.107554	0.29624	1.09537	43	NOTCH1 MFNG NOTCH2 NUMBL SNW1 APH1A PSEN1 DTX3 NOTCH3 NCSTN MAML2 ADAM17 RBPJ
KEGG_B_CELL_RECEPTOR_SIGNALING_PATHWAY	1.42115e-05	0.000116829	0.593325	0.498599	2.07794	70	PIK3AP1 PIK3R5 SYK NFATC4 BTK NFKBIA PPP3CA PIK3CG IKBKG NFATC1 IFITM1 VAV1 PTPN6 PRKCB NFKBIB INPP5D FOS LYN MAP2K2 PLCG2 PIK3R3 IKBKB BLNK RAC2 NFATC2 PIK3CD JUN AKT1 CHP2 RAF1 CD22 NFKB1 BCL10 NFKBIE
KEGG_N_GLYCAN_BIOSYNTHESIS	0.0725191	0.155886	0.231127	0.376216	1.39362	40	MGAT1 MGAT4B MAN2A2 MGAT4A DOLPP1 MGAT2 MAN1C1 ALG5 ALG2
KEGG_OLFACTORY_TRANSDUCTION	0.132184	0.250244	0.168238	0.429285	1.32087	19	ADCY3 PDE1C CAMK2A GRK3 CAMK2G GUCA1A ARRB2 PRKACB CALM1 PRKG1 CALM3 GNAL
REACTOME_SIGNALING_BY_GPCR	1e-10	2.72388e-09		0.397051	2.07278	407	PTAFR CXCL12 FGD4 PTGIR PSAP ADCY5 CCRL2 ADCY7 C3AR1 PDE1A C5AR1 RHOB PIK3R5 ITSN1 ADGRE5 ARHGEF25 PDE8A ADORA2B FGD3 TBXA2R EDNRA GPR27 ADCY3 PTGER2 PDE1C FPR2 BTK PIK3R6 FPR1 PDE1B PDE3A PPP3CA ARHGEF1 P2RY2 ITPR2 GNA15 PIK3CG CCR3 PDE7B CCL7 RGS14 CCL4L2 CCL11 CCL3L3 PLPPR3 ADORA2A VAV1 KISS1R CNR2 PTGER3 BDKRB1 ARRB1 FZD1 S1PR1 RGS18 CAMK2A CMKLR1 PREX1 RAMP3 P2RY1 DGKA ARHGEF6 HCAR3 HEBP1 PD…
KEGG_OXIDATIVE_PHOSPHORYLATION	0.827255	0.930089	0.0524828	0.188196	0.831007	106	ATP6V0B TCIRG1 ATP6V1H ATP6V0C ATP6V1D ATP6V1G1 ATP6V1A ATP6V0D1 ATP6V0A1 ATP6AP1 ATP6V0D2
KEGG_O_GLYCAN_BIOSYNTHESIS	0.460227	0.645096	0.0806388	0.316654	0.987835	20	GALNT6 GALNT9 GALNT16 GALNT18 GALNT15 GALNT2 GALNT7 B4GALT5 GALNT17 GALNT3 GALNT11
KEGG_P53_SIGNALING_PATHWAY	0.029591	0.0812083	0.352488	0.366182	1.44754	57	BAX MDM2 ZMAT3 SHISA5 SESN2 CDKN1A CCNG1 STEAP3 IGF1 APAF1 FAS TP53
KEGG_PANCREATIC_CANCER	0.694779	0.838606	0.0628004	0.210882	0.867311	68	JAK1 PIK3R5 TGFBR2 PIK3CG IKBKG TP53 ARHGEF6 PIK3R3 IKBKB BCL2L1 VEGFD RAC2 PIK3CD AKT1 TGFB1 RALGDS RAF1
KEGG_PARKINSONS_DISEASE	0.989605	1	0.0479259	-0.15288	-0.692496	106	UBE2G1 COX8A VDAC1 ATP5PO COX7A2 UBE2J1 UBB NDUFAB1 PARK7 ATP5PD NDUFB2 NDUFA6 UBE2J2 NDUFV3 GPR37 UCHL1 MT-CO2 PPID NDUFB8 NDUFA8 UQCR10 NDUFS4 ATP5PF CASP3 COX5B SLC18A1 UQCRFS1 ATP5F1C NDUFA5 NDUFA9 NDUFB6 COX7A1 COX7C NDUFV1 COX7B MT-ATP8 ATP5F1B CYCS VDAC2 NDUFA4 ATP5MC3 UQCRB NDUFB4 NDUFV2 NDUFS6 MT-CO3 CASP9 NDUFB9
KEGG_PATHOGENIC_ESCHERICHIA_COLI_INFECTION	0.577381	0.740492	0.0713053	0.247073	0.927383	45	CD14 TLR4 TUBB2A HCLS1 TUBA4A WAS TUBB6 ROCK1 LY96 NCK1 ARPC3 ARHGEF2 ABL1 ARPC1B
KEGG_PATHWAYS_IN_CANCER	0.510417	0.689165	0.0707899	0.196658	0.986477	288	BAX MDM2 DAPK1 MITF FGF10 CDKN1A JAK1 PDGFRA PIK3R5 CSF2RA CSF3R SPI1 CEBPA STAT5A FGF2 TGFBR2 EPAS1 STAT5B NFKBIA PDGFRB IGF1 PIK3CG IKBKG MMP2 LAMA4 NTRK1 FAS FZD1 IL6 TP53 BIRC3 MMP9 PRKCB RASSF5 FOS PIAS4 MAP2K2 PLCG2 PIK3R3 RXRA HGF IKBKB TPM3 WNT2 BCL2L1 TRAF1 FGF7 VEGFD PRKCG RAC2 KITLG PIK3CD PIAS3 PPARG JUN FZD8 AKT1 PTCH2 TGFB1 RALGDS RAF1
KEGG_PENTOSE_PHOSPHATE_PATHWAY	0.556818	0.727315	0.0707899	0.295245	0.921047	20	PGLS H6PD TALDO1 RBKS G6PD PGD PGM2 RPEL1
KEGG_COMPLEMENT_AND_COAGULATION_CASCADES	3.30003e-05	0.000243828	0.557332	0.560195	2.07136	43	C3AR1 THBD PROS1 C5AR1 F7 CFB PLAU F10 BDKRB1 CR1 SERPING1 PLAUR C4A C1R VWF C7 C3 TFPI CD46 F5 BDKRB2 C1QA PLAT C1QB F3 CR2 KNG1 C1QC C1S
KEGG_PHENYLALANINE_METABOLISM	0.816532	0.925475	0.0553643	0.264274	0.751271	15	NAA80 PRDX6 AOC3 ALDH3A1 IL4I1
WP_SELENIUM_MICRONUTRIENT_NETWORK	1.48518e-05	0.000120465	0.593325	0.511525	2.07069	63	XDH MSRB1 SOD3 ABCA1 ALOX5AP GPX1 F7 ALOX5 SERPINA3 GPX3 TNF SELENOW IL6 FLAD1 DIO3 SOD2 PRDX1 IL1B TXNRD1
KEGG_FC_GAMMA_R_MEDIATED_PHAGOCYTOSIS	2.53588e-06	2.48816e-05	0.627257	0.485165	2.07049	87	NCF1 PIP5K1C SPHK2 PIK3R5 DNM2 SYK SPHK1 FCGR2C ASAP3 DOCK2 PIKFYVE MARCKSL1 PIK3CG VAV1 DNM1 PLPP3 WAS PTPRC PRKCB GAB2 HCK INPP5D LYN PLCG2 PIK3R3 LAT PIP4K2B LIMK1 VASP SCIN PRKCG RAC2 PRKCD PIK3CD AKT1 WASF3 PAK1 RAF1 GSN ARPC3
WP_PEPTIDE_GPCRS	9.41877e-05	0.000616102	0.538434	0.576294	2.06917	36	C3AR1 C5AR1 EDNRA FPR2 FPR1 CCR3 BDKRB1 CXCR1 NPY1R CCR4 CCR1 SSTR4 EDNRB CXCR6 CCR5 CXCR4 CCR9 TSHR BDKRB2 AVPR1A CXCR3 OXTR TACR1 CCR8
KEGG_PRIMARY_IMMUNODEFICIENCY	0.0839844	0.175167	0.216543	0.392163	1.34166	29	IL7R BTK IKBKG PTPRC IL2RG BLNK CD3D ICOS ZAP70 CD4 LCK CD40 TNFRSF13B DCLRE1C CD3E
KEGG_PRION_DISEASES	0.223709	0.368807	0.12564	0.347828	1.18297	28	BAX NOTCH1 IL6 MAP2K2 IL1B C7 IL1A NCAM1 PRNP PRKACB C1QA C1QB MAP2K1
KEGG_PROGESTERONE_MEDIATED_OOCYTE_MATURATION	0.0349291	0.0918525	0.321776	-0.336608	-1.4164	72	PKMYT1 MAD2L1 CDK2 CCNA2 CDK1 CDC25C CCNB1 PLK1 CCNB2 MAPK8 BUB1 ADCY2 AKT3 CDC25A MAPK12 ADCY6 ANAPC5 HSP90AB1 MAPK3 IGF1R ANAPC10 ANAPC1 CDC25B PRKACA ANAPC4 MAPK13 MAD2L2 MAPK1
KEGG_PROPANOATE_METABOLISM	0.914062	0.975764	0.0487011	0.205643	0.703543	29	ALDH2 ACSS2 ACSS3 PCCA EHHADH HADHA HIBCH PCCB ALDH1B1 ACSS1 LDHAL6B ABAT
KEGG_PROSTATE_CANCER	0.487427	0.671495	0.0787114	0.229365	0.976699	82	MDM2 CDKN1A PDGFRA PIK3R5 NFKBIA PDGFRB IGF1 PIK3CG IKBKG TP53 MAP2K2 PIK3R3 IKBKB PIK3CD AKT1 CREB3L1 RAF1
KEGG_PROTEASOME	0.621723	0.779289	0.0647943	0.245723	0.909019	39	PSMD8 PSMD13 PSMB10 PSMC1 PSME4 PSMD4 PSMA3 PSMC3 PSMD2 PSMB5 PSMC4 PSMB4 PSMA6 PSMC5 PSMA5 PSMD6 PSMD1 PSMD7 PSMB8 PSMB6 PSMB2 PSMB9 PSMB3 PSME2 PSMC2 PSME3 PSMD12 POMP PSMA1 PSMB7 PSMD11 PSMA7 PSMD3 PSMD14 PSME1 PSMC6 PSMA4 PSMB1
KEGG_PROTEIN_EXPORT	0.798354	0.912459	0.0573667	-0.245256	-0.794061	23	IMMP2L SRP68 SEC61A2 SEC61G SEC61A1 IMMP1L SRP19 HSPA5 SPCS1
KEGG_PROXIMAL_TUBULE_BICARBONATE_RECLAMATION	0.956778	0.996995	0.046882	0.200764	0.586598	16	ATP1B3 GLUD1 ATP1A2 CA2 PCK1
KEGG_PURINE_METABOLISM	0.330454	0.502146	0.107554	-0.226788	-1.0528	127	PRIM2 GMPR POLA1 PRIM1 RRM1 POLD1 PPAT POLE NME7 POLE2 POLD2 POLR1A ADCY2 PDE7A POLE4 NT5C3A DCK POLR1B POLR2G ADSL IMPDH2 ADCY6 GART AK5 PAICS POLR1C ADK POLE3 GMPS POLR2C ATIC NUDT5 POLR2F RRM2 PFAS POLR1H POLR2D POLR1D POLR3K POLR2E PRPS1
WP_FERROPTOSIS	0.000105684	0.000681529	0.538434	0.577909	2.06878	35	FTL STEAP3 CYBB SLC7A11 ATG7 SAT1 SLC39A14 GSS ACSL1 HMOX1 TP53 GCLC SLC11A2
KEGG_PYRUVATE_METABOLISM	0.981289	1	0.0483118	-0.161439	-0.571983	34	ACAT2 ME2 ALDH7A1 ACAT1 ME1 GRHPR ACYP1 PCK2 HAGH MDH2 PDHB AKR1B1 LDHB ACACA PKM
WP_SIMPLIFIED_DEPICTION_OF_MYD88_DISTINCT_INPUTOUTPUT_PATHWAY	0.000138654	0.000872563	0.518848	0.706644	2.06469	16	TLR6 TLR4 TIFA TLR2 MYD88 TLR7 TLR8 JUN TLR1 IL1A NFKB1 TRAF6
KEGG_REGULATION_OF_AUTOPHAGY	0.0233582	0.0682316	0.352488	0.520196	1.60059	19	ATG3 ATG7 BECN1 ATG4C PIK3R4 ATG5 ATG4A GABARAP PIK3C3 ULK3
KEGG_RENAL_CELL_CARCINOMA	0.85947	0.944331	0.0534572	0.193293	0.786495	66	PIK3R5 EPAS1 PIK3CG RAPGEF1 RAP1B MAP2K2 PIK3R3 HGF VEGFD PIK3CD JUN AKT1 PAK1 TGFB1 RAF1 HIF1A
KEGG_RETINOL_METABOLISM	0.0632184	0.143143	0.248911	0.473539	1.45703	19	DGAT1 UGT1A5 DGAT2 UGT1A6 UGT1A1 DHRS9 DHRS3 CYP26B1
WP_EICOSANOID_METABOLISM_VIA_LIPO_OXYGENASES_LOX	0.000387104	0.00216707	0.498493	0.678721	2.05984	18	LTC4S ALOX5 ACOX3 FPR2 GGT5 ACAA1 ALOX12 LTA4H EHHADH DPEP1 PPARA
WP_HUMAN_COMPLEMENT_SYSTEM	2.83462e-05	0.000212888	0.57561	0.498621	2.05072	68	ITGB2 C3AR1 PROS1 C5AR1 CFP CFB SELPLG FPR1 CD93 GNA15 F10 CR1 WAS PTX3 TLR2 SERPING1 SELP ITGAX PLAUR C4A C5AR2 C1R C7 GNAI2 C3 SELL ARRB2 ICAM2 CD40 CD46 DCN ITGA2 SPP1 PRNP
PID_IL27_PATHWAY	0.000279295	0.00164424	0.498493	0.653696	2.04999	21	JAK1 STAT5A TNF TYK2 IL6 IL27RA IL12RB2 IL12B EBI3 IL1B STAT4 IL12RB1 GATA3 TGFB1 IL6ST
KEGG_RNA_POLYMERASE	0.0232415	0.0681925	0.352488	-0.486558	-1.57532	23	POLR1A POLR1B POLR2G POLR1C POLR2C POLR2F POLR1H POLR2D POLR1D POLR3K POLR2E POLR2B POLR3H
KEGG_SELENOAMINO_ACID_METABOLISM	0.919753	0.977606	0.0508054	-0.205526	-0.665426	23	MAT2A MAT2B TRMT11 AHCY PAPSS1 AHCYL2
KEGG_SMALL_CELL_LUNG_CANCER	0.803758	0.916214	0.0577309	-0.192753	-0.829785	80	ITGA3 CDKN1B CDK2 CCNE2 SKP2 E2F1 TRAF4 LAMC2 AKT3 CKS1B CDK4
KEGG_SNARE_INTERACTIONS_IN_VESICULAR_TRANSPORT	0.209615	0.351277	0.130777	0.336392	1.17749	32	STX4 VTI1B SNAP23 STX6 STX11 BET1L STX12 STX1B VAMP4 VAMP2 SNAP29 USE1 YKT6 VAMP1 STX1A STX16 STX8 SEC22B
PID_THROMBIN_PAR1_PATHWAY	0.000103465	0.000671971	0.538434	0.552003	2.04479	40	DNM2 ARHGEF1 GNA15 DNM1 ARRB1 SNX2 PKN1 PRKCB PLCB2 GRK3 AKAP13 NOS3 PLCB1 ROCK1 GNA13 GNG2 VASP PRKCG PRKCD GNAI1 GNAI2 SNX1
REACTOME_DEGRADATION_OF_THE_EXTRACELLULAR_MATRIX	2.03033e-06	2.05853e-05	0.627257	0.467992	2.04446	102	MMP19 ADAM15 MMP12 CTSD ADAM8 COL3A1 COL5A1 CTSB ADAMTS5 COL6A3 MMP2 NID1 BMP1 CTSK FBN1 MMP8 CTSS COL15A1 MMP9 COL1A1 FURIN COL5A3 TIMP1 ADAM9 COL1A2 PSEN1 COL6A5 ADAMTS8 TLL1 CAPN1 CAST MMP14 NCSTN MMP3 ADAM17 CD44 MMP25 COL4A1
KEGG_STARCH_AND_SUCROSE_METABOLISM	0.0172949	0.053679	0.352488	0.47609	1.5894	26	HK3 PYGL GUSB ENPP3 UGT1A5 MGAM UGT1A6 UGT1A1 PGM2L1 GANC PGM2 GAA
KEGG_STEROID_BIOSYNTHESIS	0.288032	0.45121	0.112379	-0.37963	-1.13055	16	FDFT1 SC5D LSS DHCR24 SQLE CYP51A1 SOAT1 NSDHL
KEGG_CELL_ADHESION_MOLECULES_CAMS	6.08554e-06	5.44417e-05	0.610527	0.474304	2.0429	90	ITGB2 CD80 VCAN SDC3 ITGAM SELPLG NRXN2 PTPRM ITGA9 VCAM1 CD274 NFASC ITGB7 L1CAM PTPRC ITGA4 NLGN2 MAG SIGLEC1 SELP ITGA8 SDC1 ITGAL CTLA4 CD6 CD226 SPN CD28 PECAM1 NECTIN1 PDCD1LG2 CD2 ICOS SELL CD22 CD4 ICAM2 NCAM1 CD40
KEGG_TASTE_TRANSDUCTION	0.113281	0.22206	0.184706	0.459738	1.35646	17	PDE1A KCNB1 CACNA1A PLCB2 ADCY4 CACNA1B
KEGG_TGF_BETA_SIGNALING_PATHWAY	0.821285	0.927503	0.0549074	-0.198687	-0.832613	70	RBL1 SMAD2 ID1 SP1 TFDP1 SMAD6 BMP6 MYC THBS4 MAPK3 BMPR1A SMAD3 CUL1 EP300 BMP4 MAPK1 SMAD5 SMAD7 RBX1 ZFYVE9 BMP2
KEGG_THYROID_CANCER	0.894434	0.964741	0.0488971	0.214766	0.720278	27	NTRK1 TP53 MAP2K2 RXRA TPM3 PPARG RET LEF1 CCND1 CTNNB1 MAP2K1
PID_IL8_CXCR2_PATHWAY	0.00012052	0.000769055	0.538434	0.582331	2.03836	32	FGR PIK3R6 DOCK2 GNA15 PIK3CG DNM1 ARRB1 PRKCB PLCB2 HCK LYN PLCB1 GNG2 VASP PRKCG RAC2 AKT1 GNAI2
REACTOME_DAP12_INTERACTIONS	0.000340431	0.00194761	0.498493	0.589894	2.03611	30	CD300LB TREM2 SYK TYROBP LCP2 BTK TREM1 SIGLEC15 PLCG2 LAT CLEC5A
KEGG_TRYPTOPHAN_METABOLISM	0.756238	0.881725	0.0566484	0.24547	0.823255	27	AOC1 CYP1B1 ALDH2 OGDH AOX1 EHHADH HADHA CAT IL4I1 WARS1 ALDH1B1
KEGG_TYPE_II_DIABETES_MELLITUS	0.20229	0.344063	0.132846	0.323999	1.20019	40	HK3 PIK3R5 CACNA1D TNF PIK3CG SOCS1 CACNA1A SOCS2 CACNA1B PIK3R3 IKBKB PRKCD PIK3CD CACNA1C SLC2A4 MAPK10 PIK3CB INSR ADIPOQ
KEGG_TYPE_I_DIABETES_MELLITUS	0.0461062	0.115741	0.321776	0.4864	1.54159	22	CD80 TNF FAS IL12B IL1B CD28 IL1A PTPRN LTA FASLG PRF1
KEGG_TYROSINE_METABOLISM	0.714012	0.848452	0.0593488	0.253361	0.849716	27	NAA80 HEMK1 AOC3 GSTZ1 AOX1 ALDH3A1 LCMT2 IL4I1
KEGG_GLYCOSAMINOGLYCAN_BIOSYNTHESIS_CHONDROITIN_SULFATE	0.000285842	0.00167737	0.498493	0.651334	2.0319	20	DSE UST XYLT2 CHPF2 CHPF CHSY1 B4GALT7 CHST11 CHST15 CHST7
KEGG_UBIQUITIN_MEDIATED_PROTEOLYSIS	0.147186	0.270781	0.169571	-0.249898	-1.15645	126	TRIM37 SKP2 PRPF19 CDC20 UBE2I AIRE UBE2C BTRC NEDD4L CUL4B UBE2S STUB1 UBR5 DDB1 UBA6 ANAPC5 DDB2 UBE2E3 UBE2G1 FANCL UBE2K MAP3K1 UBA2 COP1 UBE4B BIRC6 HUWE1 UBA3 ANAPC10 ANAPC1 CUL1
KEGG_VALINE_LEUCINE_AND_ISOLEUCINE_DEGRADATION	0.268939	0.425316	0.112379	0.299959	1.11512	41	MCCC1 ALDH2 HMGCL ACAA1 PCCA AOX1 BCAT2 ACADSB ACAD8 EHHADH HADHA IL4I1 HIBCH IVD PCCB HMGCS2 ALDH1B1 ABAT AUH BCKDHB
WP_SELECTIVE_EXPRESSION_OF_CHEMOKINE_RECEPTORS_DURING_TCELL_POLARIZATION	0.000431985	0.00239627	0.498493	0.64467	2.01111	20	CCR3 IL12RB2 IL12B CCR4 IL4R CCR1 CCR5 IFNGR1 CXCR4 CD28 IL12RB1 TGFB1 CD4 CXCR3
KEGG_VASOPRESSIN_REGULATED_WATER_REABSORPTION	0.266667	0.422454	0.113313	0.313534	1.13857	37	NSF STX4 DCTN2 ADCY3 DYNC1H1 AQP2 ADCY9 CREB3L1 RAB5B PRKACB VAMP2 DCTN5 DYNC1LI2 ARHGDIB DCTN4 RAB5C
KEGG_VEGF_SIGNALING_PATHWAY	0.0297124	0.0813445	0.352488	0.365535	1.47971	63	SPHK2 PIK3R5 PLA2G2E NFATC4 SPHK1 PPP3CA PIK3CG NFATC1 PRKCB NOS3 MAP2K2 PLCG2 PIK3R3 PRKCG RAC2 NFATC2 PIK3CD AKT1 CHP2 SH2D2A RAF1
KEGG_VIBRIO_CHOLERAE_INFECTION	0.109127	0.215305	0.190023	0.346604	1.30097	45	ATP6V0B ADCY3 TCIRG1 ATP6V1H PRKCB ATP6V0C ATP6V1D ATP6V1G1 ATP6V1A ADCY9 ATP6V0D1 PLCG2 ATP6V0A1 ATP6AP1 ATP6V0D2 PRKCG ATP6V0A2
KEGG_VIRAL_MYOCARDITIS	0.417166	0.597119	0.0888945	0.277481	1.02926	44	ITGB2 CD80 SGCD MYH11 SGCB ITGAL CD28 RAC2 CD40 ABL1 CCND1 RAC3 PRF1 MYH9
KEGG_WNT_SIGNALING_PATHWAY	0.361656	0.537477	0.102449	-0.224036	-1.04093	128	PRKCA CHP1 PPP2R5D VANGL1 SMAD2 DAAM1 MAPK8 TBL1Y CXXC4 BTRC RUVBL1 NLK LRP6 WNT6 WNT5A DVL2 WNT10A MYC CTNNBIP1 MAP3K7 PPP2R5A FZD3 DAAM2 AXIN1 SMAD3 CUL1 EP300 PRKACA WNT9A FZD7 TBL1XR1 FZD5 RBX1 CSNK2B
NABA_BASEMENT_MEMBRANES	0.784762	0.902451	0.0545681	0.219094	0.795617	37	COL6A3 NTN5 LAMA4 NID1 COL15A1 COL6A5 COL4A1 NTN1 COL4A2
NABA_COLLAGENS	0.0617761	0.141457	0.252961	0.399242	1.41384	33	COL3A1 COL5A1 COL6A3 COL15A1 COL1A1 COL5A3 COL1A2 COL6A5 COL27A1 COL4A1 COL4A2
REACTOME_GPCR_LIGAND_BINDING	2.07181e-08	3.40636e-07	0.733762	0.416937	2.01096	211	PTAFR CXCL12 PTGIR PSAP CCRL2 C3AR1 C5AR1 ADGRE5 ADORA2B TBXA2R EDNRA PTGER2 FPR2 FPR1 P2RY2 CCR3 CCL7 CCL11 CCL3L3 PLPPR3 ADORA2A KISS1R CNR2 PTGER3 BDKRB1 FZD1 S1PR1 CMKLR1 RAMP3 P2RY1 HCAR3 HEBP1 GNB5 HCAR1 PTGER4 CALCRL GNGT2 CXCR1 CCL22 NPY1R CCR4 CCR1 ADRB2 P2RY6 SSTR4 EDNRB CNR1 PTGER1 CXCR6 GNG7 CCR5 C5AR2 WNT2 HTR2B ADGRE1 GPR35 PLPPR2 CXCR4 GNG2 GPR183 GNB4 PTGFR S1PR3 FZD8 PENK PTCH2 P…
NABA_MATRISOME_ASSOCIATED	1e-10	2.72388e-09		0.382648	2.0046	424	CXCL12 TNFSF12 MMP19 ADAM15 FGF10 MMP12 CTSD FAM20C COLEC12 ADAM8 F7 CLEC12A CLEC4D SERPINA3 CTSB SDC3 CLEC4E HYAL1 CTSO SFRP1 PLAU CLEC6A LGALS3 HPSE FGF2 SEMA6B ADAMTSL5 SEMA4A ADAMTS5 P3H3 ADAMTS15 PLXND1 FST CTSH TNF IGF1 CLEC7A CLEC2D LGALS8 ADAMTS2 CTSZ TNFSF4 ADAMTS6 HTRA3 OSM CCL7 GDF15 ADAMTSL1 MMP2 TNFSF11 ANGPTL2 CCL4L2 CCL24 PAPPA CCL11 CCL3L3 F10 SERPINF1 SEMA4D PLXNC1 CLEC4C BMP1 CX…
REACTOME_CHONDROITIN_SULFATE_DERMATAN_SULFATE_METABOLISM	0.000164583	0.00101875	0.518848	0.539994	2.00407	42	DSE UST VCAN SDC3 DSEL HYAL1 XYLT2 CHPF2 CHPF CHSY1 IDUA SDC1 B4GALT7 CHST11 CHST15 GPC1 CHST7
REACTOME_INTERFERON_ALPHA_BETA_SIGNALING	9.19648e-05	0.000603726	0.538434	0.532738	1.99962	45	RNASEL JAK1 ADAR IFITM1 TYK2 SOCS1 PTPN6 OAS1 IRF2 PTPN1 IRF8 IRF7 BST2 IFNAR1 OAS3 IRF3 IFNAR2 SAMHD1 IFIT3 OAS2 STAT2 IFI35 IRF9 MX1 IRF4 PTPN11 USP18 RSAD2 ISG15 IRF1 STAT1 SOCS3
WP_LTF_DANGER_SIGNAL_RESPONSE_PATHWAY	0.000510412	0.00277233	0.477271	0.703385	1.99956	15	CD14 TLR4 TNF TREM1 IL6 TLR2 IL1B IRAK4 MYD88 IL1A NFKB1
NABA_PROTEOGLYCANS	0.365714	0.542184	0.0937465	0.334418	1.0599	22	VCAN LUM SRGN PRELP PODNL1 PRG4 DCN CHADL OGN BGN PODN
KEGG_NEUROACTIVE_LIGAND_RECEPTOR_INTERACTION	5.93263e-06	5.38659e-05	0.610527	0.447454	1.99832	114	P2RX4 PTAFR PTGIR C3AR1 C5AR1 ADORA2B TBXA2R EDNRA PTGER2 FPR2 FPR1 P2RY2 ADORA2A KISS1R CNR2 PTGER3 BDKRB1 P2RX7 S1PR1 P2RY1 PTGER4 CALCRL NPY1R ADRB2 P2RY6 SSTR4 EDNRB CNR1 PTGER1 GHR HTR2B GPR35 CHRNB2 PTGFR S1PR3 GPR83 P2RY10 P2RY14 HTR2A S1PR4 LPAR1 ADRA1D TSHR APLNR TSPO ADCYAP1R1 BDKRB2 CHRM3 S1PR2 GRIN2D AVPR1A OXTR PRLR LEPR ADRA2A TACR1
PID_A6B1_A6B4_INTEGRIN_PATHWAY	0.550201	0.719797	0.0743625	-0.25638	-0.963213	43	PRKCA LAMC2 ITGA6 LAMC1 CASP7 YWHAQ LAMA5 MST1R CDH1 YWHAE LAMC3 MET RXRB YWHAZ LAMB2 YWHAH RAC1 COL17A1
PID_AJDISS_2PATHWAY	0.978175	1	0.0463228	0.167583	0.631455	46	DNM2 PTPN6 GDNF PTPN1 IQGAP1 GNA13 MMP3 SNX1 RET TIAM1 ABL1 NTRK2 CTNNB1 EGFR GNA12
PID_ALK1_PATHWAY	0.77907	0.89817	0.0557104	0.249169	0.799641	23	ACVRL1 TGFBR2 ENG TGFB1 INHBA ARRB2
PID_ALPHA_SYNUCLEIN_PATHWAY	0.406015	0.585753	0.0870516	0.308726	1.03066	26	FGR SYK PTK2B PLCB2 HCK LYN PRKCD LCK GRK5 PRKN TOR1A
WP_GLUTATHIONE_METABOLISM	0.000672642	0.0035275	0.477271	0.677024	1.99757	17	ANPEP GPX1 GPX3 GSS IDH1 GSTT2 GCLC GGT5
WP_PURINERGIC_SIGNALING	0.000720008	0.00375433	0.477271	0.605029	1.99477	25	P2RX4 ADORA2B P2RY2 ADORA2A P2RX7 P2RY1 P2RY6 PANX1 GNAI1 GNAI2 P2RY10 P2RY14
PID_ANTHRAX_PATHWAY	0.170923	0.302556	0.148262	0.434384	1.2692	16	VCAM1 TNF ANTXR1 MAP2K2 IL1B NLRP1 MAP2K3 ANTXR2 MAP2K1
PID_AP1_PATHWAY	0.212062	0.354084	0.130777	0.296279	1.16049	54	ATF3 PLAU NFATC1 IL6 DUSP1 TP53 MMP9 FOS TIMP1 COL1A2 FABP4 ELF1 NFATC2 JUN GATA2 PENK TGFB1 HIF1A CCN1
PID_ARF6_DOWNSTREAM_PATHWAY	0.997984	1	0.0461379	0.144701	0.411351	15	PLAUR TIAM1 RHOA ARF6 RAB11A PLD2 PLD1 PIP5K1A
PID_ARF6_PATHWAY	0.509766	0.689165	0.0768737	0.280967	0.975477	31	GNA15 ARRB1 ADRB2 HGF ACAP2 NCK1 ARRB2 FBXO8 TSHR ACAP1 ADAP1 EGFR PXN SRC ARF6
PID_ARF6_TRAFFICKING_PATHWAY	0.166008	0.295864	0.151149	0.322754	1.22229	47	PIP5K1C DNM2 ITGA9 ITGA1 IL2RA ITGA4 ADRB2 EDNRB KLC1 ITGA8 EXOC1 BIN1 ITGA5 SLC2A4 SCAMP2 TSHR ACAP1 ITGA2 EXOC4 MAPK8IP3 EXOC5 EXOC2 CTNNB1 CLTC ITGA11 ITGA7
PID_ARF_3PATHWAY	0.382066	0.560958	0.0925529	0.349767	1.0615	18	AP2A1 CLTA CD4 USO1 KDELR1
PID_AR_NONGENOMIC_PATHWAY	0.275391	0.434389	0.112843	0.329788	1.12827	29	PLCB2 FOS MAP2K2 PLCG2 PLCB1 GNG2 GNAI1 AKT1 GNAI2 RAF1
PID_AR_PATHWAY	0.887324	0.961262	0.0514265	-0.194502	-0.764618	52	XRCC6 UBE2I KDM3A XRCC5 FKBP4 KDM1A PELP1 UBA3 CDK6 PAWR PA2G4 FHL2 HIP1
PID_AR_TF_PATHWAY	0.862275	0.945137	0.0523759	0.202777	0.752164	44	MDM2 CEBPA PKN1 SIRT1 RXRA JUN GATA2 NR2C1
PID_ATF2_PATHWAY	0.726358	0.859108	0.0607719	-0.21972	-0.856905	50	PRKCA CCNA2 MAPK8 CDK4 PPARGC1A ATF2 CBFB HES1 RUVBL2 CREB1 NF1 MAPK3
PID_IL12_2PATHWAY	8.06577e-05	0.000537227	0.538434	0.516796	1.9935	52	STAT6 SPHK2 STAT5A HLX PPP3CA TYK2 SOCS1 IL2RA FOS IL12RB2 IL12B IL18RAP IL2RG IL1R1 IL1B CCR5 STAT4 IL12RB1 GADD45G CD3D IL2RB NFKB1 MAP2K3 CD4 LCK RELB CD3G TBX21 CD3E NOS2
REACTOME_LEISHMANIA_INFECTION	2.78619e-07	3.45904e-06	0.674963	0.420941	1.98989	178	P2RX4 PTGIR ADCY5 DPEP2 ADCY7 C3AR1 CYBA NCKAP1L WIPF1 FGR SYK ADORA2B GPR27 ADCY3 MYO5A PTGER2 BTK NLRP3 PSTPIP1 ITPR2 ELMO2 ADORA2A HMOX1 VAV1 P2RX7 IL6 WAS RAMP3 PYCARD MEFV GNB5 PTGER4 CALCRL GNGT2 GGT5 FURIN ADCY4 HCK LYN ADCY9 ADRB2 PLCG2 IL1B NCKIPSD ABI1 GNG7 TXNIP ACTR2 GPR176 NOXO1 GNG2 GNB4 GNAI1 NCK1 JUN MYO9B ADAM17 GPR83 WASF3 CYFIP1 CYFIP2 GNAI2 PRKAR2B C3 IL1A GNG10 NFKB1 ARPC3 GN…
PID_AURORA_A_PATHWAY	0.155102	0.282215	0.159647	-0.36105	-1.25009	31	BIRC5 CENPA PPP2R5D TPX2 DLGAP5 AURKB TACC3 AJUBA AURKA CKAP5
WP_TYPE_I_INTERFERON_INDUCTION_AND_SIGNALING_DURING_SARSCOV2_INFECTION	0.00040559	0.00226362	0.498493	0.581045	1.98786	29	JAK1 IKBKE NFKBIA IKBKG TYK2 FOS OAS1 IKBKB TREML4 MYD88 TLR7 JUN NFKB1 IFNAR1 OAS3 IRF3 IFNAR2 TBK1 TRAF6 OAS2 STAT2 IRF9
PID_AVB3_INTEGRIN_PATHWAY	0.395112	0.576402	0.0931455	0.252892	1.029	66	COL3A1 COL5A1 FGF2 TGFBR2 COL6A3 PTK2B COL15A1 PI4KB COL1A1 PI4KA COL1A2 SDC1 ROCK1 AKT1 COL4A1 PIK3C2A ADGRA2 CSF1 SPP1 CBL
PID_AVB3_OPN_PATHWAY	0.0843137	0.175598	0.216543	0.393096	1.35683	30	SYK PLAU NFKBIA MMP2 PTK2B MMP9 FOS JUN CD44 GSN NFKB1
REACTOME_TOLL_LIKE_RECEPTOR_CASCADES	1.57452e-06	1.67064e-05	0.643552	0.433912	1.983	137	IRAK3 ITGB2 DNM2 CD36 CD14 TLR6 CTSB TLR4 ITGAM NKIRAS2 IKBKE BTK EEA1 IRAK2 NFKBIA UNC93B1 TNIP2 IKBKG DNM1 SOCS1 CTSK S100A8 CTSS CD180 BIRC3 GSDME PIK3R4 TLR2 NOD2 NFKBIB TANK MAP3K8 FOS LGMN PPP2R1B PLCG2 IRAK4 IKBKB S100A1 MYD88 TLR7 LY96 TLR8 IRF7 JUN TLR1
REACTOME_SYNTHESIS_OF_LEUKOTRIENES_LT_AND_EOXINS_EX	0.000470492	0.00257852	0.498493	0.67769	1.9801	16	DPEP2 ALOX5AP LTC4S ALOX5 ABCC1 GGT5 CYP4F3 LTA4H CYP4B1
PID_BETA_CATENIN_DEG_PATHWAY	0.0306044	0.0832677	0.352488	-0.554737	-1.62226	15	LRP6 DVL2 AXIN1 CUL1 FZD5 CSNK1D DVL3
PID_BETA_CATENIN_NUC_PATHWAY	0.846758	0.936424	0.0524828	0.19582	0.792893	62	MITF ADCY7 VCAN TCF4 ID2 MMP2 MMP9 SFN CCND2 CAMK4 JUN
PID_BMP_PATHWAY	0.48374	0.668301	0.0817516	-0.274467	-0.989559	36	CTDSPL SMAD6 BMP6 MAP3K7 PPP1CA BMPR1A BMP4 MAPK1 SMAD5 SMAD7 BMP2 SMURF2 XIAP BMP7 NUP214 GSK3B BMPR1B CTDSP1 SMAD4 SKI
PID_CASPASE_PATHWAY	0.81746	0.925475	0.0545681	0.210349	0.789539	45	BAX TNF APAF1 BIRC3 LIMK1 SREBF1 VIM GSN SATB1 MADD CRADD RIPK1 DIABLO TNFRSF1A PRF1 ARHGDIB BCL2 GAS2
PID_CD40_PATHWAY	0.132438	0.25038	0.168238	0.376858	1.2639	27	STAT5A NFKBIA BIRC3 BCL2L1 TRAF1 TNFAIP3 JUN AKT1 NFKB1 CD40 CBLB MAPK10 MAPK11 TRAF6 JAK3
PID_AMB2_NEUTROPHILS_PATHWAY	0.000358231	0.00203035	0.498493	0.551252	1.97926	36	ITGB2 LRP1 FGR PLAU ITGAM SELPLG TNF MMP2 IL6 MMP9 RAP1B HCK LYN SELP PLAUR ROCK1 AKT1 NFKB1 LCK
BIOCARTA_NKT_PATHWAY	0.00118845	0.00575311	0.45506	0.651528	1.97732	18	CCR3 IL12RB2 CCR4 IL4R CCR1 CCR5 IFNGR1 CXCR4 CD28 IL12RB1 TGFB1 CD4 CXCR3
PID_CDC42_PATHWAY	0.0492126	0.121533	0.287857	-0.322582	-1.35068	67	DIAPH3 WASL MTOR PAK4 EXOC7 MAPK8 DLG1 PRKCZ BCAR1 TNK2 PRKCE YES1 ATF2 IQGAP3 MAP3K1 MAPK3
PID_CDC42_REG_PATHWAY	0.414062	0.594076	0.0880945	0.299879	1.02594	29	ITSN1 ARHGEF25 ITSN2 DOCK6 ARHGEF6 ARHGEF7 MCF2L DOCK10 ARHGEF9
PID_CERAMIDE_PATHWAY	0.0499002	0.122733	0.287857	0.380763	1.41237	44	BAX CTSD SPHK2 NFKBIA TNF BIRC3 SMPD1 MAP2K2 PRKCD AKT1 KSR1 RAF1 ASAH1 NFKB1 MADD CRADD FADD RIPK1
PID_CMYB_PATHWAY	0.512	0.689594	0.077884	0.232848	0.970427	71	ANPEP CDKN1A TFEC ADORA2B SPI1 CEBPA CLTA PPP3CA BIRC3 TOM1 COL1A2 PIM1 IQGAP1 KITLG PIAS3 GATA3
PID_CXCR3_PATHWAY	0.0744275	0.159612	0.227987	0.375788	1.39204	40	ITGB2 CCL11 DNM1 ARRB1 MAP2K2 PIK3R3 ITGAL GNG2 PIK3CD GNAI1 AKT1 GNAI2 RAF1 MAP2K3 MAPKAP1 CXCR3 MAPK11 PIK3CB
REACTOME_PEPTIDE_LIGAND_BINDING_RECEPTORS	3.94348e-05	0.000287874	0.557332	0.462222	1.97404	85	CXCL12 PSAP CCRL2 C3AR1 C5AR1 EDNRA FPR2 FPR1 CCR3 CCL7 CCL11 CCL3L3 KISS1R BDKRB1 HEBP1 CXCR1 CCL22 NPY1R CCR4 CCR1 SSTR4 EDNRB CXCR6 CCR5 C5AR2 CXCR4 PENK C3 NPY CCR9 APLNR BDKRB2 AVPR1A CXCR3 OXTR CCL17 TACR1 CCR8 XCR1
PID_DELTA_NP63_PATHWAY	0.309917	0.477299	0.10882	-0.293564	-1.09358	42	BRCA2 ITGA3 HELLS TOP2A CCNB2 MRE11 ATM FASN HES1 KRT14 PPP2R5A
PID_DNA_PK_PATHWAY	0.166008	0.295864	0.151149	-0.426192	-1.24635	15	XRCC6 APLF XRCC5 POLL
WP_HOSTPATHOGEN_INTERACTION_OF_HUMAN_CORONA_VIRUSES_INTERFERON_INDUCTION	0.000805744	0.00414221	0.477271	0.557385	1.97388	33	JAK1 IKBKE NFKBIA IKBKG TYK2 FOS OAS1 IKBKB MYD88 TLR7 JUN IFIH1 NFKB1 IFNAR1 OAS3 IRF3 RIPK1 IFNAR2 TBK1 TRAF6 OAS2 STAT2 IRF9
PID_ECADHERIN_KERATINOCYTE_PATHWAY	0.972574	1	0.049391	-0.186761	-0.583055	20	JUP AJUBA CTNND1 CDH1 CTNNA1
PID_ECADHERIN_NASCENT_AJ_PATHWAY	0.777154	0.897662	0.0542316	0.218239	0.807346	39	PIP5K1C ENAH ITGB7 RAPGEF1 RAP1B ABI1 IQGAP1 AKT1 CYFIP2
PID_ECADHERIN_STABILIZATION_PATHWAY	0.360687	0.536772	0.0946646	0.285878	1.05898	40	PIP5K1C STX4 DIAPH1 ENAH LIMA1 ACTN1 ABI1 HGF ROCK1 VASP NCK1 CYFIP2
REACTOME_GLYCOSPHINGOLIPID_METABOLISM	0.00048592	0.0026551	0.498493	0.552738	1.97138	34	PSAP ESYT1 GBA NEU1 SUMF1 GLA B4GALNT1 CTSA ARSG SMPD1 ASAH2 GLB1L SMPD2 ASAH1 B3GALNT1 ARSI GM2A GLTP
PID_EPHA2_FWD_PATHWAY	0.91002	0.975264	0.0510114	-0.224387	-0.686503	18	EPHA2 BCAR1 PTK2 ARHGAP35 EFNA1 INPPL1 RAC1 VAV3 VAV2 PIK3CA
PID_EPHA_FWDPATHWAY	0.17451	0.307414	0.146416	0.350881	1.21112	30	FGR PIK3R5 PIK3R6 PIK3CG HCK LYN ARHGEF15 ROCK1
PID_EPHB_FWD_PATHWAY	0.685393	0.831125	0.0601186	0.233901	0.865286	39	ITSN1 SYNJ1 EPHB2 DNM1 EPHB4 RAP1B ROCK1 NCK1 PAK1
PID_EPHRINB_REV_PATHWAY	0.492481	0.674252	0.0766747	0.291473	0.973066	26	FGR EPHB2 DNM1 EPHB4 HCK LYN CXCR4
PID_EPO_PATHWAY	0.144231	0.266453	0.160801	0.365676	1.27999	32	STAT5A BTK STAT5B PTPN6 SH2B3 RAPGEF1 LYN PLCG2 BCL2L1
PID_ERA_GENOMIC_PATHWAY	0.971311	1	0.0481184	-0.167024	-0.662998	54	TRIM59 PCNA HSF2 MYC EBAG9 NR0B2 LMO4 NCOR1 UBA3 EP300 PHB2
PID_ERBB1_DOWNSTREAM_PATHWAY	0.704819	0.842252	0.0621124	-0.197802	-0.892839	101	USP6NL PRKCA DIAPH3 WASL MTOR MAPK8 PRKCZ SOS1 RICTOR ATF2 RIN1 CREB1 MAP3K1 MAPK3 BAIAP2 PPP5C MAPK1 ELK1 YWHAQ NCKAP1
PID_ERBB1_INTERNALIZATION_PATHWAY	0.0571429	0.133528	0.261664	0.397137	1.44217	37	ITSN1 SYNJ1 SH3KBP1 DNM1 ARHGEF7 EPS15 ZFYVE28 PIK3R3 PIK3CD RAF1 CBLB EPN1 CBL PIK3CB UBE2D3
PID_ERBB1_RECEPTOR_PROXIMAL_PATHWAY	0.714012	0.848452	0.0593488	0.238799	0.851693	34	PIP5K1C PTPN6 PTPN1 PIK3R3 PIK3CD GNAI1 NCK1 PAK1 GSN PIK3CB EGFR GRB2 PTPN11 PIK3R1 GNAI3 SRC
PID_ERBB2_ERBB3_PATHWAY	0.670455	0.819464	0.0617054	0.23614	0.87787	41	NFATC4 RNF41 FOS DOCK7 MAP2K2 PIK3R3 PIK3CD JUN AKT1 RAF1
PID_ERBB4_PATHWAY	0.487524	0.671495	0.0782955	0.275572	0.982843	34	MDM2 STAT5A STAT5B PIK3R3 ITCH PIK3CD ADAM17 EREG PIK3CB PRLR DLG4 GRB2 WWP1 PIK3R1 CBFA2T3 NRG4
PID_ER_NONGENOMIC_PATHWAY	0.309434	0.477299	0.103197	0.298894	1.09352	38	GNA15 MMP2 MMP9 PLCB2 NOS3 PLCB1 GNA13 GNG2 GNAI1 AKT1 GNAI2 MSN MAPK11 GRB2 GNAL PIK3R1 GNAI3 SRC RHOA
PID_FAK_PATHWAY	0.982072	1	0.0463228	-0.157409	-0.640965	58	WASL MAPK8 BCAR1 SOS1 ASAP1 YES1 PTK2 PTPN21 VCL MAPK1 NCK2
REACTOME_INACTIVATION_OF_CSF3_G_CSF_SIGNALING	0.000847512	0.00429642	0.477271	0.610101	1.96966	24	JAK1 SYK CSF3R STAT5A STAT5B TYK2 SOCS1 HCK LYN
PID_FAS_PATHWAY	0.0439247	0.111337	0.321776	0.414989	1.49001	36	SYK BTK IKBKG FAS CFLAR BIRC3 SMPD1 PIK3R3 IKBKB PIK3CD AKT1 FADD RIPK1 MAPK10 MAPK11 PIK3CB FASLG
REACTOME_PI_METABOLISM	5.21389e-05	0.00036043	0.557332	0.469192	1.96914	77	GDPD3 PNPLA7 MTMR10 PIP5K1C PIK3R5 SYNJ1 PIK3R6 SACM1L PIKFYVE PIK3CG PIP4K2C FIG4 PI4K2A PI4KB PIK3R4 MTM1 TNFAIP8L2 INPP5D PI4KA PLEKHA4 PIK3R3 BMX PIP4K2B MTMR6 OCRL
PID_FGF_PATHWAY	0.198039	0.339682	0.13649	0.309893	1.1788	48	SSH1 PLAU FGF2 STAT5B PTK2B CAMK2A MMP9 FOS PLAUR HGF JUN AKT1 FGFR1 NCAM1 SPP1 CBL
REACTOME_DISEASES_OF_METABOLISM	1.10939e-07	1.52229e-06	0.704976	0.41317	1.96911	187	DCXR GNS CFP VCAN CSF2RA NOTCH1 SDC3 HYAL1 CSF2RB NEU1 TBXAS1 SLC26A2 ADAMTSL5 ADAMTS5 ADAMTS15 GSS ABCD4 ADAMTS2 GNE ADAMTS6 CYP2U1 CYP7B1 ADAMTSL1 THSD1 CYP1B1 GUSB MCCC1 NOTCH2 IDH1 MGAT2 CHSY1 THSD7A LUM DOLK PPP1R3C GCLC CTSA SLC35D1 SPON1 IDUA SGSH ADAMTS8 TALDO1 NUS1 SDC1 NHLRC1 ALG2 PRELP B4GALT7 UGT1A1 THBS2 NOTCH3 GYG1 NAGLU CYP2R1 SRD5A3 GPC1 TCN2 PCCA HGSNAT LMBRD1 PMM2 DHDDS ADAMTSL3…
PID_FOXO_PATHWAY	0.2249	0.369435	0.128789	-0.303572	-1.15489	45	CDKN1B CDK2 CCNB1 SKP2 PLK1 MAPK8 KAT2B FOXO4 EP300 RAN XPO1 YWHAQ CSNK1D YWHAE YWHAZ RALA CSNK1G3 ZFAND5
REACTOME_SIGNALING_BY_INTERLEUKINS	1.33989e-10	3.49329e-09	0.826657	0.381041	1.96838	368	PTAFR IRAK3 ITGB2 STAT6 CDKN1A JAK1 CD80 CSF2RA ALOX5 CD36 SYK STX4 CSF3R IL33 IL6R CSF2RB STAT5A IL17RA IL7R ITGAM LCP1 NKIRAS2 MCL1 FGF2 CRLF2 STAT5B PTPN7 RORA IRAK2 NFKBIA VCAM1 TNIP2 FPR1 TNF IKBKG OSM MMP2 CCL11 CCL3L3 BATF HMOX1 VAV1 PTK2B TYK2 SOCS1 S1PR1 IL20RB BOLA2B IL6 PTPN6 IL2RA TP53 IL15RA IL27RA PTPN18 MMP9 RAPGEF1 SOD2 RAP1B IL21R GAB2 SOCS2 CCL22 NOD2 NFKBIB HCK INPP5D MAP3K8 FO…
PID_GLYPICAN_1PATHWAY	0.296786	0.462936	0.10592	0.341193	1.12491	25	FGR FGF2 TGFBR2 HCK LYN GPC1 TGFB1 FGFR1 LCK PRNP
PID_CXCR4_PATHWAY	2.27754e-05	0.00017538	0.57561	0.453225	1.96708	96	CXCL12 FGR RHOB PIK3R5 SSH1 STAT5A STAT5B PIK3R6 ITGA9 PIK3CG VAV1 DNM1 PTK2B PTPN6 ITGA1 PTPRC MMP9 PLCB2 RAP1B ITGA4 HCK RGS1 LYN PIK3R3 ITCH ITGA8 GRK2 LIMK1 PLCB1 GNA13 CXCR4 GNG2 PIK3CD GNAI1 CD3D AKT1 PAK1 GNAI2 ITGA5 CSK CD4 ARRB2 LCK MAPKAP1 CD3G ITGA2 CD3E
PID_HDAC_CLASSIII_PATHWAY	0.245136	0.394509	0.120433	0.360453	1.16369	24	BAX CDKN1A TUBB2A TP53 SIRT7 SIRT1 ACSS2 MEF2D SIRT2
PID_HDAC_CLASSII_PATHWAY	0.93361	0.986017	0.0504983	-0.193896	-0.673324	32	UBE2I HDAC6 RANGAP1 BCOR HDAC3 RAN XPO1 YWHAE ANKRA2 SUMO1 GNB1
PID_HDAC_CLASSI_PATHWAY	0.450304	0.634109	0.0855357	-0.246262	-1.01432	62	UBE2I RBBP7 KAT2B HDAC6 RBBP4 PRMT5 HDAC2 FKBP3 RANGAP1 SIN3A NCOR1 EP300 WDR77 PRKACA HDAC8 SIRT5 HDAC3 SMAD7 RAN XPO1
PID_HEDGEHOG_2PATHWAY	0.841667	0.93547	0.0554793	-0.239244	-0.742925	19	STIL PTCH1 CDON SMO HHAT
PID_HEDGEHOG_GLI_PATHWAY	0.261477	0.416038	0.117766	-0.29444	-1.11641	44	FOXA2 RBBP7 PTCH1 RBBP4 HDAC2 GNAO1 GLI3 SMO SIN3A PRKACA XPO1 CSNK1D SUFU STK36 CSNK1G3 GNB1 GLI2 SAP30 SAP18 GSK3B MTSS1 PIAS1
PID_HES_HEY_PATHWAY	0.164557	0.294446	0.157403	-0.329079	-1.21268	41	CDKN1B E2F1 PARP1 ID1 KDM1A HES1 GATA4 RBBP8 NCOR1 EP300
PID_HIF1A_PATHWAY	0.966601	1	0.0464155	0.196965	0.575498	16	TP53 OS9 HIF1A EGLN2
PID_HIF1_TFPATHWAY	0.0431718	0.109757	0.321776	0.356201	1.43518	61	CXCL12 ITGB2 PLIN2 MCL1 RORA ID2 HMOX1 BHLHE41 FURIN FOS ABCB1 ENG ABCG2 CXCR4 PFKFB3 JUN GATA2 AKT1
PID_HIF2PATHWAY	0.240816	0.388929	0.125033	-0.333118	-1.15338	31	FXN HIF1AN CITED2 SP1 APEX1 VEGFA FLT1 EP300 PGK1 EGLN3 ELK1
PID_HIV_NEF_PATHWAY	0.25731	0.410481	0.11725	0.315606	1.1298	35	NFKBIA TNF APAF1 FAS CFLAR BIRC3 TRAF1 NFKB1 CRADD FADD RIPK1 TNFRSF1A FASLG CD247 BCL2
PID_HNF3A_PATHWAY	0.921875	0.978066	0.0483118	0.202957	0.694353	29	PISD NCOA3 NRIP1 FOS AP1B1 JUN
PID_HNF3B_PATHWAY	0.81015	0.92118	0.0524828	0.234308	0.782226	26	CEBPA ALAS1 ACADVL CPT1C FOXF1 AKT1 UCP2
PID_IFNG_PATHWAY	0.0780952	0.165533	0.222056	0.381865	1.38671	37	DAPK1 JAK1 SOCS1 CAMK2A RAPGEF1 RAP1B PIAS4 IL1B IFNGR1 CAMK2G PRKCD AKT1
PID_IGF1_PATHWAY	0.295918	0.461977	0.111011	-0.33005	-1.12134	29	IRS2 IRS1 PRKCZ BCAR1 SOS1 PTK2 IGF1R NCK2 YWHAE YWHAZ CRKL PDPK1 BAD
REACTOME_PLATELET_HOMEOSTASIS	9.18045e-05	0.000603726	0.538434	0.467607	1.9667	73	P2RX4 PTGIR PDE1A FGR PDE1B ITPR2 IRAG1 P2RX7 PTPN6 PDE2A GNB5 GNGT2 NOS3 PPP2R1B PPP2R5C PDE10A GNG7 PAFAH2 PDE5A GNG2 GNB4 PECAM1 ATP2B2 GNG10 SLC8A1 ORAI1 GNG8 KCNMA1 ATP2B1 NOS2 ATP2A3
PID_IL12_STAT4_PATHWAY	0.050307	0.123567	0.321776	0.444284	1.51102	28	CD80 PPP3CA IL2RA FOS IL18RAP STAT4 CD28 JUN CD3D TGFB1 CD4 CD3G TBX21 CD3E PRF1 CD247
PID_IL1_PATHWAY	0.0800781	0.168367	0.222056	0.391578	1.3595	31	IRAK3 IKBKG IL1R2 TOLLIP IL1R1 IL1B IRAK4 IKBKB SQSTM1 MYD88 JUN IL1A NFKB1 MAP3K3
PID_IL23_PATHWAY	0.0620599	0.141574	0.321776	0.441331	1.48013	27	STAT5A NFKBIA TNF TYK2 IL6 IL12B IL18RAP IL1B STAT4 IL12RB1 NFKB1 CD4 CD3E NOS2
REACTOME_CELL_SURFACE_INTERACTIONS_AT_THE_VASCULAR_WALL	1.24637e-05	0.000103392	0.593325	0.447014	1.95941	103	DOK2 CD84 ITGB2 THBD PROS1 SIRPG SDC3 SLC7A11 PSG6 ITGAM SELPLG MERTK CD48 TREM1 SLC7A8 FCER1G PTPN6 L1CAM GRB14 COL1A1 ITGA4 INPP5D ATP1B3 LYN MAG COL1A2 SELP ITGAX SDC1 ITGAL SLC7A7 SPN GPC1 CD44 PECAM1 TGFB1 ITGA5 ANGPT1 CD2 SELL SLC7A10 LCK IGKV2-30 GAS6 ANGPT4 JAM2 PIK3CB OLR1 FN1 TEK
PID_IL2_1PATHWAY	0.07393	0.158732	0.231127	0.347816	1.35224	53	DOK2 JAK1 SYK STAT5A STAT5B PTK2B SOCS1 IL2RA PRKCB GAB2 SOCS2 FOS IL2RG MAP2K2
PID_IL2_PI3K_PATHWAY	0.705078	0.842252	0.0607719	0.246693	0.856481	31	JAK1 IL2RA GAB2 SMPD1 IL2RG BCL2L1 AKT1 IL2RB NFKB1 LCK JAK3 BCL2 GRB2 PTPN11 PIK3R1
PID_IL2_STAT5_PATHWAY	0.0707457	0.153663	0.234393	0.409574	1.39297	28	JAK1 STAT5A STAT5B IL2RA GAB2 FOXP3 IL2RG CCND2 BCL2L1 ELF1 IL2RB LCK LTA FASLG JAK3 PRF1 BCL2 GRB2 PTPN11 PIK3R1
PID_IL3_PATHWAY	0.0930233	0.189684	0.204295	0.421242	1.35186	23	CSF2RB STAT5A STAT5B OSM GAB2 PIM1 BCL2L1 CISH PRKACB GRB2 CEBPB PTPN11 PIK3R1
REACTOME_INTERFERON_GAMMA_SIGNALING	9.65803e-05	0.000629496	0.538434	0.483568	1.95801	62	PTAFR JAK1 TRIM62 VCAM1 TRIM29 SOCS1 PTPN6 CAMK2A OAS1 IRF2 TRIM14 PTPN1 TRIM5 IFNGR1 IRF8 TRIM26 CAMK2G PRKCD IRF7 CD44 NCAM1 OAS3 IRF3 TRIM68 OAS2 TRIM21 IRF9 TRIM34 GBP5 IRF4 PTPN11
PID_TXA2PATHWAY	0.000183744	0.00112907	0.518848	0.508981	1.95795	51	PTGIR FGR PIK3R5 SYK TBXA2R PIK3R6 VCAM1 ARHGEF1 GNA15 PIK3CG DNM1 GNB5 PRKCB PLCB2 GRK3 HCK NOS3 LYN GRK2 ROCK1 GNA13 GNG2 PRKCG PRKCD AKT1 GNAI2 ARRB2 LCK PRKCQ
REACTOME_SIGNALING_BY_CSF3_G_CSF	0.000645915	0.00340692	0.477271	0.571251	1.95435	29	JAK1 SYK CSF3R STAT5A STAT5B TYK2 SOCS1 GAB2 HCK LYN
WP_EICOSANOID_METABOLISM_VIA_CYCLO_OXYGENASES_COX	0.00119931	0.00577504	0.45506	0.622115	1.95095	21	PTGIR PTGES ACOX3 TBXA2R TBXAS1 PRXL2B ACAA1 PTGFR EHHADH
PID_ILK_PATHWAY	0.561776	0.729357	0.0713053	0.252741	0.93799	42	DIAPH1 PPP1R12A ELMO2 ACTN1 ARHGEF6 ARHGEF7 LIMS2 SNAI1 IQGAP1 RHOG JUN AKT1
PID_INSULIN_GLUCOSE_PATHWAY	0.914397	0.975764	0.048506	0.215503	0.695737	24	STX4 SFN TBC1D4 AKT1 SLC2A4 RHOQ VAMP2 INSR YWHAB
PID_INSULIN_PATHWAY	0.510331	0.689165	0.0797706	-0.263441	-0.981367	42	EXOC6 EXOC7 PRKCI IRS1 PRKCZ SOS1
KEGG_CALCIUM_SIGNALING_PATHWAY	5.44439e-06	5.04832e-05	0.610527	0.427844	1.94686	131	P2RX4 PTAFR ADCY7 PDE1A PDGFRA SPHK2 ADORA2B TBXA2R CACNA1D EDNRA ADCY3 SPHK1 PDE1C ITPKB PDGFRB PDE1B PPP3CA ITPR2 GNA15 ADORA2A PTGER3 BDKRB1 PTK2B P2RX7 CAMK2A CACNA1A PRKCB PLCB2 ADCY4 CACNA1B NOS3 ADCY9 ADRB2 PLCG2 EDNRB PTGER1 PLCB1 HTR2B CAMK4 CAMK2G PRKCG PTGFR ATP2B2 CHP2 HTR2A CD38 SLC8A1 CACNA1C PLCD1 RYR2 ADRA1D PHKG1 ATP2B1 NOS2 PRKACB BDKRB2 CHRM3 ATP2A3 GRIN2D AVPR1A
REACTOME_G_ALPHA_I_SIGNALLING_EVENTS	7.81343e-07	8.91219e-06	0.659444	0.412739	1.94614	176	CXCL12 PSAP ADCY5 ADCY7 C3AR1 PDE1A C5AR1 ADCY3 PDE1C FPR2 FPR1 PDE1B PPP3CA ITPR2 GNA15 CCR3 RGS14 CCL4L2 CNR2 PTGER3 BDKRB1 RGS18 CAMK2A HCAR3 HEBP1 GNB5 HCAR1 GNGT2 PLCB2 CXCR1 ADCY4 RGS1 NPY1R ADCY9 PPP2R1B CCR4 CCR1 SSTR4 CNR1 CXCR6 GRK2 GNG7 CCR5 PLCB1 CAMK4 PDE4D CXCR4 CAMK2G GNG2 GPR183 PRKCG GNB4 PRKCD GNAI1 S1PR3 PENK GNAI2 RGS16 PRKAR2B LPAR5 C3 GPSM3 P2RY14 GNG10 NPY GNG8 S1PR4 LPAR1 …
PID_INTEGRIN3_PATHWAY	0.0343245	0.0906068	0.321776	0.419974	1.5365	38	PLAU SPHK1 TGFBR2 PDGFRB LAMA4 FBN1 L1CAM COL1A1 TGFBI COL1A2 PLAUR SDC1 TNC PECAM1 COL4A1 CCN1 SPP1
WP_THYMIC_STROMAL_LYMPHOPOIETIN_TSLP_SIGNALING_PATHWAY	0.000245418	0.00145892	0.498493	0.517493	1.9424	45	STAT6 JAK1 FES STAT5A IL7R CRLF2 BTK STAT5B NFKBIA TNFSF4 CCL11 IL6 IL2RA PI4K2A GAB2 HCK LYN MAP2K2
PID_INTEGRIN_A4B1_PATHWAY	0.136719	0.257229	0.166934	0.368911	1.26211	29	CD14 VCAM1 PTK2B ITGA4 ABI1 THBS2 SPP1 PRKACB IGSF8 JAM2 FN1 THBS1 PXN SRC ARF6 PRKAR1A PRKAR1B TLN1
PID_INTEGRIN_A9B1_PATHWAY	0.0203751	0.061564	0.352488	0.527228	1.671	22	ADAM15 ADAM8 CSF2RA SAT1 ITGA9 VCAM1 TNC VEGFD SPP1 NOS2 VEGFC FN1
PID_INTEGRIN_CS_PATHWAY	0.0161542	0.0509925	0.352488	0.506241	1.63436	24	ITGB2 ITGAM ITGA9 ITGB7 ITGA1 ITGAD ITGA4 ITGAX ITGA8 ITGAL ITGA5 ITGA2 ITGAE ITGA11 ITGB5 ITGA7
PID_KIT_PATHWAY	0.0185158	0.0568879	0.352488	0.400902	1.52709	50	MITF STAT5A SH2B2 MATK PTPRO VAV1 SOCS1 PTPN6 SH2B3 LYN MAP2K2 STAP1 KITLG AKT1 RAF1
PID_LIS1_PATHWAY	0.87315	0.951911	0.0544556	-0.224935	-0.73358	25	PPP2R5D DYNLT1 PAFAH1B3 MAP1B
PID_LKB1_PATHWAY	0.974206	1	0.0465084	0.168751	0.633403	45	CTSD MARK4 STK11IP TP53 CRTC2 SFN
PID_LYMPH_ANGIOGENESIS_PATHWAY	0.279773	0.44016	0.109684	0.347838	1.14681	25	ITGA1 COL1A1 ITGA4 COL1A2 VEGFD AKT1 ITGA5 ITGA2 VEGFC MAPK11 FN1
PID_LYSOPHOSPHOLIPID_PATHWAY	0.0169007	0.0527245	0.352488	0.375751	1.52145	62	ADCY5 ADCY7 ADCY3 NFKBIA ARHGEF1 GNA15 MMP2 PTK2B IL6 MMP9 ADCY4 FOS LYN ADCY9 GNA13 GNG2 PRKCD GNAI1 JUN AKT1 GNAI2
PID_MAPK_TRK_PATHWAY	0.445312	0.629021	0.0840746	0.292643	1.01601	31	RIT1 RUSC1 RAP1B FOS PRKCD RAF1 MAP2K3 EHD4 MAP2K1 MAPK7 BRAF RAP1A MAP3K2
PID_MET_PATHWAY	0.914761	0.975764	0.0515309	-0.18204	-0.775171	76	WASL MTOR PAK4 PRKCI MAPK8 PRKCZ BCAR1 SOS1 MAP3K1 PTK2 MAPK3 HGS MAPK1 NCK2 GAB1 CDH1 CTNNA1 MET KPNB1 PTPRJ
PID_MTOR_4PATHWAY	0.858268	0.943577	0.0519512	-0.190728	-0.798596	67	PRKCA RRAGB CDK2 MTOR IRS1 RICTOR PPARGC1A DDIT4 MAPK3
PID_INTEGRIN2_PATHWAY	0.00137698	0.00651034	0.45506	0.619002	1.94119	21	ITGB2 PLAU ITGAM VCAM1 F10 ITGAD TGFBI ITGAX PLAUR ITGAL C3 CCN1 ICAM2
PID_MYC_PATHWAY	0.0532787	0.127603	0.282013	-0.427581	-1.39613	24	SKP2 SUPT3H RUVBL1 MYC RUVBL2 PPP2R5A ACTL6A AXIN1 TRRAP TAF9 KAT2A KAT5 GSK3B PIN1
PID_MYC_REPRESS_PATHWAY	0.550201	0.719797	0.0743625	0.241546	0.948551	56	SLC11A1 CDKN1A SFRP1 SPI1 CEBPA ID2 PDGFRB CFLAR
PID_NCADHERIN_PATHWAY	0.927451	0.981785	0.048215	0.197369	0.681249	30	PIP5K1C PTPN1 CNR1 ROCK1 CAMK2G GSN FGFR1
PID_NECTIN_PATHWAY	0.642578	0.797021	0.0652353	0.261611	0.895019	29	PIP5K1C PTPRM PDGFRB RAPGEF1 RAP1B IQGAP1 NECTIN1
PID_NEPHRIN_NEPH1_PATHWAY	0.0612245	0.140901	0.261664	-0.411761	-1.39895	29	CD2AP WASL TJP1 PRKCI MAPK8 PRKCZ
PID_NETRIN_PATHWAY	0.886719	0.961262	0.0500923	0.209	0.725616	31	DAPK1 CAMK2A PITPNA MAP2K2 AGAP2 NCK1 PAK1 NTN1 UNC5C UNC5A MAP2K1 PIK3R1 SRC RHOA
PID_NFAT_3PATHWAY	0.716298	0.849963	0.0614364	-0.221775	-0.864918	50	PRKCA CHP1 MAPK8 KPNA2 PRKCZ PRKCE AKAP5 MAP3K1 MAPK3 EP300 PRKACA RAN XPO1 YWHAQ RCAN2
PID_NFAT_TFPATHWAY	0.0196852	0.0598759	0.352488	0.448893	1.60693	35	EGR2 TNF NFATC1 IL2RA DGKA FOXP3 FOS PTPN1 ITCH CTLA4 NFATC2 PPARG IKZF1 GATA3 JUN EGR3 CBLB PRKCQ TBX21 FASLG JUNB SLC3A2 IRF4
PID_NFKAPPAB_ATYPICAL_PATHWAY	0.125737	0.241547	0.175204	0.45571	1.33151	16	SYK NFKBIA IKBKB NFKB1 ARRB2 REL LCK
PID_NFKAPPAB_CANONICAL_PATHWAY	0.493333	0.67429	0.0772747	0.309089	0.979627	22	NFKBIA TNF IKBKG NOD2 IKBKB TNFAIP3 NFKB1 BCL10 TRAF6 UBE2D3 TNFRSF1A
PID_NOTCH_PATHWAY	0.178218	0.31154	0.145516	0.312522	1.19044	50	CDKN1A NOTCH1 NOTCH2 DNM1 FBXW7 MFAP5 FURIN APH1A EPS15 PSEN1 ITCH NOTCH3 NCSTN GATA3 MAML2 RBPJ
PID_P38_ALPHA_BETA_DOWNSTREAM_PATHWAY	0.997881	1	0.0484088	-0.138422	-0.499305	38	PPARGC1A ATF2 CREB1 KRT19 KRT8 CSNK2B ELK4 RPS6KA5 CSNK2A2 USF1 ATF1 CSNK2A1
PID_P38_ALPHA_BETA_PATHWAY	0.317647	0.486739	0.103958	0.314111	1.0842	30	FGR DUSP1 HCK LYN PAK1 MAP2K3 LCK MAP3K3 RIPK1 MAPK11 TRAF6
PID_P38_MK2_PATHWAY	0.827652	0.930089	0.0518458	0.23592	0.735975	20	ETV1 LSP1 SFN RAF1 MAPK11 YWHAB
PID_P38_MKK3_6PATHWAY	0.947368	0.99247	0.0453152	0.197321	0.658746	26	TAOK3 GADD45G MAP3K6 MAP2K3 MAP3K3 MAPK11 TRAF6 TAOK2 TXN MAP3K10 GADD45A
PID_P53_DOWNSTREAM_PATHWAY	0.0708955	0.153663	0.231127	0.290806	1.30178	117	BAX MDM2 CTSD CDKN1A CCNG1 GPX1 VCAN STEAP3 ATF3 MCL1 HIC1 APAF1 GDF15 MMP2 BCL2A1 PLK3 FAS ARID3A DUSP1 TP53 PYCARD AIFM2 PRDM1 NLRC4 SFN ZNF385A HGF TP53INP1 BCL2L1
PID_P53_REGULATION_PATHWAY	0.0462374	0.115911	0.321776	-0.356755	-1.43376	56	CHEK1 CDK2 CCNA2 ATR SKP2 MAPK8 ATM PPP1R13L CHEK2 KAT2B TRIM28 PRMT5 CSE1L COP1 HUWE1 EP300
PID_P73PATHWAY	0.0243793	0.0701771	0.352488	-0.336839	-1.40922	69	CASP2 BRCA2 CHEK1 CDK2 CCNE2 CCNA2 CDK1 CCNB1 PLK1 FBXO45 JAG2 BUB1 WWOX NEDD4L RAD51 SP1 FASN MYC HSF1 BUB3 UBE4B CDK6 WT1 EP300 TP63
PID_P75_NTR_PATHWAY	0.145709	0.268604	0.16318	0.303307	1.22781	63	RHOB APAF1 IKBKG NTRK1 TP53 BIRC3 FURIN APH1A MAG PSEN1 IKBKB SMPD2 SQSTM1 MYD88 NCSTN MMP3 ADAM17 NDN AKT1
PID_PDGFRA_PATHWAY	0.122605	0.238037	0.175204	0.432672	1.33129	19	JAK1 PDGFRA RAPGEF1 FOS JUN
PID_PDGFRB_PATHWAY	0.0611111	0.140901	0.248911	0.286532	1.29772	126	ARAP1 LRP1 FGR PIK3R5 DNM2 STAT5A SPHK1 STAT5B PIK3R6 PDGFRB PIK3CG S1PR1 RAPGEF1 RAP1B HCK FOS LYN MAP2K2 PTPN1 SFN PIK3R3 ABI1 IQGAP1 ACTR2 PRKCD PIK3CD NCK1 JUN PAK1 KSR1 CYFIP2 SLA RAF1 EPS8 ARPC3 CSK TAGLN LCK ACTR3
PID_PI3KCI_AKT_PATHWAY	0.92562	0.980416	0.0507028	-0.199983	-0.698036	33	CDKN1B MTOR AKT3 RICTOR FOXO4 PRKACA YWHAQ YWHAE YWHAZ MAP3K5 YWHAH GSK3B PDPK1 BAD
WP_WHITE_FAT_CELL_DIFFERENTIATION	0.000868641	0.00439133	0.477271	0.559088	1.94107	31	KLF2 NR1H3 CEBPA STAT5A EGR2 STAT5B RORA TLE3 EBF1 PPARG GATA3 SREBF1 GATA2
PID_PI3K_PLC_TRK_PATHWAY	0.548944	0.719701	0.0721798	0.266908	0.951945	34	STAT5A NTRK1 CAMK2A SFN CAMK4 AGAP2 PRKCD AKT1
KEGG_INTESTINAL_IMMUNE_NETWORK_FOR_IGA_PRODUCTION	0.000752823	0.00389207	0.477271	0.567027	1.9399	29	CXCL12 CD80 ITGB7 IL6 IL15RA ITGA4 IL15 CXCR4 CD28 TGFB1 ICOS CD40 CCR9 TNFSF13B TNFRSF13B
PID_PRL_SIGNALING_EVENTS_PATHWAY	0.582809	0.746405	0.0736213	-0.290892	-0.934161	22	CDK2 CCNA2 RABGGTB BCAR1
PID_PS1_PATHWAY	0.691288	0.835497	0.0602484	0.233887	0.869497	41	NOTCH1 FZD1 APH1A FOS PSEN1 NKD1 NCSTN JUN FRAT1 RBPJ DKK2
PID_PTP1B_PATHWAY	0.0161779	0.0509925	0.352488	0.417443	1.56686	45	FGR STAT5A STAT5B PDGFRB TYK2 HCK LYN PTPN1 LAT CAPN1 NOX4 AKT1 CSK LCK CSF1 PRLR LEPR INSR TXN LEP EGFR GRB2 CSF1R PIK3R1 SRC RHOA
PID_RAC1_PATHWAY	0.249505	0.400129	0.120433	0.293433	1.13189	52	NCF1 CYBA PIP5K1C STAT5A CYBB PLCB2 ABI1 IQGAP1 LIMK1 ACTR2 NOXO1 JUN PAK1 CYFIP2 ARPC3 MAP2K3 ACTR3
PID_RAC1_REG_PATHWAY	0.0784314	0.166052	0.224966	0.380948	1.36779	36	DEF6 ARHGAP9 ARHGEF25 DOCK2 DOCK6 VAV1 PREX1 ARHGEF6 ARHGEF7 ABI1
PID_RAS_PATHWAY	0.689024	0.833866	0.0637845	-0.251836	-0.868079	30	PRKCA PRKCZ SOS1 PRKCE RIN1 NF1 LGALS1 RASAL1 RASGRF1 PLCE1
PID_RB_1PATHWAY	0.143426	0.265739	0.164406	-0.304399	-1.21844	55	CDKN1B CDK2 TBP CCNA2 SKP2 E2F1 SUV39H1 ATF7 TFDP1 CDK4 DNMT1 ATF2 RBBP4 E2F2 AATF CDK6 EP300
PID_REELIN_PATHWAY	0.810638	0.92118	0.0582216	-0.23723	-0.78408	26	ITGA3 MAPK8 MAP1B GRIN2A NCK2
PID_REG_GR_PATHWAY	0.216867	0.361155	0.131458	0.288752	1.16342	61	BAX MDM2 CDKN1A SPI1 STAT5A STAT5B NFATC1 IL6 TP53 FOS SFN NR4A1 GATA3 JUN AKT1 NFKB1 SGK1 TBX21 PRKACB MAPK10 MAPK11 SMARCC2
PID_RETINOIC_ACID_PATHWAY	0.0918367	0.188529	0.2114	-0.390761	-1.3276	29	PRKCA CDK1 MAPK8 CCNH CDK7 KAT2B MAPK3 EP300 PRKACA HDAC3 MAPK1
PID_RET_PATHWAY	0.309829	0.477299	0.111011	-0.299238	-1.08535	39	PRKCA MAPK8 IRS2 IRS1 BCAR1 SOS1 CREB1 PTK2 MAPK3 PRKACA MAPK1
PID_RHOA_PATHWAY	0.170886	0.302556	0.154191	-0.325911	-1.201	41	CDKN1B CIT MAPK8 PIP5K1B SCAI PRKCZ EZR ATF2 MAPK12 PKN2
PID_RHOA_REG_PATHWAY	0.125483	0.241547	0.173748	0.34449	1.2785	42	DEF6 ARAP1 ARHGAP9 ARHGEF25 DLC1 ARHGEF1 VAV1 AKAP13 ARAP3 ARHGEF15 ARHGEF3 ARHGAP4 MCF2L MYO9B
PID_RXR_VDR_PATHWAY	0.0219179	0.0654244	0.352488	0.496365	1.63651	25	ABCA1 NR1H3 TNF NR1H2 RXRA NR4A1 PPARG SREBF1 TGFB1 NCOA1 PPARA RARG BCL2 RARB
REACTOME_SYNTHESIS_OF_PIPS_AT_THE_GOLGI_MEMBRANE	0.00130312	0.0062584	0.45506	0.68155	1.93749	15	SACM1L PIKFYVE FIG4 PI4K2A PI4KB PIK3R4 PI4KA OCRL PIK3C2A
PID_S1P_S1P1_PATHWAY	0.159091	0.287263	0.151149	0.409695	1.27809	20	SPHK1 PDGFRB ABCC1 S1PR1 PLCB2 GNAI1 GNAI2
PID_S1P_S1P2_PATHWAY	0.868217	0.949938	0.0507028	0.22695	0.728336	23	GNA15 FOS GNA13 GNAI1 JUN PAK1 GNAI2 S1PR2 GNA12 CDH5 GNAI3 RHOA
PID_S1P_S1P3_PATHWAY	0.403071	0.583112	0.0886261	0.307628	1.03172	27	PDGFRB GNA15 S1PR1 GNA13 CXCR4 GNAI1 S1PR3 AKT1 GNAI2
PID_SHP2_PATHWAY	0.180934	0.315985	0.142901	0.307302	1.20366	54	JAK1 IL6R PDGFRB NTRK1 IL6 IL2RA GAB2 NOS3 IL2RG MAP2K2 IFNGR1 GNAI1 NTRK3 IL6ST RAF1 ANGPT1 IL2RB LCK TEK NGF NTRK2 JAK3 EGFR FRS2 MAP2K1 GRB2 PTPN11 PIK3R1 GNAI3 RHOA
PID_SMAD2_3NUCLEAR_PATHWAY	0.0327641	0.0875468	0.321776	-0.329046	-1.3886	73	CDK2 RBL1 SMAD2 RBBP7 SP1 TFDP1 CDK4 KAT2B ATF2 RBBP4 FOXO4 MYC HDAC2 CBFB SP3 DLX1 CREB1 SKIL SIN3A NCOR1 SMAD3 LAMC1 EP300 IL10 SMAD7
PID_SMAD2_3PATHWAY	0.0320213	0.0859394	0.321776	-0.510639	-1.5207	16	UBE2I SMAD2 KPNA2 CTDSPL NUP153 MAP3K1 MAPK3 SMAD3 MAPK1
PID_SYNDECAN_1_PATHWAY	0.0641509	0.144505	0.245042	0.38735	1.41715	38	COL3A1 COL5A1 HPSE COL6A3 COL15A1 MMP9 COL1A1 SDCBP COL1A2 HGF SDC1 TGFB1 COL4A1
PID_SYNDECAN_2_PATHWAY	0.638672	0.795072	0.0655321	0.257526	0.894094	31	BAX EPHB2 MMP2 SDCBP PRKCD TGFB1 ITGA5 TNFRSF13B ITGA2 FN1 LAMA1
PID_SYNDECAN_4_PATHWAY	0.0528087	0.126899	0.321776	0.44995	1.50904	27	CXCL12 DNM2 FGF2 ACTN1 MMP9 SDCBP TNC CXCR4 PRKCD ITGA5 TFPI FGFR1 TNFRSF13B
PID_TAP63_PATHWAY	0.194981	0.335066	0.13649	0.320468	1.18934	42	BAX MDM2 CDKN1A AEN EGR2 GDF15 FAS ITCH IKBKB PRKCD DICER1 DHRS3 HBP1 IGFBP3 ABL1 JAG1 DST ADA NQO1
PID_TCPTP_PATHWAY	0.137405	0.257987	0.164406	0.342938	1.27035	40	STAT6 JAK1 STAT5A STAT5B PDGFRB ITGA1 PTPN1 PIK3R3 HGF PIK3CD
PID_TCR_CALCIUM_PATHWAY	0.691288	0.835497	0.0602484	0.271615	0.847329	20	PPP3CA NFATC1 IL2RA FOS NFATC2 JUN RCAN1 FASLG JUNB
PID_IL6_7_PATHWAY	0.000276939	0.00163564	0.498493	0.515318	1.93424	45	MITF JAK1 PTPRE IL6R MCL1 TNFSF11 VAV1 TYK2 IL6 GAB2 HCK FOS TIMP1 BCL2L1 PRKCD PIAS3 JUN AKT1 IL6ST
REACTOME_ANTI_INFLAMMATORY_RESPONSE_FAVOURING_LEISHMANIA_PARASITE_INFECTION	4.75972e-05	0.000335558	0.557332	0.443705	1.93239	99	PTGIR ADCY5 DPEP2 ADCY7 FGR SYK ADORA2B GPR27 ADCY3 PTGER2 ITPR2 ADORA2A IL6 RAMP3 GNB5 PTGER4 CALCRL GNGT2 GGT5 FURIN ADCY4 HCK LYN ADCY9 ADRB2 PLCG2 GNG7 GPR176 GNG2 GNB4 GNAI1 ADAM17 GPR83 GNAI2 PRKAR2B GNG10 GNG8 IGKV2-30 TSHR CD3G PRKACB ADCYAP1R1 RAMP2 DPEP1
PID_TGFBR_PATHWAY	0.963636	1	0.04783	-0.171575	-0.671953	51	SMAD2 NEDD4L SOS1 MAP3K7 SKIL PPP1CA AXIN1 SMAD3 SMAD7 DACT2 ZFYVE9 SMURF2 YWHAE XIAP
REACTOME_EXTRACELLULAR_MATRIX_ORGANIZATION	5.51899e-08	8.25586e-07	0.719513	0.393456	1.92791	237	ITGB2 MMP19 ADAM15 DDR2 MMP12 CTSD ADAM8 COL3A1 COL5A1 EMILIN1 VCAN CTSB SDC3 ITGAM FGF2 ADAMTS5 P3H3 ITGA9 VCAM1 COL6A3 ADAMTS2 MMP2 FBLN1 LAMA4 ACTN1 NID1 BMP1 ITGB7 CTSK FBN1 MMP8 LUM MFAP5 ITGA1 CTSS COL15A1 ITGAD MMP9 COL1A1 COLGALT1 ITGA4 FURIN MFAP4 COL5A3 TIMP1 ADAM9 COL1A2 PSEN1 COL6A5 ADAMTS8 ITGAX ITGA8 SDC1 MATN4 ITGAL EMILIN2 TLL1 LTBP2 TNC CAPN1 CAST VWF MMP14 NCSTN PLOD3 MMP3 ADAM1…
PID_TNF_PATHWAY	0.132937	0.250888	0.170932	0.333742	1.25754	46	RFFL TNF IKBKG BIRC3 MAP4K5 SMPD1 IKBKB SMPD2 SQSTM1 TRAF1 TNFAIP3 ADAM17 NFKB1 MAP2K3 MADD MAP3K3 FADD RIPK1 TNFRSF1A TXN TNIK
KEGG_SPHINGOLIPID_METABOLISM	0.00106543	0.0052129	0.45506	0.554306	1.92447	31	SGPL1 SPHK2 SPTLC2 GBA NEU1 SPHK1 GLA PLPP3 SMPD1 ASAH2 SMPD2
PID_TRAIL_PATHWAY	0.354286	0.529543	0.0956031	0.337582	1.06993	22	IKBKG CFLAR SMPD1 PIK3R3 IKBKB PIK3CD FADD RIPK1 DAP3 PIK3CB
PID_TRKR_PATHWAY	0.819277	0.925808	0.0550211	0.204246	0.807396	57	RIT1 MATK DNM1 NTRK1 RAPGEF1 RAP1B GAB2 SQSTM1 RHOG MCF2L NTRK3 TIAM1 ABL1 RGS19 NGF NTRK2 CCND1 EHD4 FRS2 MAP2K1 GRB2 PTPN11
REACTOME_IRON_UPTAKE_AND_TRANSPORT	0.000222484	0.00134004	0.518848	0.504538	1.92185	50	FTL ATP6V0B STEAP3 TCIRG1 FBXL5 HMOX1 ATP6V1H HEPH ATP6V0C ATP6V1D ATP6V1G1 ATP6V1A SLC11A2 ATP6V0D1 ATP6V0A1 ABCG2 ATP6AP1 ATP6V0D2 LCN2 SLC22A17 ATP6V0A2 HMOX2 TFR2 HFE SLC46A1 FLVCR1 UBC MCOLN1
REACTOME_SIGNAL_AMPLIFICATION	0.00104703	0.00515046	0.45506	0.570958	1.91487	27	TBXA2R GNA15 P2RY1 GNB5 GNGT2 GNG7 GNA13 GNG2 GNB4 GNAI1 GNAI2 GNG10 GNG8
PID_VEGFR1_2_PATHWAY	0.698574	0.838984	0.0632191	0.21532	0.87612	66	DNM2 FES PTK2B PTPN6 PRKCB NOS3 MAP2K2 IQGAP1 ROCK1 PRKCD NCK1 AKT1 SH2D2A RAF1 MAP2K3 CBL MAPK11 CTNNB1 MAP2K1 CDH5 GRB2 PTPN11 PIK3R1 BRAF PRKAB1 PXN SRC RHOA
PID_VEGFR1_PATHWAY	0.211066	0.353066	0.135002	-0.363174	-1.18583	24	PRKCA CD2AP VEGFB VEGFA MAPK3 FLT1 PRKACA MAPK1
PID_WNT_CANONICAL_PATHWAY	0.04667	0.116515	0.321776	-0.470253	-1.46028	19	PIP5K1B LRP6 DVL2 PPP2R5A AXIN1 FZD5 DVL3 RANBP3 CUL3
PID_WNT_NONCANONICAL_PATHWAY	0.473029	0.655986	0.0840746	-0.286448	-0.994721	32	DAAM1 MAPK8 PRKCZ NLK WNT5A YES1 DVL2 MAP3K7 FZD7 FZD5 SETDB1 DVL3
PID_WNT_SIGNALING_PATHWAY	0.22093	0.365546	0.127505	0.379767	1.19095	21	ROR2 KREMEN1 CTHRC1 IGFBP4 FZD1 WNT2 FZD8
REACTOME_ABC_FAMILY_PROTEINS_MEDIATED_TRANSPORT	0.120316	0.23384	0.179782	0.293133	1.25728	88	ABCG1 ABCC4 ABCA7 ABCG4 ABCC1 ABCD1 OS9 ABCD2 ABCB9 ABCB1 ABCC3 ABCC9 PSMD8 ABCC5 PSMD13 PSMB10 ERLEC1 ERLIN2 PSMC1 ABCA6 PSME4 ABCA3 UBC DERL2 ABCA5 DERL1 ABCB4
REACTOME_ABC_TRANSPORTER_DISORDERS	0.94501	0.991744	0.049094	0.178682	0.725928	65	ABCA1 ABCD4 ABCD1 OS9 ABCC9 PSMD8 PSMD13 PSMB10 ERLEC1 ERLIN2 PSMC1 PSME4 ABCA3 UBC DERL2 DERL1 ABCB4
REACTOME_ABERRANT_REGULATION_OF_MITOTIC_EXIT_IN_CANCER_DUE_TO_RB1_DEFECTS	0.0263371	0.0744044	0.352488	-0.50396	-1.56495	19	SKP2 UBE2C UBE2S ANAPC5 ANAPC10 ANAPC1 ANAPC4 ANAPC15 ANAPC16 CDC27 CDC23 UBE2E1 UBE2D1 FZR1
WP_MIRNA_REGULATION_OF_P53_PATHWAY_IN_PROSTATE_CANCER	0.00141514	0.0066707	0.45506	0.61378	1.91475	20	BAX MDM2 ZMAT3 SHISA5 APAF1 TP53 EI24
REACTOME_ABORTIVE_ELONGATION_OF_HIV_1_TRANSCRIPT_IN_THE_ABSENCE_OF_TAT	0.343621	0.517417	0.10208	-0.343912	-1.10252	21	POLR2G NCBP2 NELFE POLR2C NELFA POLR2F POLR2D POLR2E POLR2B
REACTOME_ACTIVATED_NOTCH1_TRANSMITS_SIGNAL_TO_THE_NUCLEUS	0.767347	0.889878	0.0588438	-0.238753	-0.81116	29	NEURL1B DTX2 JAG2
REACTOME_SURFACTANT_METABOLISM	0.00235272	0.0103964	0.431708	0.629865	1.91157	18	CSF2RA ADORA2B CSF2RB CTSH P2RY2 ADORA2A LMCD1 CKAP4
REACTOME_ACTIVATED_TAK1_MEDIATES_P38_MAPK_ACTIVATION	0.48	0.664139	0.0787114	0.311699	0.9879	22	IRAK2 IKBKG NOD2 MAP2K3 MAPK11 TRAF6 UBC
REACTOME_ACTIVATION_OF_AMPK_DOWNSTREAM_OF_NMDARS	0.0623782	0.141769	0.252961	0.482683	1.46489	18	TUBB2A TUBA4A TUBB6 PRKAG2 CALM1 TUBB4B PRKAB1 TUBA1A MAPT CAMKK2 PRKAG1
KEGG_APOPTOSIS	0.000147238	0.000920239	0.518848	0.456006	1.91102	75	BAX IRAK3 PIK3R5 CSF2RB ENDOG IRAK2 NFKBIA TNF PPP3CA APAF1 PIK3CG IKBKG NTRK1 FAS CFLAR TP53 BIRC3 IL1R1 IL1B PIK3R3 IRAK4 IKBKB BCL2L1 MYD88 CAPN1 PIK3CD AKT1 CHP2 PRKAR2B IL1A NFKB1 FADD RIPK1 PRKACB PIK3CB TNFRSF1A FASLG
REACTOME_ANTIGEN_PROCESSING_CROSS_PRESENTATION	5.12472e-05	0.000355997	0.557332	0.447126	1.90815	87	NCF1 CYBA NCF4 CD36 CD14 TLR6 STX4 TLR4 CYBB MRC2 BTK IKBKG S100A8 CTSS SNAP23 TLR2 IKBKB MRC1 S100A1 MYD88 LY96 TLR1 PSMD8 PSMD13
PID_IL8_CXCR1_PATHWAY	0.0011878	0.00575311	0.45506	0.568091	1.90525	27	FGR PIK3R6 GNA15 PIK3CG DNM1 ARRB1 PRKCB PLCB2 CXCR1 HCK LYN GRK2 PLCB1 GNG2 PRKCG AKT1 GNAI2 ARRB2 CBL
REACTOME_ACTIVATION_OF_GENE_EXPRESSION_BY_SREBF_SREBP	0.0396484	0.102201	0.321776	-0.387881	-1.42937	41	SREBF2 FDFT1 SC5D SP1 LSS FASN NFYB IDI1 NFYA SQLE CYP51A1 TBL1XR1 NFYC HMGCR FDPS TGS1 HMGCS1 SCD SMARCD3 ELOVL6
REACTOME_ACTIVATION_OF_IRF3_IRF7_MEDIATED_BY_TBK1_IKK_EPSILON	0.0166068	0.0520747	0.352488	0.558515	1.63189	16	CD14 TLR4 IKBKE TANK LY96 IRF7 IRF3 TBK1 UBC
REACTOME_ACTIVATION_OF_KAINATE_RECEPTORS_UPON_GLUTAMATE_BINDING	0.127907	0.243664	0.172324	0.404206	1.29719	23	GNB5 GNGT2 PLCB2 GNG7 PLCB1 GNG2 GNB4 GNG10 GNG8 CALM1 DLG4
REACTOME_GENERATION_OF_SECOND_MESSENGER_MOLECULES	0.00104261	0.0051426	0.45506	0.570657	1.90511	26	LCP2 ENAH FYB1 CD101 WAS PLCG2 LAT VASP NCK1 CD3D PAK1 ITK ZAP70 CD4 LCK CD3G CD3E
REACTOME_ACTIVATION_OF_NMDA_RECEPTORS_AND_POSTSYNAPTIC_EVENTS	0.87247	0.951738	0.0524828	-0.19124	-0.80008	69	NRGN CAMKK1 DLG1 KPNA2 CASK ERBB4 CREB1 GRIN2C MAPK3 PRKACA GRIN2A MAPK1 LIN7C RASGRF1 GRIA4
REACTOME_ACTIVATION_OF_SMO	0.967742	1	0.0475434	0.202051	0.574385	15	ARRB1 GRK2 BOC ARRB2
PID_FCER1_PATHWAY	0.000424403	0.00236139	0.498493	0.487656	1.90497	55	WIPF1 SYK SPHK1 LCP2 BTK HCLS1 IKBKG LAT2 VAV1 S1PR1 DUSP1 FCER1G PRKCB GAB2 FOS LYN MAP2K2 LAT IKBKB NFATC2 JUN AKT1 RAF1 NFKB1 ITK
WP_NUCLEAR_RECEPTORS_METAPATHWAY	1.12206e-07	1.52818e-06	0.704976	0.393696	1.90368	219	BAX FGD4 BLVRB SOD3 FTL SLC6A8 THBD ABCC4 ALOX5AP CBR3 SLC27A1 NR1H3 PLTP STOM SRXN1 SLC2A9 SLC7A11 SLC26A2 SLC2A10 ALAS1 SLC39A13 TGFBR2 SLC39A14 CPEB4 GPX3 TGFBR3 TNF SLC39A1 SLC2A8 CYP1B1 SLC39A9 HMOX1 NCOA3 SLC2A6 SLC39A3 NRIP1 SCP2 GSTT2 GPR153 GCLC BIRC3 SRGN AKAP13 SLC6A2 PRDX1 IL12B ABCB1 ACAA1 ABCC3 IL1B TXNRD1 RXRA HGF ANGPTL4 SQSTM1 UGT1A6 PRDX6 GPAM UGT1A1 NAV3 SLC39A7 TNFAIP3 SERPINB…
REACTOME_ACYL_CHAIN_REMODELLING_OF_PC	0.652344	0.805499	0.0645031	0.288272	0.850548	17	PLA2G2E PLAAT3 PLA2R1 PNPLA8 PLA2G2D
REACTOME_ACYL_CHAIN_REMODELLING_OF_PE	0.559838	0.729357	0.0739901	-0.319528	-0.951564	16	MBOAT1 LPCAT4 PLA2G4C
REACTOME_INTERLEUKIN_3_INTERLEUKIN_5_AND_GM_CSF_SIGNALING	0.000532763	0.00288514	0.477271	0.512852	1.90333	42	JAK1 CSF2RA SYK CSF2RB STAT5A STAT5B VAV1 PTPN6 IL2RA RAPGEF1 GAB2 HCK INPP5D LYN IL2RG PIK3R3 BLNK PIK3CD IL2RB
REACTOME_PLASMA_LIPOPROTEIN_ASSEMBLY_REMODELING_AND_CLEARANCE	0.000433481	0.00239728	0.498493	0.486968	1.90228	55	ABCG1 LIPA ABCA1 NR1H3 PLTP AP2A1 CLTA BMP1 AP2S1 NR1H2 FURIN NPC2 ANGPTL8 APOBR MYLIP ANGPTL4
WP_SPHINGOLIPID_METABOLISM_INTEGRATED_PATHWAY	0.00160614	0.00747756	0.45506	0.608801	1.89922	20	SGPL1 SPHK2 SPTLC2 SPHK1 PLPP3 SMPD1 CERS2 ASAH1
REACTOME_INSULIN_RECEPTOR_RECYCLING	0.00195916	0.00891639	0.431708	0.617002	1.89845	19	ATP6V0B TCIRG1 ATP6V1H ATP6V0C ATP6V1D ATP6V1G1 ATP6V1A ATP6V0D1 ATP6V0A1 ATP6AP1 ATP6V0D2 ATP6V0A2
REACTOME_ADRENALINE_NORADRENALINE_INHIBITS_INSULIN_SECRETION	0.0181211	0.0559578	0.352488	0.510841	1.63941	23	ADCY5 CACNA1D GNB5 GNGT2 GNG7 GNG2 GNB4 GNAI1 GNAI2 GNG10 CACNA1C GNG8 CACNB2
REACTOME_AGGREPHAGY	0.951172	0.994779	0.046882	0.189388	0.657527	31	TUBB2A TUBA4A DYNC1H1 TUBB6
REACTOME_DISEASES_OF_CARBOHYDRATE_METABOLISM	0.00184972	0.00846256	0.45506	0.557873	1.89734	28	DCXR GNS HYAL1 GUSB PPP1R3C IDUA SGSH TALDO1 NHLRC1 GYG1 NAGLU HGSNAT GALNS UBC EPM2A GAA G6PC3
WP_IL3_SIGNALING_PATHWAY	0.000443549	0.00244555	0.498493	0.505459	1.89723	45	JAK1 SYK CSF2RB STAT5A STAT5B CCR3 VAV1 PTPN6 ENPP3 RAPGEF1 GAB2 HCK INPP5D FOS LYN BCL2L1 PIK3CD JUN AKT1 TGFB1 RAF1
REACTOME_INTRA_GOLGI_TRAFFIC	0.000631123	0.00335801	0.477271	0.512092	1.89695	40	NSF GOLGA5 MAN2A2 NAPG COG7 CYTH4 STX6 TRIP11 MAN1C1 COG1 RAB39A COG2 NAPA BET1L MAN2A1 RAB30 RAB33B COG3 CYTH1 SNAP29
WP_SPHINGOLIPID_METABOLISM_GENERAL_OVERVIEW	0.00213566	0.00962591	0.431708	0.615878	1.895	19	SGPL1 SPHK2 SPTLC2 SPHK1 PLPP3 SMPD1 CERS2 ASAH1
WP_OXIDATIVE_STRESS	0.00136983	0.00650138	0.45506	0.553688	1.89427	29	XDH SOD3 GPX1 CYBB GPX3 HMOX1 GSTT2 GCLC SOD2 FOS TXNRD1 UGT1A6 NOX4 NFKB1 CAT MAPK10 GSR NFE2L2 JUNB
REACTOME_ANTIGEN_PRESENTATION_FOLDING_ASSEMBLY_AND_PEPTIDE_LOADING_OF_CLASS_I_MHC	0.563851	0.730325	0.0720033	0.315311	0.921286	16	SEC24D SEC23A SEC24A SEC13 SAR1B SEC31A TAP1 ERAP1 BCAP31 B2M PDIA3 CANX CALR TAPBP HSPA5 SEC24B
WP_PHOSPHODIESTERASES_IN_NEURONAL_FUNCTION	0.000920385	0.00464006	0.477271	0.529136	1.89419	35	ADCY5 ADCY7 PDE1A PDE8A ADCY3 PDE1C PDE1B PDE3A PDE7B ADORA2A PDE2A ADCY4 ADCY9 PDE10A PDE4D PDE5A
REACTOME_ANTIGEN_PROCESSING_UBIQUITINATION_PROTEASOME_DEGRADATION	0.849741	0.938159	0.0464155	0.176105	0.877303	269	HECTD3 AREL1 RNF220 UBE2Q1 ATG7 SPSB4 RNF130 RNF41 FBXW9 RNF19B FBXL5 TRIM11 SMURF1 LONRF1 MKRN1 SOCS1 KLHL5 FBXW7 UBR1 ASB6 HECTD1 FBXW5 TRIM41 CDC34 ARIH2 RNF123 HECTD2 LRSAM1 MGRN1 ITCH FBXL16 KLHL9 MYLIP UBE2G2 KLHL3 HERC2 FBXO6 BTBD1 FBXL7 RNF14 UBA5 FBXO22 UBE4A PSMD8 FBXL3 PSMD13 SPSB2 FBXW2 TRIM36 DET1 PSMB10 RNF111 LNX1 CBLB PSMC1 ANAPC2 CUL5 UBE2E2 HERC4 HECW2 TRIP12 PSME4 FBXO17 UBE2D3…
REACTOME_SCAVENGING_BY_CLASS_A_RECEPTORS	0.00213616	0.00962591	0.431708	0.664	1.8876	15	FTL COLEC12 COL3A1 MSR1 COL1A1 SCARA5 COL1A2 COL4A1 COL4A2
REACTOME_ANTIVIRAL_MECHANISM_BY_IFN_STIMULATED_GENES	0.0214377	0.0641374	0.352488	-0.334752	-1.42383	75	NUP85 NUP155 POM121C AAAS NUP205 NUP43 NUP133 KPNA2 NUP107 NUP160 NUP188 NUP54 NUP153 TPR EIF4A3 MAPK3 KPNA3 NUP35 NUP210 NUP58 EIF4G3 SEH1L NDC1 UBA52 UBB NUP88 KPNB1
REACTOME_TRANS_GOLGI_NETWORK_VESICLE_BUDDING	0.000236604	0.00141574	0.518848	0.461331	1.88658	67	GNS FTL DNM2 STX4 CLTA BLOC1S3 DNASE2 CTSZ GAK IGF2R ARRB1 SNX2 SNAP23 AP4S1 CHMP2A BLOC1S6 OCRL AP1B1 TGOLN2 NAPA BLOC1S4 SNAPIN GOLGB1 AP3S1 AP4E1 M6PR PIK3C2A AP1G2 SNX9 DNAJC6 VAMP2 AP4B1
WP_STING_PATHWAY_IN_KAWASAKILIKE_DISEASE_AND_COVID19	0.001902	0.00867789	0.45506	0.604228	1.88495	20	NLRX1 FCGR2C IKBKE NFKBIA NLRP3 IKBKG IL1B IKBKB NFKB1 NFKBIE REL IRF3 TBK1
WP_PROXIMAL_TUBULE_TRANSPORT	0.000837733	0.00428253	0.477271	0.537709	1.88217	32	SLC16A10 ABCC4 ATP6V0B SLC7A8 ATP6V1H ATP6V0C ATP6V1D ATP6V1G1 ATP6V1A ABCB1 ABCG2 SLC7A7 ATP6V0D2 SLC36A2 SLC20A2
REACTOME_APC_C_CDH1_MEDIATED_DEGRADATION_OF_CDC20_AND_OTHER_APC_C_CDH1_TARGETED_PROTEINS_IN_LATE_MITOSIS_EARLY_G1	0.0546559	0.129636	0.276501	-0.319398	-1.33625	69	PTTG1 SKP2 PLK1 CDC20 UBE2C AURKB AURKA UBE2S ANAPC5 ANAPC10 ANAPC1 ANAPC4 UBA52 PSMF1 UBB ANAPC15 ANAPC16 PSMB1 PSMA4 PSMC6 CDC27 PSMD5 CDC23 PSME1 PSMD14 UBE2E1 PSMD3 UBE2D1 FZR1 PSMA7 PSMD11 PSMB7 PSMA1
REACTOME_DETOXIFICATION_OF_REACTIVE_OXYGEN_SPECIES	0.000925626	0.00464084	0.477271	0.535657	1.87499	32	SOD3 NCF1 CYBA GPX1 NCF4 CYBB GPX3 SOD2 PRDX1 TXNRD1 PRDX6 NOX4 PRDX5 CAT NCF2 GSR GPX8 TXN
REACTOME_APOPTOSIS	0.137931	0.258444	0.175204	-0.241191	-1.15838	160	H1-5 H1-1 H1-4 H1-3 H1-0 LMNB1 TJP1 H1-2 HMGB2 PPP1R13B TP53BP2 TFDP2 E2F1 MAPK8 TJP2 DYNLL1 STK26 BMF TFDP1 AKT3
REACTOME_APOPTOTIC_CLEAVAGE_OF_CELLULAR_PROTEINS	0.482618	0.667255	0.0822055	-0.276141	-0.982787	35	LMNB1 TJP1 TJP2 STK26 PTK2 DSP CASP7 CLSPN DSG2 SPTAN1 CDH1
WP_SENESCENCE_AND_AUTOPHAGY_IN_CANCER	0.000109182	0.000701609	0.538434	0.434555	1.8717	90	MDM2 RNASEL CDKN1A COL3A1 ATG3 IL6R PLAU ATG7 IGF1 BECN1 SLC39A1 CXCL14 UVRAG IL6 SLC39A3 TP53 LAMP1 COL1A1 IL1B SQSTM1 FKBP8 MMP14 SERPINB2 IRF7 JUN CD44 TGFB1 IL6ST RAF1 INHBA IL1A GSN ATG13 MAP2K3 AKT1S1 IGFBP7 ATG5
REACTOME_APOPTOTIC_FACTOR_MEDIATED_RESPONSE	0.263672	0.418436	0.115734	0.393704	1.16163	17	BAX APAF1 GSDME
REACTOME_AQUAPORIN_MEDIATED_TRANSPORT	0.0253746	0.0721318	0.352488	0.435423	1.56338	36	ADCY5 ADCY7 ADCY3 GNB5 GNGT2 AQP2 ADCY4 ADCY9 GNG7 GNG2 GNB4 PRKAR2B GNG10 GNG8 AQP9 PRKACB
WP_ALLOGRAFT_REJECTION	0.000353191	0.00201429	0.498493	0.47206	1.86608	57	CXCL12 CD80 COL5A1 PDGFRA LRRK2 TNF FAS IL2RA GDNF FOXP3 IL12B ABCB1 IL1B C4A CTLA4 CD28 C7 TGFB1 VIM C3 IL1A
REACTOME_ASPARAGINE_N_LINKED_GLYCOSYLATION	0.0471926	0.117659	0.321776	0.254148	1.26058	253	NSF MGAT1 DCTN2 NEU1 ST6GALNAC4 MGAT4B UGGT2 TUBB2A ST8SIA4 MAN2A2 MGAT4A CTSZ GNE DOLPP1 TUBA4A DYNC1H1 NAPG TBC1D20 COG7 MGAT2 DOLK NAGK OS9 SLC17A5 TUBB6 CTSA AMFR TRAPPC3 PPP6R1 MAN1C1 COG1 ALG5 NUS1 COPZ2 ALG2 ARFGAP2 ST6GALNAC5 TMEM115 TMED10 COG2 NAPA SRD5A3 GMPPB BET1L MAN2A1 TRAPPC6B CHST10 CTSC GOLGB1 MCFD2 PMM2 DHDDS NPL MGAT5 ENGASE F5 PSMC1 COG3 TRIM13 RENBP FPGT LMAN2L USO1 GFPT2 PR…
REACTOME_ASSEMBLY_AND_CELL_SURFACE_PRESENTATION_OF_NMDA_RECEPTORS	0.81015	0.92118	0.0524828	0.234075	0.781445	26	TUBB2A TUBA4A CAMK2A TUBB6 CAMK2G GRIN2D DLG4 TUBB4B APBA1 KIF17 DLG3 TUBA1A
WP_MIRNAS_INVOLVEMENT_IN_THE_IMMUNE_RESPONSE_IN_SEPSIS	0.00103141	0.00510114	0.45506	0.533004	1.8657	32	TLR4 NFKBIA VCAM1 TNF IKBKG IL6 IRAK4 IKBKB LCN2 MYD88 TLR7 TLR8 IRF7 IL1A NFKB1 REL RELB TRAF6
REACTOME_ASSEMBLY_OF_THE_HIV_VIRION	0.695652	0.838984	0.0619763	-0.286256	-0.83712	15	MVB12B NMT2 UBA52 UBB VPS37C
KEGG_NATURAL_KILLER_CELL_MEDIATED_CYTOTOXICITY	0.000215136	0.00130874	0.518848	0.437911	1.86475	82	ITGB2 PIK3R5 SYK SH3BP2 NFATC4 TYROBP LCP2 TNF PPP3CA CD48 PIK3CG NFATC1 VAV1 PTK2B FAS FCER1G PTPN6 PRKCB MAP2K2 PLCG2 PIK3R3 LAT ITGAL IFNGR1 PRKCG RAC2 NFATC2 PIK3CD PAK1 CHP2 RAF1 ZAP70 HCST ICAM2 LCK IFNAR1 IFNAR2 SH2D1A
REACTOME_ASSOCIATION_OF_TRIC_CCT_WITH_TARGET_PROTEINS_DURING_BIOSYNTHESIS	0.160784	0.28938	0.153159	0.345753	1.24142	36	GBA SPHK1 FBXW9 FBXL5 FBXW7 TP53 FBXW5 ARFGEF2 FBXO6 FBXL3 FBXW2
REACTOME_ASYMMETRIC_LOCALIZATION_OF_PCP_PROTEINS	0.997988	1	0.0460458	0.11772	0.470509	60	PRICKLE1 SMURF1 FZD1 FZD8 PSMD8 PSMD13 PSMB10 PSMC1 PSME4 UBC
REACTOME_ATF4_ACTIVATES_GENES_IN_RESPONSE_TO_ENDOPLASMIC_RETICULUM_STRESS	0.106557	0.210919	0.195789	-0.400088	-1.30636	24	PARN DIS3 NFYB EXOSC8 KHSRP EXOSC2 NFYA NFYC CEBPG EXOSC1 HERPUD1 EXOSC4 DCP2
REACTOME_ATTENUATION_PHASE	0.09375	0.190528	0.2114	-0.436515	-1.35551	19	FKBP4 HSP90AB1 HSPA2 HSF1 DNAJB1 EP300 COL4A6 HSPA8 UBB MRPL18 HSPH1 PTGES3
REACTOME_AUF1_HNRNP_D0_BINDS_AND_DESTABILIZES_MRNA	0.925553	0.980416	0.0494905	-0.187045	-0.729475	50	HNRNPD HSPA8 UBA52 PSMF1 UBB PSMB1 PSMA4 PSMC6 PSMD5 PSME1 PSMD14 HSPB1 PSMD3 PSMA7 PSMD11 PSMB7 PSMA1 PSMD12 PSME3 PSMC2 PSME2 RPS27A PSMB3 EIF4G1 PSMB9 PSMB2 PSMB6 PSMB8 PSMD10 PSMD7 PSMD1 PSMD6 PSMA5 PSMC5 PSMD9 PSMA6 PSMB4 PSMC4 PSMB5 PSMD2 HSPA1A PSMC3 PSMA3 PSMD4 UBC PSME4 PSMC1 PSMB10 PSMD13 PSMD8
PID_TCR_PATHWAY	0.000446205	0.00245279	0.498493	0.459464	1.85995	63	CD80 SH3BP2 LCP2 IKBKG VAV1 FYB1 PTPN6 WAS PTPRC PRKCB GAB2 RASSF5 MAP3K8 LAT IKBKB CD28 NCK1 CD3D AKT1 RASGRP2 ORAI1 ITK CSK RASGRP1 ZAP70 BCL10 SLA2 CD4 LCK PRKCQ CD3G CD3E CBL TRAF6 DBNL MAP4K1 CD247 MALT1 GRAP2 GRB2 PTPN11
REACTOME_AUTOPHAGY	0.488889	0.672274	0.0762797	0.21525	0.978592	130	ATG3 PLIN2 ATG7 RRAGC EPAS1 TUBB2A BECN1 ATG4C TUBA4A DYNC1H1 ATG9A UVRAG TUBB6 PIK3R4 LAMTOR1 VPS37A PRKAG2 CHMP2A SQSTM1 RRAGD RRAGA VIM CHMP7 ATG13 WIPI1 ATG5 MFN2 LAMTOR3 PINK1 ATG16L1 LAMTOR2 ATG4A CHMP4B UBC PRKN DYNC1LI2 GABARAP CHMP2B LAMTOR4
REACTOME_A_TETRASACCHARIDE_LINKER_SEQUENCE_IS_REQUIRED_FOR_GAG_SYNTHESIS	0.205426	0.346491	0.132846	0.384554	1.20596	21	VCAN SDC3 XYLT2 SDC1 B4GALT7 GPC1
REACTOME_PEROXISOMAL_LIPID_METABOLISM	0.00287371	0.0123111	0.431708	0.563614	1.85822	25	ACOX3 ACOT4 ACOT6 PHYH ABCD1 SCP2 ACAA1 NUDT7 CRAT ECI2 ACOT8 EHHADH ACBD4 HSD17B4 DECR2 HACL1 MLYCD NUDT19
REACTOME_GLUTATHIONE_CONJUGATION	0.00217513	0.00975333	0.431708	0.553001	1.85465	27	CNDP2 AKR1A1 GSS GSTT2 GCLC ESD GGT5 GSTK1 GSTZ1 GSTM4
REACTOME_BASIGIN_INTERACTIONS	0.403101	0.583112	0.0891647	0.331964	1.04104	21	SLC7A11 SLC7A8 L1CAM ATP1B3 MAG SLC7A7 SPN SLC7A10
REACTOME_BBSOME_MEDIATED_CARGO_TARGETING_TO_CILIUM	0.0576132	0.134284	0.271289	-0.451251	-1.44663	21	MKKS ARL6 RAB3IP BBS9 SMO TCP1 CCT5
REACTOME_BETA_CATENIN_INDEPENDENT_WNT_SIGNALING	0.190037	0.328737	0.135002	0.252264	1.14811	132	PRICKLE1 AGO4 ROR2 AP2A1 CLTA PPP3CA ITPR2 SMURF1 NFATC1 FZD1 CAMK2A ROR1 GNB5 GNGT2 AP2S1 PRKCB PLCB2 GNG7 PLCB1 GNG2 PRKCG GNB4 RAC2 FZD8 PSMD8 PSMD13 AGO3 GNG10 GNG8 PSMB10 ARRB2
REACTOME_BETA_CATENIN_PHOSPHORYLATION_CASCADE	0.669388	0.819338	0.0653834	-0.288561	-0.873332	17	PPP2R5D AMER1 PPP2R5A AXIN1
REACTOME_BILE_ACID_AND_BILE_SALT_METABOLISM	0.151229	0.276546	0.155242	0.387136	1.27638	25	OSBPL9 CH25H HSD3B7 CYP7B1 SCP2 ABCC3 RXRA ACOT8 STARD5 HSD17B4 CYP27A1 NCOA1
REACTOME_FATTY_ACID_METABOLISM	1.95175e-05	0.000151005	0.57561	0.407072	1.85423	136	DPEP2 ALOX5AP GPX1 PTGES LTC4S ALOX5 ACOX3 TBXAS1 ACOT4 ACOT6 PRXL2B ACSL1 CYP2U1 CYP2J2 CYP1B1 ABCC1 PHYH ABCD1 ACOT1 SCP2 GGT5 CYP4F3 PRKAG2 ACAA1 ELOVL1 NUDT7 ACADVL ALOX12 EPHX2 RXRA CRAT SLC25A20 HACD4 ACAD11 PPT2 LTA4H PPT1 CYP4B1 ECI2 SLC27A3 CBR1 PCCA SLC25A1 ACLY ACOT8 EHHADH ACSBG1 DBI HADHA ACBD4 THRSP CPT1A CPT2 PON2 HSD17B4 DPEP1
REACTOME_HEMOSTASIS	1.26257e-10	3.38852e-09	0.826657	0.349656	1.8539	490	P2RX4 DOK2 CD84 ITGB2 PTGIR PSAP THBD ABCC4 PROS1 PDE1A PLEK F7 FGR RHOB PIK3R5 FERMT3 CD36 SYK SIRPG SERPINA3 SDC3 STX4 LHFPL2 PLAU TBXA2R SLC7A11 PSG6 ITGAM SH2B2 SELPLG LCP2 APBB1IP MERTK VTI1B PIK3R6 TUBB2A NFE2 PDE1B IGF1 ITPR2 DOCK2 CD48 LGALS3BP GNA15 PIK3CG DOCK6 RARRES2 TUBA4A IRAG1 F10 TREM1 VAV1 ACTN1 QSOX1 ARRB1 P2RX7 SLC7A8 FCER1G PTPN6 ITGA1 KIF21B L1CAM CHID1 TP53 P2RY1 DGKA SH2B3 …
REACTOME_BIOSYNTHESIS_OF_THE_N_GLYCAN_PRECURSOR_DOLICHOL_LIPID_LINKED_OLIGOSACCHARIDE_LLO_AND_TRANSFER_TO_A_NASCENT_PROTEIN	0.222892	0.367791	0.129443	0.284676	1.15296	64	NEU1 ST6GALNAC4 ST8SIA4 GNE DOLPP1 DOLK NAGK SLC17A5 CTSA ALG5 NUS1 ALG2 ST6GALNAC5 SRD5A3 GMPPB PMM2 DHDDS NPL RENBP FPGT GFPT2 ST3GAL3 GMPPA MPI MPDU1 DPM3
REACTOME_BMAL1_CLOCK_NPAS2_ACTIVATES_CIRCADIAN_GENE_EXPRESSION	0.293006	0.457821	0.10673	0.342542	1.12936	25	F7 DBP BHLHE41 RXRA KLF15 HELZ2 NCOA1 PPARA CLOCK ARNTL2 NPAS2 CHD9
REACTOME_BRANCHED_CHAIN_AMINO_ACID_CATABOLISM	0.511364	0.689594	0.0751182	0.30451	0.949948	20	SLC25A44 MCCC1 BCAT2 ACADSB ACAD8 HIBCH PPM1K IVD AUH BCKDHB DLD HIBADH
REACTOME_BUDDING_AND_MATURATION_OF_HIV_VIRION	0.835391	0.931359	0.0552496	-0.231489	-0.749487	23	MVB12B NEDD4L CHMP4C UBA52 UBB CHMP5 VPS37C
REACTOME_BUTYRATE_RESPONSE_FACTOR_1_BRF1_BINDS_AND_DESTABILIZES_MRNA	0.764706	0.888164	0.0587186	-0.268355	-0.799171	16	DIS3 EXOSC8 EXOSC2 EXOSC1 EXOSC4 DCP2
REACTOME_GAMMA_CARBOXYLATION_HYPUSINE_FORMATION_AND_ARYLSULFATASE_ACTIVATION	0.00280012	0.0121383	0.431708	0.536882	1.85314	30	PROS1 F7 SUMF1 DPH1 TPST2 F10 FURIN ARSG DOHH GGCX
REACTOME_CA2_PATHWAY	0.568093	0.732769	0.0711327	0.241291	0.938089	53	AGO4 PPP3CA ITPR2 NFATC1 CAMK2A GNB5 GNGT2 PLCB2 GNG7 PLCB1 GNG2 GNB4 AGO3 GNG10 GNG8
REACTOME_CALNEXIN_CALRETICULIN_CYCLE	0.733083	0.863703	0.0571259	0.247468	0.826159	26	UGGT2 OS9 AMFR TRIM13 EDEM1 UBC RNF103 DERL2
REACTOME_CARBOXYTERMINAL_POST_TRANSLATIONAL_MODIFICATIONS_OF_TUBULIN	0.985106	1	0.0491928	-0.160289	-0.529781	26	AGBL5 TTLL4
REACTOME_CARDIAC_CONDUCTION	0.183556	0.319408	0.140406	0.276891	1.17773	81	KCNK13 NPR2 SCN1B KCNE4 KCNK6 ITPR2 CAMK2A CASQ1 ATP1B3 SCN7A KCNJ14 CAMK2G SCN3B ABCC9 ATP2B2 SCN2A SLC8A1 CACNA1C ORAI1 CACNB2 FGF11 RYR2 ATP1A2 ATP2B1 ATP2A3 NPR1 FXYD6 SCN4A CALM1 SCN2B ATP2A2 RYR1 CACNG7 SRI
REACTOME_CARGO_CONCENTRATION_IN_THE_ER	0.560078	0.729357	0.0716527	0.297822	0.933969	21	CTSZ TMED10 CTSC MCFD2 F5 LMAN2L PREB SEC24D SEC23A SEC22B SEC24A
REACTOME_CARGO_RECOGNITION_FOR_CLATHRIN_MEDIATED_ENDOCYTOSIS	0.23622	0.38389	0.123842	0.258004	1.11111	92	ITSN1 IL7R AP2A1 CLTA SH3KBP1 ITSN2 SLC2A8 IGF2R SCARB2 ARRB1 AP2S1 GRK3 ADRB2 EPS15 GRK2 TGOLN2 CD3D CD4 ARRB2 M6PR EPN1 EREG TOR1B CD3G VAMP4 CBL VAMP2 SYT8 UBC TACR1 TOR1A EPN2 EGFR PICALM CLTC
REACTOME_CARGO_TRAFFICKING_TO_THE_PERICILIARY_MEMBRANE	0.0353225	0.0927533	0.321776	-0.387177	-1.47295	45	EXOC6 MKKS EXOC7 UNC119B ARL6 ARL3 RAB3IP ASAP1 BBS9 SMO TCP1
REACTOME_CASPASE_ACTIVATION_VIA_EXTRINSIC_APOPTOTIC_SIGNALLING_PATHWAY	0.057561	0.134284	0.321776	0.474937	1.50527	22	DAPK1 CD14 TLR4 FAS CFLAR LY96 FADD RIPK1 FASLG UNC5A DAPK3
REACTOME_CA_DEPENDENT_EVENTS	0.0752529	0.160628	0.287805	0.413787	1.46535	33	ADCY5 ADCY7 PDE1A ADCY3 PDE1C PDE1B CAMK2A ADCY4 ADCY9 GRK2 CAMK4 CAMK2G PRKCG PRKCD PRKAR2B
REACTOME_CD209_DC_SIGN_SIGNALING	0.804598	0.916599	0.053677	0.245905	0.756626	19	LYN PAK1 RAF1 NFKB1 ICAM2 RELB PRKACB CD209
REACTOME_CD28_CO_STIMULATION	0.567308	0.732769	0.0706196	0.266991	0.934563	32	CD80 VAV1 MAP3K8 LYN PIK3R3 CD28 AKT1 PAK1 LCK MAPKAP1 GRAP2 GRB2 MLST8 PIK3R1 THEM4 SRC AKT2
REACTOME_CD28_DEPENDENT_PI3K_AKT_SIGNALING	0.618217	0.77596	0.0667426	0.283545	0.889196	21	CD80 MAP3K8 PIK3R3 CD28 AKT1 LCK MAPKAP1 MLST8 PIK3R1 THEM4 AKT2
REACTOME_CDC42_GTPASE_CYCLE	0.0451891	0.113823	0.321776	0.282316	1.3	149	FGD4 DEF6 CYBA ARAP1 WIPF1 ITSN1 STEAP3 ARHGAP9 STOM ARHGEF25 DLC1 FGD3 ARHGAP30 SHKBP1 ARHGAP31 WDR81 DOCK6 FMNL2 PLEKHG1 ARHGAP45 WAS PREX1 ARHGEF6 SNAP23 ARHGAP24 CDC42BPB CDC42EP4 ARHGEF7 STARD8 FNBP1 LAMTOR1 DOCK7 FMNL1 ARAP3 ARHGAP20 ARHGEF15 ARHGAP4 ARFGAP2 IQGAP1 CDC42SE2 DOCK8 NOXO1 GNA13 MCF2L DOCK10 MYO9B
REACTOME_CELLULAR_RESPONSE_TO_CHEMICAL_STRESS	0.06814	0.150734	0.234393	0.275217	1.27077	146	BLVRB SOD3 NCF1 CYBA GPX1 NCF4 CYBB GPX3 NLRP3 HMOX1 ABCC1 SOD2 PRDX1 COX16 TXNRD1 RXRA PRDX6 TXNIP HM13 BLVRA PRKCD NOX4 PSMD8 COX11 PSMD13 PRDX5 PSMB10 HMOX2 PSMC1 CAT NCF2 HELZ2 PSME4 GSR UBC GPX8 COX6A1 BACH1 NFE2L2 TXN NCOA1 PPARA
KEGG_PHOSPHATIDYLINOSITOL_SIGNALING_SYSTEM	0.000319433	0.00183323	0.498493	0.445922	1.85183	69	PIP5K1C PIK3R5 CDIPT SYNJ1 ITPKB ITPR2 PIKFYVE INPP5B PIK3CG PIP4K2C DGKA PI4KB PRKCB PLCB2 INPP5D PI4KA PLCG2 DGKI PIK3R3 CDS2 PIP4K2B OCRL PLCB1 DGKQ DGKB DGKD PRKCG PIK3CD DGKG CDS1 PLCD1 PIK3C2A
REACTOME_CELLULAR_RESPONSE_TO_HYPOXIA	0.995951	1	0.0464155	-0.135571	-0.567181	69	CA9 AJUBA HIF1AN CITED2 VEGFA EP300 EGLN3 RBX1 UBA52 PSMF1 UBB HIGD1A UBE2D2 HIF3A PSMB1 PSMA4 PSMC6 ELOB PSMD5 ELOC WTIP PSME1 PSMD14 PSMD3 UBE2D1 PSMA7 PSMD11 PSMB7 PSMA1
REACTOME_CELLULAR_RESPONSE_TO_STARVATION	0.300935	0.468206	0.104344	0.237049	1.06947	121	SESN2 FNIP2 ATP6V0B CASTOR1 ATF3 RRAGC TCIRG1 CASTOR2 ATP6V1H ATP6V0C ATP6V1D ATP6V1G1 ATP6V1A LAMTOR1 NPRL3 ATP6V0D1 KPTN
REACTOME_AMINO_ACID_TRANSPORT_ACROSS_THE_PLASMA_MEMBRANE	0.00315237	0.0134104	0.431708	0.561652	1.85176	25	SLC16A10 SLC1A5 SLC36A1 SLC43A2 SLC7A11 SLC7A2 SLC7A8 SLC25A29 SLC7A7 SLC36A2
REACTOME_CELL_CELL_COMMUNICATION	0.0708502	0.153663	0.24134	-0.285154	-1.27876	99	CD2AP WASL AFDN PRKCI PARD6B MPP5 JUP NECTIN4 CASK LAMC2 F11R CLDN15 FLNC KIRREL3 KIRREL1 KRT14 CDH24 PTK2 CDH2 PARVA ITGA6 PARD3 NECTIN3 CDH3 CTNND1 NCK2 ACTN4 CRB3 SPTAN1 PATJ CDH1 CTNNA1 PARVB NECTIN2
REACTOME_THROMBOXANE_SIGNALLING_THROUGH_TP_RECEPTOR	0.00337114	0.0141759	0.431708	0.601377	1.85038	19	TBXA2R GNA15 GNB5 GNGT2 GNG7 GNA13 GNG2 GNB4 GNG10 GNG8
BIOCARTA_IL7_PATHWAY	0.00255222	0.011143	0.431708	0.630971	1.84359	16	JAK1 STAT5A IL7R STAT5B PIK3CG PTK2B IL7
WP_VITAMIN_D_RECEPTOR_PATHWAY	9.04628e-05	0.000598169	0.538434	0.410156	1.83175	114	CDKN1A THBD ALOX5 CD14 ADGRE5 SFRP1 CEBPA ITGAM LRRC25 ADAMTS5 SLC37A2 NINJ1 TNFSF4 TNFSF11 TREM1 BDKRB1 G0S2 S100A8 NRIP1 ABCD1 PTGER4 STEAP4 EPHB4 CDC34 CREG2 CYP2D6 PRDM1 ABCB1 ADRB2 CLEC16A MXD1 RXRA CTLA4 IRF8 TNFAIP3 IL1RL1 NFATC2 MYO9B TGFB1 ID4 S100A4 HILPDA HIF1A SLC8A1 RASGRP1 SATB1 SLC2A4 CLPTM1L CD40 PRKCQ LPGAT1 G6PD SPP1 ATP2B1 IGFBP3
REACTOME_CELL_DEATH_SIGNALLING_VIA_NRAGE_NRIF_AND_NADE	0.555556	0.726281	0.0732559	0.226043	0.942048	70	FGD4 ITSN1 FGD3 ARHGEF1 VAV1 PREX1 ARHGEF6 ARHGEF7 AKAP13 APH1A ARHGEF15 PSEN1 ARHGEF3 SQSTM1 GNA13 ARHGEF40 MCF2L NCSTN
REACTOME_CELL_EXTRACELLULAR_MATRIX_INTERACTIONS	0.386719	0.56656	0.0919686	0.356381	1.05151	17	ACTN1 ARHGEF6 LIMS2 FBLIM1 VASP
REACTOME_OTHER_SEMAPHORIN_INTERACTIONS	0.00400862	0.0165141	0.407018	0.59478	1.83008	19	TREM2 TYROBP SEMA4A PLXND1 SEMA4D PLXNC1 ITGA1 PTPRC PLXNA1
REACTOME_G_BETA_GAMMA_SIGNALLING_THROUGH_CDC42	0.00309523	0.0131981	0.431708	0.626092	1.82934	16	ARHGEF6 GNB5 GNGT2 GNG7 GNG2 GNB4 PAK1 GNG10 GNG8
REACTOME_CHAPERONE_MEDIATED_AUTOPHAGY	0.337423	0.509742	0.102822	-0.349561	-1.06947	18	CFTR HDAC6 HSP90AB1 HSPA8 UBA52 UBB PARK7
REACTOME_INTERLEUKIN_RECEPTOR_SHC_SIGNALING	0.00434232	0.0176892	0.407018	0.582901	1.82798	21	JAK1 CSF2RA CSF2RB PTPN6 IL2RA GAB2 INPP5D IL2RG PIK3R3 PIK3CD IL2RB
REACTOME_COMPLEMENT_CASCADE	0.00218591	0.00977767	0.431708	0.508972	1.82745	36	C3AR1 PROS1 C5AR1 CFP CFB CR1 SERPING1 C4A C5AR2 C1R C7 C3 CD46 IGKV2-30 C1QA C1QB CR2 C1QC C1S CFD CD19 VTN
WP_NOVEL_INTRACELLULAR_COMPONENTS_OF_RIGILIKE_RECEPTOR_RLR_PATHWAY	0.000736161	0.00381674	0.477271	0.473685	1.8272	52	CXCL12 NLRX1 TBKBP1 IKBKE NFKBIA TNF IKBKG AZI2 SNW1 NFKBIB TANK IKBKB RNF125 IRF7 DHX58 IFIH1 NFKB1 ATG5 FADD IRF3 RIPK1 TBK1 MAPK10 MAPK11 TRAF6
WP_7OXOC_AND_7BETAHC_PATHWAYS	0.00422147	0.0172353	0.407018	0.593261	1.82541	19	HSD11B1 ACOT4 ACOT6 DBP ACOT1 SCP2 NPC2 EPHX2
KEGG_PORPHYRIN_AND_CHLOROPHYLL_METABOLISM	0.00419878	0.0171811	0.407018	0.568667	1.82498	23	BLVRB ALAS1 GUSB UROD HMOX1 UGT1A5 UROS UGT1A6 UGT1A1 BLVRA
REACTOME_TNF_RECEPTOR_SUPERFAMILY_TNFSF_MEMBERS_MEDIATING_NON_CANONICAL_NF_KB_PATHWAY	0.00444275	0.0179384	0.407018	0.641577	1.82386	15	TNFSF12 TNFSF11 TNFSF14 BIRC3 TNFRSF11A CD40 LTB TNFSF13B LTA LTBR BIRC2
REACTOME_PLASMA_LIPOPROTEIN_CLEARANCE	0.00449664	0.0180757	0.407018	0.535587	1.82154	28	LIPA NR1H3 AP2A1 CLTA AP2S1 NR1H2 NPC2 APOBR MYLIP
REACTOME_CIRCADIAN_CLOCK	0.892057	0.963316	0.0517405	0.188641	0.767567	66	F7 NR1D1 RORA DBP NRIP1 BHLHE41 CRTC2 SIRT1 MEF2D RXRA
REACTOME_CITRIC_ACID_CYCLE_TCA_CYCLE	0.0759494	0.161925	0.237794	-0.43769	-1.36644	20	IDH2 SUCLG2 ME2 IDH3B IDH3A IDH3G FH FAHD1 NNT ACO2 MDH2
WP_P53_TRANSCRIPTIONAL_GENE_NETWORK	0.000847512	0.00429642	0.477271	0.464988	1.8213	54	BAX ZMAT3 DRAM1 SESN2 CDKN1A CCNG1 GPX1 NOTCH1 ADORA2B SLC7A11 SAT1 APAF1 FAS
REACTOME_CLASS_B_2_SECRETIN_FAMILY_RECEPTORS	0.504	0.683866	0.0787114	0.250499	0.978543	55	ADGRE5 FZD1 RAMP3 GNB5 CALCRL GNGT2 GNG7 WNT2 ADGRE1 GNG2 GNB4 FZD8 PTCH2 GNG10 GNG8 WNT4 ADCYAP1R1 RAMP2 FZD10
REACTOME_CLASS_I_MHC_MEDIATED_ANTIGEN_PROCESSING_PRESENTATION	0.0287734	0.079226	0.352488	0.25227	1.27942	321	HECTD3 NCF1 CYBA AREL1 NCF4 CD36 CD14 TLR6 STX4 TLR4 RNF220 UBE2Q1 CYBB ATG7 SPSB4 RNF130 MRC2 BTK RNF41 FBXW9 RNF19B FBXL5 IKBKG TRIM11 SMURF1 LONRF1 MKRN1 SOCS1 KLHL5 FBXW7 UBR1 S100A8 ASB6 CTSS HECTD1 SNAP23 FBXW5 TRIM41 CDC34 TLR2 ARIH2 RNF123 HECTD2 LRSAM1 MGRN1 ITCH FBXL16 KLHL9 MYLIP IKBKB MRC1 UBE2G2 S100A1 MYD88 KLHL3 HERC2 FBXO6 LY96 TLR1 BTBD1 FBXL7 RNF14 UBA5 FBXO22 UBE4A PSMD8 FBXL3 …
REACTOME_CLASS_I_PEROXISOMAL_MEMBRANE_PROTEIN_IMPORT	0.187135	0.324639	0.140406	0.412554	1.25206	18	PEX16 ABCD1 ABCD2
REACTOME_CLATHRIN_MEDIATED_ENDOCYTOSIS	0.0286774	0.0791774	0.352488	0.300715	1.36714	130	SNX18 PIP5K1C DNM2 ITSN1 IL7R AP2A1 CLTA SYNJ1 SH3KBP1 ITSN2 SLC2A8 GAK IGF2R DNM1 SCARB2 ARRB1 AP2S1 GRK3 FNBP1 ADRB2 EPS15 GRK2 OCRL ACTR2 TGOLN2 BIN1 CD3D ARPC3 CD4 ARRB2 M6PR PIK3C2A RAB5B ACTR3 EPN1 EREG DNM3 TOR1B CD3G SNX9 VAMP4 CBL DNAJC6 VAMP2
REACTOME_CLEC7A_DECTIN_1_SIGNALING	0.0451622	0.113823	0.321776	0.315711	1.36763	94	SYK CARD9 NFKBIA PPP3CA CLEC7A ITPR2 IKBKG NFATC1 PYCARD CDC34 CCL22 PLCG2 IL1B IKBKB NFATC2 PRKCD PSMD8 PSMD13 NFKB1 BCL10 PSMB10 RELB PSMC1 PSME4 TRAF6 UBC CCL17 CALM1
REACTOME_COBALAMIN_CBL_VITAMIN_B12_TRANSPORT_AND_METABOLISM	0.535156	0.707212	0.0743625	0.318941	0.941037	17	ABCD4 ABCC1 TCN2 LMBRD1
REACTOME_CHONDROITIN_SULFATE_BIOSYNTHESIS	0.00531658	0.0209111	0.407018	0.616492	1.81897	17	VCAN CHPF2 CHPF CHSY1 CHST11 CHST15 CHST7 DCN CHST3 CHSY3 BGN
REACTOME_COLLAGEN_CHAIN_TRIMERIZATION	0.0617761	0.141457	0.252961	0.399242	1.41384	33	COL3A1 COL5A1 COL6A3 COL15A1 COL1A1 COL5A3 COL1A2 COL6A5 COL27A1 COL4A1 COL4A2
REACTOME_PROSTACYCLIN_SIGNALLING_THROUGH_PROSTACYCLIN_RECEPTOR	0.00496542	0.0196145	0.407018	0.638354	1.81469	15	PTGIR GNB5 GNGT2 GNG7 GNG2 GNB4 GNG10 GNG8
REACTOME_FCERI_MEDIATED_CA_2_MOBILIZATION	0.00446855	0.0180024	0.407018	0.512273	1.81413	33	SYK LCP2 BTK PPP3CA ITPR2 NFATC1 VAV1 FCER1G LYN PLCG2 LAT NFATC2 ITK IGKV2-30
WP_PPAR_SIGNALING_PATHWAY	0.00153102	0.0071644	0.45506	0.476239	1.80355	47	SLC27A1 NR1H3 PLTP CD36 ACOX3 ACSL1 FABP7 SCP2 ACAA1 RXRA ANGPTL4 CPT1C FABP4 FABP5 PPARG EHHADH ACSBG1 DBI CPT1A PLIN1 CPT2 OLR1 CYP27A1 HMGCS2 ADIPOQ
REACTOME_COMPLEX_I_BIOGENESIS	0.963636	1	0.04783	-0.170183	-0.6665	51	TMEM186 NDUFAF1 NDUFAF7 NDUFAB1 NDUFB2 NDUFA6 NDUFV3 NDUFB8 NDUFA8 NDUFS4 NDUFAF4 NDUFA5 NDUFA9 NDUFB6 NDUFV1 NDUFB11 NDUFB4 NDUFV2 NDUFS6 NDUFB9 NDUFB5 NDUFA12 NDUFA10 NDUFC1 NDUFS3 MT-ND2 MT-ND4 NDUFA2 NDUFB3 NDUFS7 NDUFS2 NDUFA13 MT-ND5 NDUFB10 NDUFB7 NDUFS8 NDUFAF5 MT-ND1 NDUFA1 NDUFS1 TIMMDC1 NDUFB1 NUBPL NDUFA3 ACAD9 NDUFAF6 MT-ND6 NDUFAF3 ECSIT NDUFS5
REACTOME_RESPONSE_TO_ELEVATED_PLATELET_CYTOSOLIC_CA2	0.000110086	0.000704939	0.538434	0.406485	1.80182	111	PSAP ABCC4 PROS1 PLEK FERMT3 CD36 SERPINA3 STX4 LHFPL2 VTI1B IGF1 LGALS3BP RARRES2 TUBA4A ACTN1 QSOX1 CHID1 CD63 CAP1 SRGN PRKCB PHACTR2 CLEC3B TIMP1 SERPING1 SELP TOR4A HGF VWF PCDH7 VEGFD PRKCG PECAM1 TGFB1
REACTOME_CONSTITUTIVE_SIGNALING_BY_ABERRANT_PI3K_IN_CANCER	0.0698603	0.153177	0.24134	0.331248	1.34092	63	FGF10 CD80 PDGFRA PIK3AP1 FGF2 PDGFRB VAV1 GAB2 PIK3R3 HGF RHOG FGF7 CD28 RAC2 KITLG PIK3CD ICOS FLT3LG FGFR1 LCK EREG PIK3CB FLT3 TRAT1 EGFR FRS2 GRB2 PTPN11 PIK3R1 SRC NRG4 CD19 KLB
REACTOME_CONSTITUTIVE_SIGNALING_BY_AKT1_E17K_IN_CANCER	0.503171	0.683866	0.0817516	-0.304439	-0.992864	25	CDKN1B MTOR FOXO6 AKT3 RICTOR FOXO4 CREB1
REACTOME_CONSTITUTIVE_SIGNALING_BY_LIGAND_RESPONSIVE_EGFR_CANCER_VARIANTS	0.811861	0.921995	0.0562941	-0.251585	-0.769714	18	SOS1 GAB1 UBA52 UBB KRAS
REACTOME_CONVERSION_FROM_APC_C_CDC20_TO_APC_C_CDH1_IN_LATE_ANAPHASE	0.0191685	0.0584993	0.352488	-0.519203	-1.61228	19	CDC20 UBE2C UBE2S ANAPC5 CDC14A ANAPC10 ANAPC1 ANAPC4 ANAPC15 ANAPC16 CDC27 CDC23 UBE2E1 UBE2D1 FZR1
REACTOME_COOPERATION_OF_PDCL_PHLP1_AND_TRIC_CCT_IN_G_PROTEIN_BETA_FOLDING	0.768627	0.890067	0.0568864	0.237299	0.819077	30	GNA15 GNB5 GNGT2 GNG7 GNG2 GNB4 GNG10 GNG8
REACTOME_COOPERATION_OF_PREFOLDIN_AND_TRIC_CCT_IN_ACTIN_AND_TUBULIN_FOLDING	0.77821	0.897746	0.0559429	0.247405	0.798727	24	TUBB2A TUBA4A TUBB6
REACTOME_COPII_MEDIATED_VESICLE_TRANSPORT	0.23	0.376152	0.126876	0.29157	1.13898	55	NSF CTSZ NAPG TBC1D20 TRAPPC3 PPP6R1 TMED10 NAPA TRAPPC6B CTSC MCFD2 F5 LMAN2L USO1 PREB RAB1A YKT6 SEC24D SEC16A SEC16B SEC22C GORASP1 SEC23A TRAPPC6A TRAPPC2L SEC22B SEC24A
REACTOME_COPI_DEPENDENT_GOLGI_TO_ER_RETROGRADE_TRAFFIC	0.0703934	0.153486	0.245042	-0.299598	-1.29934	86	RACGAP1 KIF20B KIF11 KIF23 KIF18A KIF22 KIFC1 KIF20A KIF18B KIF4A KIF27 CENPE KIF16B KIF2C
REACTOME_COPI_INDEPENDENT_GOLGI_TO_ER_RETROGRADE_TRAFFIC	0.513258	0.690556	0.0749279	0.2595	0.964713	41	DCTN2 TUBB2A TUBA4A DYNC1H1 TUBB6 RAB3GAP2
REACTOME_COPI_MEDIATED_ANTEROGRADE_TRANSPORT	0.205029	0.346461	0.132846	0.272228	1.15923	82	NSF DCTN2 TUBB2A TUBA4A DYNC1H1 NAPG COG7 TUBB6 COG1 COPZ2 ARFGAP2 TMEM115 TMED10 COG2 NAPA BET1L GOLGB1 COG3 USO1 DCTN5 DYNC1LI2 RAB1A KDELR1 YKT6 DCTN4 TUBB4B TMED3 KDELR3 GORASP1 TMED9 TUBA1A COG4 DYNC1LI1 COG6 ACTR1A NAPB
REACTOME_COSTIMULATION_BY_THE_CD28_FAMILY	0.082996	0.173734	0.222056	0.333096	1.32041	59	CD80 CD274 VAV1 PTPN6 MAP3K8 LYN PPP2R1B PPP2R5C PIK3R3 CTLA4 CD28 CD3D AKT1 PAK1 PDCD1LG2 TNFRSF14 ICOS CSK CD4 LCK MAPKAP1 CD3G CD3E BTLA CD247 GRAP2 GRB2 MLST8 PTPN11 PIK3R1 THEM4 SRC AKT2
REACTOME_CREB1_PHOSPHORYLATION_THROUGH_NMDA_RECEPTOR_MEDIATED_ACTIVATION_OF_RAS_SIGNALING	0.888889	0.961262	0.0532386	-0.21861	-0.702036	22	DLG1 CREB1 MAPK3 MAPK1 RASGRF1 KRAS PDPK1 CAMK2B DLG2
REACTOME_CRISTAE_FORMATION	0.0612245	0.140901	0.261664	-0.410467	-1.39456	29	CHCHD6 IMMT APOOL APOO CHCHD3 ATP5PO DNAJC11 ATP5MF ATP5PD MICOS10 MICOS13 ATP5PF ATP5F1C SAMM50 HSPA9 MT-ATP8 ATP5F1B ATP5MC3
REACTOME_CRMPS_IN_SEMA3A_SIGNALING	0.677419	0.824904	0.0642141	0.299613	0.851732	15	FES DPYSL3 PLXNA1
REACTOME_CROSSLINKING_OF_COLLAGEN_FIBRILS	0.173828	0.306509	0.146416	0.427431	1.26114	17	BMP1 COL1A1 COL1A2 TLL1 COL4A1 LOXL3 COL4A2
REACTOME_CROSS_PRESENTATION_OF_SOLUBLE_EXOGENOUS_ANTIGENS_ENDOSOMES	0.532934	0.704786	0.0756946	0.258866	0.960213	44	MRC2 MRC1 PSMD8 PSMD13 PSMB10 PSMC1 PSME4 PSMD4 PSMA3 PSMC3 PSMD2 PSMB5 PSMC4 PSMB4 PSMA6 PSMD9 PSMC5 PSMA5 PSMD6 PSMD1 PSMD7 PSMD10 PSMB8 PSMB6 PSMB2 PSMB9 PSMB3 PSME2 PSMC2 PSME3 PSMD12 PSMA1 PSMB7 PSMD11 PSMA7 FCGR1A PSMD3 PSMD14 PSME1 PSMD5 PSMC6 PSMA4 PSMB1
REACTOME_CTLA4_INHIBITORY_SIGNALING	0.546512	0.717542	0.0728939	0.29928	0.938541	21	CD80 LYN PPP2R1B PPP2R5C CTLA4 AKT1 LCK
REACTOME_ACTIVATION_OF_MATRIX_METALLOPROTEINASES	0.00595595	0.0228834	0.407018	0.592349	1.79772	18	MMP2 CTSK MMP8 MMP9 FURIN TIMP1 MMP14 MMP3 MMP25 MMP11 MMP15 CMA1
WP_PREGNANE_X_RECEPTOR_PATHWAY	0.00396549	0.0163733	0.407018	0.615152	1.79737	16	ABCC4 NCOA3 NRIP1 ABCB1 ABCC3 RXRA UGT1A6 UGT1A1
WP_EBOLA_VIRUS_PATHWAY_ON_HOST	0.000319433	0.00183323	0.498493	0.412566	1.79678	99	CD300A RHOB CTSB TLR4 CLEC6A CLTA IKBKE MERTK VPS18 RASA2 ACTN1 VPS11 ITGA1 CLEC10A ITGA4 NPC2 VPS39 EPS15 PIK3R3 VPS33A IQGAP1 SCIN PIK3CD IRF7 ADAM17 AKT1 PAK1 ITGA5 BST2 GSN NFKB1 ICAM2 REL GAS6 RELB IRF3 VPS41 ITGA2 TIAM1 TBK1
REACTOME_CYTOCHROME_P450_ARRANGED_BY_SUBSTRATE_TYPE	0.0538462	0.128122	0.271289	0.407698	1.42709	32	CYP4V2 TBXAS1 CYP2U1 CYP7B1 CYP2J2 CYP1B1 CYP4F3 CYP2D6 RXRA CYP2R1 CYP4B1 CYP26B1 POR FDX2 CYP27A1 CYP4F8 NCOA1
REACTOME_CYTOPROTECTION_BY_HMOX1	1	1	0.0428451	0.132033	0.588535	115	BLVRB NLRP3 HMOX1 ABCC1 COX16 RXRA TXNIP HM13 BLVRA PRKCD PSMD8 COX11 PSMD13 PSMB10 HMOX2 PSMC1 HELZ2 PSME4 UBC COX6A1 BACH1 NFE2L2 NCOA1 PPARA
REACTOME_CYTOSOLIC_SENSORS_OF_PATHOGEN_ASSOCIATED_DNA	0.396	0.577236	0.0919686	0.261506	1.033	58	STAT6 NKIRAS2 NFKBIA IKBKG NFKBIB IKBKB MYD88 ZBP1 NLRC3 IRF7 POLR3C TREX1 NFKB1 TLR3 IRF3 RIPK1 TBK1 POLR2L TRIM21 UBC CRCP POLR3B CTNNB1 RIPK3 POLR3E POLR3A
REACTOME_CYTOSOLIC_TRNA_AMINOACYLATION	0.0512295	0.125159	0.287857	-0.434767	-1.4196	24	DARS1 AIMP2 IARS1 VARS1 EPRS1 KARS1 TARS1 EEF1E1 GARS1 RARS1 LARS1 AIMP1 FARSB
REACTOME_CHEMOKINE_RECEPTORS_BIND_CHEMOKINES	0.00440897	0.0179206	0.407018	0.494323	1.79509	37	CXCL12 CCRL2 CCR3 CCL7 CCL11 CCL3L3 CXCR1 CCL22 CCR4 CCR1 CXCR6 CCR5 CXCR4 CCR9 CXCR3 CCL17 CCR8 XCR1 ACKR3 CXCL6 CCL19 CCR6 CCR7 CCL2 CX3CL1 CXCR5
REACTOME_DAG_AND_IP3_SIGNALING	0.0627382	0.14241	0.287805	0.408149	1.48215	37	ADCY5 ADCY7 PDE1A ADCY3 PDE1C PDE1B ITPR2 CAMK2A ADCY4 ADCY9 GRK2 CAMK4 CAMK2G PRKCG PRKCD PRKAR2B
KEGG_PPAR_SIGNALING_PATHWAY	0.0022943	0.0101876	0.431708	0.471486	1.79348	48	SLC27A1 NR1H3 PLTP CD36 ACOX3 ACSL1 FABP7 SCP2 ACAA1 RXRA ANGPTL4 CPT1C FABP4 FABP5 PPARG EHHADH DBI CPT1A PLIN1 CPT2 OLR1 UBC CYP27A1 HMGCS2 ADIPOQ
PID_UPA_UPAR_PATHWAY	0.00582696	0.0224825	0.407018	0.506012	1.79195	33	ITGB2 MMP12 LRP1 PLAU ITGAM FPR2 PDGFRB FPR1 MMP9 PLAUR HGF MMP3 TGFB1 ITGA5
REACTOME_DARPP_32_EVENTS	0.837121	0.932476	0.0513223	0.233564	0.728628	20	PPP3CA PPP2R1B PDE4D PRKAR2B PRKACB CALM1 PDE4B PRKAR1A PRKAR1B PDE4A
REACTOME_DDX58_IFIH1_MEDIATED_INDUCTION_OF_INTERFERON_ALPHA_BETA	0.0547538	0.129636	0.321776	0.353673	1.41357	60	NLRX1 NKIRAS2 IKBKE NFKBIA IKBKG NFKBIB TANK ITCH IKBKB RNF125 TNFAIP3 IRF7 DHX58 IFIH1 NFKB1 ATG5 FADD IRF3 RIPK1 TBK1 TRAF6 UBE2D3 UBC TAX1BP1 UBA7
REACTOME_DEACTIVATION_OF_THE_BETA_CATENIN_TRANSACTIVATING_COMPLEX	0.241453	0.389612	0.128143	-0.314772	-1.1417	39	TLE4 MEN1 BTRC RBBP5 SOX4 CTNNBIP1 CBY1 XPO1 TCF7L2 UBA52 UBB ASH2L XIAP YWHAZ KMT2D SOX6 BCL9 BCL9L
REACTOME_ANTIGEN_ACTIVATES_B_CELL_RECEPTOR_BCR_LEADING_TO_GENERATION_OF_SECOND_MESSENGERS	0.00319755	0.0135395	0.431708	0.498791	1.7909	36	PIK3AP1 SYK BTK SH3KBP1 ITPR2 VAV1 PTPN6 LYN PLCG2 BLNK PIK3CD NCK1 CD22 ORAI1 IGKV2-30
NABA_ECM_GLYCOPROTEINS	4.40956e-05	0.000316395	0.557332	0.391628	1.78982	139	FNDC1 EMILIN1 SMOC2 OIT3 CTHRC1 SNED1 NTN5 IGFBP4 VWA5A FBLN1 LAMA4 NID1 DPT FBN1 MFAP5 BMPER LGI2 CRISPLD2 SPON1 TGFBI MATN2 MFAP4 THBS3 TSKU VWA1 AEBP1 MATN4 RSPO3 EMILIN2 THBS2 LTBP2 TNC SVEP1 VWF LRG1 SLIT3 SRPX MMRN2 ABI3BP LGI3 POSTN NTN1 FBLN7 IGFBP7 CCN1 NDNF IGSF10 INTS6L TNXB PCOLCE2 GAS6 SPP1 IGFBP3 CCN5 LGI4 FGL2 FN1 ADIPOQ LAMA1 CCN3 EFEMP1 EDIL3 HMCN2 NID2 VIT MGP EFEMP2 LTBP1 COMP …
REACTOME_DEATH_RECEPTOR_SIGNALLING	0.195167	0.335071	0.133555	0.253219	1.15154	129	FGD4 ITSN1 USP4 FGD3 NFKBIA TNF ARHGEF1 IKBKG VAV1 FAS CFLAR SPPL2A PREX1 ARHGEF6 BIRC3 ARHGEF7 AKAP13 APH1A MAG ARHGEF15 PSEN1 ARHGEF3 IKBKB SPPL2B SMPD2 SQSTM1 TRAF1 MYD88 TNFAIP3 GNA13 ARHGEF40 MCF2L NCSTN ADAM17
REACTOME_DECTIN_1_MEDIATED_NONCANONICAL_NF_KB_SIGNALING	1	1	0.0454968	-0.130861	-0.532861	58	BTRC UBA3 CUL1 UBA52 PSMF1 UBB RELA PSMB1 PSMA4 PSMC6 PSMD5 PSME1 PSMD14 FBXW11 PSMD3 PSMA7 PSMD11 PSMB7 PSMA1 SKP1 CHUK PSMD12 MAP3K14 PSME3 PSMC2 PSME2 RPS27A PSMB3 PSMB9 PSMB2 PSMB6 PSMB8 PSMD10 PSMD7 PSMD1 PSMD6 PSMA5 PSMC5 PSMD9 UBE2M PSMA6 NFKB2 PSMB4 PSMC4 PSMB5 PSMD2 PSMC3 PSMA3 PSMD4 CCL17 UBC PSME4 PSMC1 RELB PSMB10 PSMD13 PSMD8
REACTOME_DEFECTIVE_B4GALT7_CAUSES_EDS_PROGEROID_TYPE	0.302734	0.470605	0.10673	0.379341	1.11925	17	VCAN SDC3 SDC1 B4GALT7 GPC1 DCN
REACTOME_DEFECTIVE_CFTR_CAUSES_CYSTIC_FIBROSIS	0.938492	0.988626	0.048215	-0.181074	-0.730286	57	CFTR ERLIN1 RNF5
REACTOME_DEFECTS_IN_VITAMIN_AND_COFACTOR_METABOLISM	0.598837	0.761057	0.0683111	0.28911	0.906648	21	ABCD4 MCCC1 TCN2 PCCA LMBRD1 PCCB
REACTOME_DEGRADATION_OF_AXIN	0.99798	1	0.0462303	-0.125854	-0.492892	51	TNKS2 AXIN1 UBA52 SMURF2 PSMF1 UBB PSMB1 PSMA4 PSMC6 PSMD5 PSME1 PSMD14 PSMD3 PSMA7 PSMD11 PSMB7 PSMA1 PSMD12 PSME3 PSMC2 PSME2 RPS27A PSMB3 PSMB9 PSMB2 PSMB6 PSMB8 PSMD10 AXIN2 PSMD7 PSMD1 PSMD6 PSMA5 PSMC5 PSMD9 PSMA6 PSMB4 PSMC4 RNF146 PSMB5 PSMD2 PSMC3 PSMA3 PSMD4 UBC PSME4 PSMC1 PSMB10 PSMD13 PSMD8
REACTOME_DEGRADATION_OF_BETA_CATENIN_BY_THE_DESTRUCTION_COMPLEX	0.97286	1	0.0488971	-0.163416	-0.704579	81	TLE4 PPP2R5D BTRC MYC AMER1 PPP2R5A AXIN1 CUL1 RBX1 TCF7L2 UBA52 PSMF1 UBB
REACTOME_DEGRADATION_OF_DVL	1	1	0.0444181	0.132085	0.513519	53	DACT1 PSMD8 PSMD13 PSMB10 PSMC1 PSME4 UBC PSMD4 PSMA3 PSMC3 PSMD2 PSMB5 PSMC4 PSMB4 PSMA6 KLHL12 PSMD9 PSMC5 PSMA5 PSMD6 PSMD1 PSMD7 PSMD10 PSMB8 PSMB6 DVL1 PSMB2 PSMB9 PSMB3 RPS27A PSME2 PSMC2 HECW1 PSME3 PSMD12 PSMA1 PSMB7 PSMD11 PSMA7 PSMD3 PSMD14 PSME1 PSMD5 PSMC6 PSMA4 PSMB1 CUL3 UBB PSMF1 UBA52 DVL3 RBX1
REACTOME_DEGRADATION_OF_GLI1_BY_THE_PROTEASOME	0.996016	1	0.045679	-0.136162	-0.545026	55	BTRC CUL1 PRKACA RBX1 UBA52 PSMF1 UBB SUFU PSMB1 PSMA4 PSMC6 PSMD5 PSME1 PSMD14 PSMD3 PSMA7 PSMD11 PSMB7 PSMA1 SKP1 PSMD12 PSME3 PSMC2 PSME2 RPS27A PSMB3 PSMB9 PSMB2 PSMB6 PSMB8 PSMD10 PSMD7 PSMD1 PSMD6 PSMA5 NUMB PSMC5 PSMD9 PSMA6 PSMB4 PSMC4 PSMB5 PSMD2 PSMC3 PSMA3 PSMD4 GLI1 UBC PSME4 PRKACB PSMC1 PSMB10 PSMD13 PSMD8
REACTOME_ADORA2B_MEDIATED_ANTI_INFLAMMATORY_CYTOKINES_PRODUCTION	0.00137152	0.00650138	0.45506	0.441599	1.78852	64	PTGIR ADCY5 ADCY7 ADORA2B GPR27 ADCY3 PTGER2 ADORA2A IL6 RAMP3 GNB5 PTGER4 CALCRL GNGT2 ADCY4 ADCY9 ADRB2 GNG7 GPR176 GNG2 GNB4 GNAI1 GPR83 GNAI2 PRKAR2B GNG10 GNG8 TSHR PRKACB ADCYAP1R1 RAMP2
REACTOME_DEPOLYMERISATION_OF_THE_NUCLEAR_LAMINA	0.0184793	0.0568712	0.352488	-0.582642	-1.70387	15	PRKCA TMPO LMNB1 CDK1 CCNB1
REACTOME_SLC_MEDIATED_TRANSMEMBRANE_TRANSPORT	4.61633e-05	0.000329094	0.557332	0.383779	1.78833	157	SLC8B1 SLC11A1 SLC16A10 SLC22A4 SLC27A1 SLC1A5 SLC36A1 SLC2A9 SLC43A2 SLC7A11 SLC26A2 SLC2A10 SLC28A2 SLC39A14 SLC7A2 SLC39A1 SLC2A8 SLC15A3 SLC2A6 EMB SLC7A8 SLC39A3 SLC50A1 SLC17A5 HEPH SLC35D1 SLC25A29 SLC11A2 SLC6A2 SLC12A5 SLC10A6 SLC7A7 SLCO4A1 SLC39A7 SLC36A2 SLC1A3 SLC16A7 SLC29A3 SLC9A6 SLC30A7 SLC20A2 SLC2A13 SLC22A3 SLC9A4 SLC8A1 SLC7A10 SLC2A12 SLC2A4 SLC9A8 SLC12A4 SLCO3A1 SLC26A6 SL…
REACTOME_DEREGULATED_CDK5_TRIGGERS_MULTIPLE_NEURODEGENERATIVE_PATHWAYS_IN_ALZHEIMER_S_DISEASE_MODELS	0.664557	0.814597	0.0673624	-0.283634	-0.885487	20	LMNB1 CDC25C CDC25A PRDX2 CDC25B
REACTOME_GABA_B_RECEPTOR_ACTIVATION	0.00386992	0.0160879	0.431708	0.522301	1.78689	29	ADCY5 ADCY7 ADCY3 GNB5 GNGT2 ADCY4 ADCY9 GNG7 GNG2 GNB4 GNAI1 GNAI2 GNG10 GNG8
REACTOME_DEUBIQUITINATION	0.0228918	0.0676013	0.352488	-0.25712	-1.29651	239	H2AW H2AC8 CFTR USP37 H2BC5 H2BC13 H2BC3 USP49 USP3 BARD1 H2BC8 IDE H2BC18 BRCC3 H2BC4 CCNA2 CDK1 SKP2 CDC20 SMAD2 H2BC10 JOSD1 USP28 TNKS2 PTRH2 TADA3 RUVBL1 UCHL5 H2AC21 MAT2B CDC25A CCP110 KAT2B FOXO4 MYC INO80D DDB2 MAP3K7 RCE1 USP11 FOXK1 HCFC1 ACTL6A AXIN1 SMAD3 OTUB1 HGS EP300 TRRAP
REACTOME_DISASSEMBLY_OF_THE_DESTRUCTION_COMPLEX_AND_RECRUITMENT_OF_AXIN_TO_THE_MEMBRANE	0.299376	0.466577	0.111463	-0.328832	-1.09583	27	PPP2R5D LRP6 DVL2 AMER1 PPP2R5A AXIN1 FZD5 DVL3 LRP5 PPP2R5B
REACTOME_DISEASES_ASSOCIATED_WITH_GLYCOSAMINOGLYCAN_METABOLISM	0.124756	0.241187	0.175204	0.364775	1.30581	35	VCAN SDC3 SLC26A2 CHSY1 LUM SDC1 PRELP B4GALT7 GPC1 DCN ST3GAL3 CHST3 OGN BGN PAPSS2 EXT2
REACTOME_DISEASES_ASSOCIATED_WITH_GLYCOSYLATION_PRECURSOR_BIOSYNTHESIS	0.11306	0.221866	0.184706	0.452301	1.37269	18	NEU1 GNE DOLK CTSA NUS1 SRD5A3 PMM2 DHDDS MPI GALT DPM3
PID_PI3KCI_PATHWAY	0.00175538	0.00808983	0.45506	0.475133	1.7834	45	FGR PIK3R5 SYK BTK PIK3R6 PIK3CG HCK LYN ARAP3 PLCG2 PIK3R3 LAT BLNK PIK3CD ITK ZAP70 LCK SGK1 CYTH1 PIK3CB
WP_SARS_CORONAVIRUS_AND_INNATE_IMMUNITY	0.00462032	0.0184067	0.407018	0.609775	1.78166	16	JAK1 IKBKE TYK2 IFIH1 TLR3 IFNAR1 IRF3 IFNAR2 TBK1 STAT2 IRF9
WP_EICOSANOID_SYNTHESIS	0.006208	0.0237021	0.407018	0.578111	1.77879	19	ALOX5AP PTGES LTC4S ALOX5 TBXAS1 ALOX12 LTA4H PNPLA8
WP_MATRIX_METALLOPROTEINASES	0.00886148	0.0314389	0.38073	0.560807	1.77742	22	MMP19 MMP12 TNF MMP2 MMP8 MMP9 MMP27 TIMP1 MMP23B MMP14 MMP3 MMP25
WP_MIRNA_TARGETS_IN_ECM_AND_MEMBRANE_RECEPTORS	0.00699791	0.0260106	0.407018	0.566741	1.7773	21	COL3A1 COL5A1 COL6A3 LAMA4 ITGA1 COL5A3 COL1A2 THBS2 COL4A1 TNXB COL4A2 FN1 ITGA11 ITGB5 THBS1 COL5A2
REACTOME_PHOSPHOLIPID_METABOLISM	4.65883e-05	0.000330832	0.557332	0.374304	1.77334	179	OSBPL8 GDPD3 PNPLA7 PLD3 MTMR10 PLA2G15 PIP5K1C PIK3R5 PLA2G2E PISD CDIPT DGAT1 SYNJ1 PIK3R6 SACM1L PIKFYVE PIK3CG PIP4K2C GPAT3 FIG4 PI4K2A DDHD1 LPIN1 AGPAT2 PI4KB PCYT1A PIK3R4 MTM1 TNFAIP8L2 PLAAT3 PLA2R1 INPP5D DDHD2 PI4KA PLEKHA4 PLD4 MGLL PIK3R3 DGAT2 CDS2 BMX PIP4K2B GPCPD1 OSBPL5 GPAM MTMR6 OCRL PITPNM1 ACHE PGS1 PNPLA2 PIK3CD AGPAT4 RUFY1 GPD1 CPNE1 CEPT1 PLA1A GPAT4 CDS1 PNPLA8 CHPT1 S…
WP_OXYSTEROLS_DERIVED_FROM_CHOLESTEROL	0.00444282	0.0179384	0.407018	0.52856	1.77267	27	ACOT4 ACOT6 CH25H HSD3B7 CYP7B1 DBP ACOT1 SCP2 NR1H2 EPHX2 GPR183 ACOT8
REACTOME_DISEASES_OF_SIGNAL_TRANSDUCTION_BY_GROWTH_FACTOR_RECEPTORS_AND_SECOND_MESSENGERS	0.818021	0.925535	0.0491928	0.173925	0.891274	351	MDM2 FGF10 CDKN1A CD80 PDGFRA PIK3AP1 KDM7A NOTCH1 STAT5A ATG7 FGF2 TGFBR2 APBB1IP STAT5B KREMEN1 PDGFRB VAV1 ARRB1 FBXW7 CAMK2A OS9 HDAC9 AGTRAP TRIP11 RAP1B GAB2 SNW1 APH1A LYN MAMLD1 PPP2R1B PPP2R5C MARK3 TNKS PSEN1 PIM1 MAP2K2 PIK3R3 HGF NR4A1 IQGAP1 BCL2L1 RHOG BRAP FGF7 CAMK2G VWF CD28 NCSTN RAC2 KITLG PIK3CD MAML2 FZD8 ADAM17 NOX4 AKT1 TGFB1 KSR1 GOLGA4 RAF1 PSMD8 RBPJ PSMD13 ICOS FLT3LG G…
REACTOME_DISORDERS_OF_TRANSMEMBRANE_TRANSPORTERS	0.380435	0.559463	0.0992333	-0.220928	-1.03301	132	CFTR NUP85 NUP155 POM121C AAAS NUP205 NUP43 NUP133 ERLIN1 RNF5 NUP107 NUP160 SLC39A4 SLC16A1 NUP188 SLC35C1 ABCC8 NUP54 NUP153 TPR BSG
KEGG_VASCULAR_SMOOTH_MUSCLE_CONTRACTION	0.000539007	0.00291032	0.477271	0.411086	1.77062	90	PTGIR ADCY5 ADCY7 PLA2G2E NPR2 ADORA2B CACNA1D EDNRA ADCY3 PPP1R12A ARHGEF1 ITPR2 IRAG1 ADORA2A RAMP3 CALCRL PRKCB PLCB2 ADCY4 MYH11 ADCY9 MAP2K2 PLCB1 ROCK1 GNA13 PRKCG PRKCD RAF1 CACNA1C PLA2G2D ADRA1D PRKCQ KCNMA1 PRKACB MYL6 AVPR1A RAMP2 NPR1 MYLK2 CALM1 MYLK
REACTOME_DNA_DAMAGE_RECOGNITION_IN_GG_NER	0.115304	0.225541	0.190023	-0.361932	-1.30288	37	PARP1 PARP2 RUVBL1 CUL4B DDB1 INO80D DDB2 ACTL6A COPS3 RBX1 UBA52 UBB GPS1 INO80E COPS4 COPS7A COPS8
WP_B_CELL_RECEPTOR_SIGNALING_PATHWAY	0.000614388	0.00327853	0.477271	0.407672	1.76937	96	PIP5K1C PIK3AP1 SYK SH3BP2 BTK NFKBIA HCLS1 PIK3CG IKBKG LAT2 VAV1 PTPN6 CAMK2A PTPN18 PTPRC PRKCB RAPGEF1 GAB2 INPP5D LYN MAP2K2 PLCG2 MEF2D IKBKB KLF11 BLNK RAC2 NFATC2 PRKCD NCK1 JUN AKT1 RAF1 CD22 NFKB1 BCL10 REL LCK
REACTOME_G_ALPHA_Q_SIGNALLING_EVENTS	7.10053e-05	0.000478172	0.538434	0.388667	1.76891	132	PTAFR ARHGEF25 TBXA2R EDNRA FPR2 BTK P2RY2 ITPR2 GNA15 KISS1R BDKRB1 RGS18 P2RY1 DGKA GNB5 GNGT2 PLCB2 RGS1 MGLL P2RY6 EDNRB DGKI PIK3R3 PTGER1 GRK2 GNG7 PLCB1 HTR2B DGKQ DGKB DGKD ABHD12 GNG2 GNB4 MMP3 PRKCD PTGFR DGKG P2RY10 RGS16 LPAR5 HTR2A GNG10 RASGRP2 GNG8 RASGRP1 LPAR1 RGS2 ADRA1D PRKCQ GRK5 BDKRB2 CHRM3 DGKE AVPR1A GPR68 OXTR RGS19 GPR4 FFAR2 TACR1 XCR1 RPS6KA2
REACTOME_OPIOID_SIGNALLING	0.000847512	0.00429642	0.477271	0.42183	1.76804	74	ADCY5 ADCY7 PDE1A ADCY3 PDE1C PDE1B PPP3CA ITPR2 GNA15 CAMK2A GNB5 GNGT2 PLCB2 ADCY4 ADCY9 PPP2R1B GRK2 GNG7 PLCB1 CAMK4 PDE4D CAMK2G GNG2 PRKCG GNB4 PRKCD GNAI1 GNAI2 PRKAR2B GNG10 GNG8
SA_MMP_CYTOKINE_CONNECTION	0.00757875	0.0278359	0.407018	0.621212	1.76596	15	IL6R TNF IL1B SPN CD44 TGFB1 TNFRSF8 SELL CSF1 TNFRSF1A TNFSF8
REACTOME_ADP_SIGNALLING_THROUGH_P2Y_PURINOCEPTOR_1	0.00606731	0.0232135	0.407018	0.564746	1.76178	20	GNA15 P2RY1 GNB5 GNGT2 GNG7 GNG2 GNB4 GNG10 GNG8
WP_IL1_AND_MEGAKARYOCYTES_IN_OBESITY	0.00627774	0.0239088	0.407018	0.564032	1.75955	20	PLA2G7 NLRP3 CCR3 MMP9 TLR2 TIMP1 IL1R1 IL1B MYD88 TLR1 NFKB1
PID_CD8_TCR_PATHWAY	0.00303475	0.0129706	0.431708	0.457185	1.7587	51	CD80 LCP2 IKBKG VAV1 PTPN6 PTPRC PRKCB RASSF5 MAP3K8 LAT IKBKB CD28 CD3D AKT1 RASGRP2 ORAI1 CSK RASGRP1 ZAP70 BCL10 LCK PRKCQ CD3G CD3E CBL TRAF6 PRF1 CD247 MALT1 GRAP2 GRB2
REACTOME_TRANSFERRIN_ENDOCYTOSIS_AND_RECYCLING	0.0075281	0.0278113	0.407018	0.532968	1.75719	25	ATP6V0B STEAP3 TCIRG1 ATP6V1H ATP6V0C ATP6V1D ATP6V1G1 ATP6V1A ATP6V0D1 ATP6V0A1 ATP6AP1 ATP6V0D2 ATP6V0A2 TFR2 HFE MCOLN1 ATP6V1B2 ATP6V1C1
REACTOME_DOPAMINE_NEUROTRANSMITTER_RELEASE_CYCLE	0.35497	0.530131	0.0992333	-0.36053	-1.07367	16	CASK UNC13B PPFIA4 STXBP1 LIN7C SYT1
REACTOME_DOWNREGULATION_OF_ERBB2_SIGNALING	0.825364	0.929453	0.0562941	-0.233723	-0.778884	27	ERBIN AKT3 STUB1 BTC ERBB4
REACTOME_DOWNREGULATION_OF_SMAD2_3_SMAD4_TRANSCRIPTIONAL_ACTIVITY	0.0516621	0.125544	0.321776	-0.44836	-1.45165	23	TRIM33 PARP1 SMAD2 NEDD4L SKIL NCOR1 SMAD3 UBA52 SMURF2 TGIF2 UBB
REACTOME_DOWNREGULATION_OF_TGF_BETA_RECEPTOR_SIGNALING	0.0978723	0.196531	0.208955	-0.404683	-1.33754	26	MTMR4 SMAD2 NEDD4L UCHL5 STUB1 PPP1CA SMAD3 SMAD7 XPO1 ZFYVE9 UBA52 SMURF2 UBB PPP1CB
REACTOME_DOWNSTREAM_SIGNALING_EVENTS_OF_B_CELL_RECEPTOR_BCR	0.258755	0.412426	0.116739	0.265562	1.11307	74	NFKBIA PPP3CA IKBKG NFATC1 PRKCB NFKBIB IKBKB NFATC2 PSMD8 PSMD13 NFKB1 RASGRP1 BCL10 PSMB10 NFKBIE REL PSMC1 PSME4 UBC CALM1 RASGRP3 MALT1 PSMD4
REACTOME_DOWNSTREAM_SIGNALING_OF_ACTIVATED_FGFR1	0.784762	0.902451	0.0545681	0.248557	0.787777	22	FGF10 FGF2 FGFR1 FLRT2 FRS2 GRB2 PTPN11 PIK3R1
REACTOME_DOWNSTREAM_SIGNALING_OF_ACTIVATED_FGFR2	0.704762	0.842252	0.0596037	0.266348	0.844162	22	FGF10 FGF2 FGF7
REACTOME_DOWNSTREAM_SIGNALING_OF_ACTIVATED_FGFR3	0.698312	0.838984	0.0649408	-0.274596	-0.857273	20	FGF18 SOS1 FRS3 FGF16 GAB1 KRAS
REACTOME_DOWNSTREAM_SIGNALING_OF_ACTIVATED_FGFR4	0.679325	0.826512	0.0662842	-0.277911	-0.867621	20	FGF18 SOS1 FRS3 FGF16 GAB1 KRAS
REACTOME_DOWNSTREAM_SIGNAL_TRANSDUCTION	0.0537566	0.128122	0.321776	0.439413	1.49446	28	STAT6 PDGFRA STAT5A STAT5B PDGFRB RAPGEF1
REACTOME_OTHER_INTERLEUKIN_SIGNALING	0.00762905	0.0279579	0.407018	0.569785	1.75317	19	JAK1 STX4 CSF3R TYK2 SDC1 IL10RB CD4 PRTN3 IL16 CSF1 VAMP2 STXBP2 STX1A CSF1R
REACTOME_TRANSPORT_OF_INORGANIC_CATIONS_ANIONS_AND_AMINO_ACIDS_OLIGOPEPTIDES	0.00173719	0.00802627	0.45506	0.420455	1.75227	70	SLC8B1 SLC16A10 SLC1A5 SLC36A1 SLC43A2 SLC7A11 SLC26A2 SLC7A2 SLC15A3 SLC7A8 SLC17A5 SLC25A29 SLC12A5 SLC7A7 SLC36A2 SLC1A3 SLC9A6 SLC20A2 SLC9A4 SLC8A1 SLC7A10 SLC9A8 SLC12A4 SLC26A6 CTNS SLC1A4 SLC4A8 CALM1 SLC15A4
REACTOME_G_BETA_GAMMA_SIGNALLING_THROUGH_PI3KGAMMA	0.00887179	0.0314389	0.38073	0.558473	1.75137	21	PIK3R5 PIK3R6 PIK3CG GNB5 GNGT2 GNG7 GNG2 GNB4 AKT1 GNG10 GNG8
NABA_CORE_MATRISOME	1.84366e-05	0.00014379	0.57561	0.366104	1.75008	194	FNDC1 COL3A1 COL5A1 EMILIN1 VCAN SMOC2 COL6A3 OIT3 CTHRC1 SNED1 NTN5 IGFBP4 VWA5A FBLN1 LAMA4 NID1 DPT FBN1 LUM MFAP5 BMPER COL15A1 LGI2 CRISPLD2 SRGN COL1A1 SPON1 TGFBI MATN2 MFAP4 COL5A3 THBS3 COL1A2 COL6A5 TSKU VWA1 AEBP1 MATN4 RSPO3 PRELP EMILIN2 THBS2 LTBP2 TNC SVEP1 VWF LRG1 SLIT3 PODNL1 SRPX MMRN2 ABI3BP LGI3 COL27A1 COL4A1 PRG4 POSTN NTN1 FBLN7 IGFBP7 CCN1 NDNF IGSF10 INTS6L TNXB PCOLCE2 …
WP_IL18_SIGNALING_PATHWAY	1.55201e-05	0.000124229	0.57561	0.357831	1.74929	231	BAX KLF2 NCF1 COL3A1 GRN ZBTB7A NR1H3 CD36 ATF3 NFATC4 ZDHHC7 TNFAIP2 ACOD1 ADAMTS5 PLA2G7 RASA3 PTPN7 NFKBIA TNF CCDC9 MMP2 TNFSF11 HMOX1 FAS MMP8 IL6 FBXW7 STOML1 CFLAR RUSC1 IL2RA TP53 PTX3 BIRC3 PKN1 MMP9 COL1A1 PRKCB ZC3H12A SPON1 ABHD16A FOS STK40 IL12B TIMP1 IL18RAP COL1A2 ITM2C KLC1 IL1B IKBKB DES ARFGAP2 NR4A1 ARG1 BCL2L1 TRAF1 MYD88 TNFAIP3 CA11 CENPB MMP14 KITLG PLOD3 MMP3 PRKCD JUN PP…
REACTOME_EFFECTS_OF_PIP2_HYDROLYSIS	0.033638	0.0896194	0.321776	0.473816	1.52968	24	ITPR2 DGKA MGLL DGKI DGKQ DGKB DGKD ABHD12 PRKCD DGKG RASGRP2 RASGRP1 PRKCQ DGKE
REACTOME_EGFR_DOWNREGULATION	0.953935	0.996893	0.0459538	0.194256	0.651494	27	SH3KBP1 ARHGEF7 EPS15 EPN1 EREG CBL UBC EGFR GRB2
KEGG_GLYCEROLIPID_METABOLISM	0.00354923	0.0148563	0.431708	0.470986	1.74703	44	AKR1A1 DGAT1 GLA GPAT3 ALDH2 PLPP3 DGKA AGPAT2 MGLL DGKI DGAT2 GPAM DGKQ DGKB DGKD AGPAT4 DGKG GPAT4 DGKE GLYCTK ALDH1B1 AGPAT3
REACTOME_ELASTIC_FIBRE_FORMATION	0.161049	0.28957	0.149208	0.332997	1.23188	39	EMILIN1 FBLN1 FBN1 MFAP5 FURIN MFAP4 ITGA8 EMILIN2 LTBP2 TGFB1 ITGA5 LOXL3 FN1 EFEMP1 ITGB5 EFEMP2 LTBP1 FBLN5 VTN FBLN2 MFAP2
REACTOME_ENDOGENOUS_STEROLS	0.492188	0.674252	0.0787114	0.330506	0.975162	17	CYP4V2 CYP7B1 CYP1B1 RXRA FDX2 CYP27A1 NCOA1
REACTOME_ENDOSOMAL_SORTING_COMPLEX_REQUIRED_FOR_TRANSPORT_ESCRT	0.975143	1	0.0447749	0.175535	0.597001	28	VPS36 VPS37A CHMP2A CHMP7 SNF8 CHMP4B UBC CHMP2B VPS28 STAM2 VPS25 VPS4B VPS37B
REACTOME_ENERGY_DEPENDENT_REGULATION_OF_MTOR_BY_LKB1_AMPK	0.491396	0.674252	0.0776799	0.288686	0.981829	28	RRAGC PPM1A LAMTOR1 PRKAG2 RRAGD RRAGA LAMTOR3 LAMTOR2 STK11 LAMTOR4
REACTOME_EPHA_MEDIATED_GROWTH_CONE_COLLAPSE	0.540984	0.712848	0.0762797	-0.29384	-0.959441	24	EPHA2 EFNA2 YES1 MYH10 EFNA5 EPHA4
REACTOME_EPHB_MEDIATED_FORWARD_SIGNALING	0.814607	0.923964	0.052057	0.209639	0.775533	39	ITSN1 EPHB2 EPHB4 LYN LIMK1 ACTR2 ROCK1 PAK1 ARPC3 ACTR3 TIAM1 ARPC1B
REACTOME_EPHRIN_SIGNALING	0.764583	0.888164	0.0599892	-0.260346	-0.808452	19	EFNB2 PAK3 EFNB3 EPHB6 MYL12A NCK2
REACTOME_EPH_EPHRIN_MEDIATED_REPULSION_OF_CELLS	0.190476	0.329185	0.140406	0.317304	1.19099	45	AP2A1 CLTA EPHB2 MMP2 DNM1 MMP9 AP2S1 EPHB4 APH1A LYN PSEN1
REACTOME_EPH_EPHRIN_SIGNALING	0.34308	0.517028	0.0988903	0.247177	1.05006	83	ITSN1 AP2A1 CLTA EPHB2 MMP2 DNM1 MMP9 ARHGEF7 AP2S1 EPHB4 SDCBP APH1A MYH11 LYN PSEN1 LIMK1 ACTR2 ROCK1 NCSTN PAK1
KEGG_PEROXISOME	0.00185017	0.00846256	0.45506	0.42334	1.7411	68	XDH PEX16 ACOX3 ABCD4 ACSL1 IDH1 PHYH ABCD1 ABCD2 SCP2 SOD2 HMGCL PRDX1 ACAA1 EPHX2 GSTK1 CRAT MVK ECI2 ACOT8 EHHADH PEX6 PRDX5 CAT NOS2 PEX1 HSD17B4 MPV17L ECH1 AGPS DECR2 PEX11A
KEGG_RIG_I_LIKE_RECEPTOR_SIGNALING_PATHWAY	0.00264541	0.0114949	0.431708	0.456669	1.73951	50	NLRX1 TBKBP1 IKBKE NFKBIA TNF IKBKG AZI2 NFKBIB TANK IL12B IKBKB RNF125 IRF7 DHX58 IFIH1 NFKB1 ATG5 FADD IRF3 RIPK1 TBK1 MAPK10 MAPK11 TRAF6
REACTOME_ERK_MAPK_TARGETS	0.835391	0.931359	0.0552496	-0.229482	-0.735678	21	PPP2R5D MAPK3 MAPK1 ELK1 RPS6KA5
REACTOME_ER_QUALITY_CONTROL_COMPARTMENT_ERQC	0.544574	0.716294	0.0730744	0.299981	0.940741	21	UGGT2 OS9 AMFR TRIM13 EDEM1 UBC RNF103 DERL2
REACTOME_ER_TO_GOLGI_ANTEROGRADE_TRANSPORT	0.221402	0.36592	0.123842	0.249684	1.12946	125	NSF DCTN2 TUBB2A CTSZ TUBA4A DYNC1H1 NAPG TBC1D20 COG7 TUBB6 TRAPPC3 PPP6R1 COG1 COPZ2 ARFGAP2 TMEM115 TMED10 COG2 NAPA BET1L TRAPPC6B CTSC GOLGB1 MCFD2 F5 COG3 LMAN2L USO1 PREB DCTN5 DYNC1LI2 RAB1A KDELR1 YKT6 DCTN4 TUBB4B SEC24D TMED3 SEC16A SEC16B KDELR3 SEC22C GORASP1 SEC23A TMED9 TRAPPC6A TUBA1A TRAPPC2L SEC22B COG4 SEC24A DYNC1LI1 COG6 ACTR1A NAPB
PID_GMCSF_PATHWAY	0.00579341	0.022454	0.407018	0.487245	1.73779	34	CSF2RA SYK CSF2RB STAT5A STAT5B OSM GAB2 FOS LYN PIM1 MAP2K2 IKBKB IRF8
WP_IL2_SIGNALING_PATHWAY	0.00392265	0.0162508	0.407018	0.469009	1.73735	40	JAK1 SYK STAT5A STAT5B PTK2B IL2RA GAB2 FOS IL2RG MAP2K2 CCND2 JUN AKT1 RAF1 IL2RB LCK CBL CISH JAK3 BCL2 MAP2K1 GRB2 PTPN11
REACTOME_ESTROGEN_DEPENDENT_NUCLEAR_EVENTS_DOWNSTREAM_OF_ESR_MEMBRANE_SIGNALING	0.0699588	0.153177	0.245042	-0.435912	-1.39745	21	CDKN1B AKT3 BTC CREB1 PTK2 MAPK3 TGFA MAPK1 ELK1 XPO1
REACTOME_O_GLYCOSYLATION_OF_TSR_DOMAIN_CONTAINING_PROTEINS	0.00586449	0.0225795	0.407018	0.486782	1.73614	34	CFP ADAMTSL5 ADAMTS5 ADAMTS15 ADAMTS2 ADAMTS6 ADAMTSL1 THSD1 THSD7A SPON1 ADAMTS8 THBS2 POFUT2 ADAMTSL3 ADAMTS4
WP_SIGNAL_TRANSDUCTION_THROUGH_IL1R	0.00865034	0.0310155	0.38073	0.499584	1.73448	31	IRAK3 IRAK2 NFKBIA TNF IL6 TOLLIP IL1R1 IL1B IKBKB MYD88 JUN TGFB1 IL1A NFKB1 MAP2K3 ECSIT TRAF6
WP_GLYCEROPHOSPHOLIPID_BIOSYNTHETIC_PATHWAY	0.00678859	0.0253876	0.407018	0.517114	1.73429	27	CDIPT PIK3CG GPAT3 PI4K2A LPIN1 CDS2 GPAM IPMK PGS1 PIK3CD GPD1 CEPT1 GPAT4 CHPT1
REACTOME_TNFS_BIND_THEIR_PHYSIOLOGICAL_RECEPTORS	0.00977944	0.0337757	0.38073	0.524961	1.73079	25	EDA2R TNFSF4 TNFSF11 TNFSF14 TNFRSF18 TNFRSF9 TNFRSF4 TNFRSF8 TNFRSF14 TNFSF13B TNFRSF13B LTA TNFRSF1A FASLG TNFSF8 CD27
REACTOME_ZBP1_DAI_MEDIATED_INDUCTION_OF_TYPE_I_IFNS	0.00937503	0.0327767	0.38073	0.554669	1.73034	20	NKIRAS2 NFKBIA IKBKG NFKBIB IKBKB MYD88 ZBP1 NFKB1 TLR3 IRF3 RIPK1 TBK1
REACTOME_EXTRA_NUCLEAR_ESTROGEN_SIGNALING	0.307385	0.475405	0.10714	0.267769	1.08395	63	ZDHHC7 SPHK1 MMP2 GNB5 GNGT2 MMP9 FOS NOS3 PIK3R3 GNG7 GNG2 GNB4 MMP3 GNAI1 S1PR3 AKT1 GNAI2 GNG10 GNG8 EREG UHMK1
BIOCARTA_IL1R_PATHWAY	0.00698025	0.0259979	0.407018	0.505449	1.72923	29	IRAK3 IRAK2 NFKBIA TNF IL6 IL1R1 IL1B IKBKB MYD88 JUN TGFB1 IL1A NFKB1 MAP2K3
REACTOME_INTERLEUKIN_20_FAMILY_SIGNALING	0.00767766	0.0280796	0.407018	0.590175	1.72439	16	JAK1 STAT5A STAT5B TYK2 IL20RB IL10RB STAT4
BIOCARTA_FMLP_PATHWAY	0.00537723	0.0210589	0.407018	0.492618	1.72433	32	NCF1 NFATC4 NFKBIA FPR1 PPP3CA GNA15 NFATC1 MAP2K2 PLCB1 NFATC2 CAMK1 PAK1 RAF1 NFKB1 MAP2K3
REACTOME_FATTY_ACYL_COA_BIOSYNTHESIS	0.879079	0.95609	0.0496901	0.217061	0.727974	27	ACSL1 ELOVL1 HACD4 PPT2 PPT1 SLC27A3 SLC25A1 ACLY ACSBG1
REACTOME_INTEGRIN_CELL_SURFACE_INTERACTIONS	0.00228981	0.0101876	0.431708	0.409833	1.72371	73	ITGB2 COL3A1 COL5A1 ITGAM ITGA9 VCAM1 COL6A3 ITGB7 FBN1 LUM ITGA1 ITGAD COL1A1 ITGA4 COL5A3 COL1A2 COL6A5 ITGAX ITGA8 ITGAL TNC VWF CD44 PECAM1 ITGA5 COL4A1 ICAM2 COL4A2 ITGA2 SPP1
REACTOME_FCERI_MEDIATED_MAPK_ACTIVATION	0.140351	0.261368	0.164406	0.354578	1.26931	35	SYK LCP2 VAV1 FCER1G FOS LYN PLCG2 LAT JUN PAK1
REACTOME_FCERI_MEDIATED_NF_KB_ACTIVATION	0.372137	0.550365	0.0928481	0.243986	1.03177	79	NFKBIA IKBKG RASGRP4 FCER1G CDC34 LYN IKBKB PSMD8 PSMD13 NFKB1 RASGRP2 RASGRP1 BCL10 PSMB10 IGKV2-30 PRKCQ PSMC1 PSME4 TRAF6 UBC
WP_IL5_SIGNALING_PATHWAY	0.0087197	0.0311418	0.38073	0.4742	1.72201	37	JAK1 SYK CSF2RB STAT5A BTK STAT5B PIK3CG FOS LYN MAP2K2 JUN AKT1 RAF1
WP_VITAMIN_B12_METABOLISM	0.00678859	0.0253876	0.407018	0.482616	1.72128	34	SOD3 ABCA1 F7 SERPINA3 TNF IL6 SOD2 IL1B TCN2 NFKB1 MTHFR INSR APOE PLAT SCARB1 CTH
REACTOME_FCGR_ACTIVATION	0.125737	0.241547	0.175204	0.456756	1.33456	16	FGR SYK HCK LYN IGKV2-30 CD3G CD247 SRC FYN IGKV1-17 FCGR3A
REACTOME_FC_EPSILON_RECEPTOR_FCERI_SIGNALING	0.0281728	0.0781387	0.352488	0.305483	1.38345	127	SYK LCP2 BTK NFKBIA PPP3CA ITPR2 IKBKG NFATC1 LAT2 VAV1 RASGRP4 FCER1G GAB2 CDC34 FOS LYN PLCG2 LAT IKBKB NFATC2 JUN PAK1 PSMD8 PSMD13 NFKB1 RASGRP2 ITK RASGRP1 BCL10 PSMB10 IGKV2-30 PRKCQ PSMC1 MAPK10 PSME4 TRAF6 PIK3CB UBC
REACTOME_FGFR1_MUTANT_RECEPTOR_ACTIVATION	0.57845	0.741342	0.0687943	0.281253	0.927286	25	STAT5A FGF2 STAT5B GAB2
BIOCARTA_BARRESTIN_SRC_PATHWAY	0.0078239	0.0285572	0.38073	0.588971	1.72087	16	FGR DNM1 ARRB1 HCK MAP2K2 GRK2 PLCB1 KCNA3 RAF1
REACTOME_FGFR2_MUTANT_RECEPTOR_ACTIVATION	0.76749	0.889878	0.0592219	-0.249789	-0.808737	23	FGF18 POLR2G NCBP2 POLR2C POLR2F POLR2D FGF16 POLR2E POLR2B
REACTOME_FLT3_SIGNALING	0.125714	0.241547	0.172324	0.35446	1.28719	37	SYK STAT5A STAT5B SH2B3 GAB2 SOCS2 HCK AKT1 SLA FLT3LG CSK SLA2 LCK CBL FLT3 UBC SOCS6 GRAP2 GRB2 PTPN11 PIK3R1 AKT2
REACTOME_FLT3_SIGNALING_IN_DISEASE	0.0707457	0.153663	0.234393	0.409244	1.39185	28	CDKN1A STAT5A STAT5B TRIP11 GAB2 PIM1 BCL2L1 NOX4 FLT3LG GOLGB1 CBL FLT3 UBC GRB2 PTPN11 PIK3R1
REACTOME_FORMATION_OF_ATP_BY_CHEMIOSMOTIC_COUPLING	0.494929	0.675576	0.08042	-0.333031	-0.991776	16	ATP5PO ATP5MF ATP5PD ATP5PF ATP5F1C MT-ATP8 ATP5F1B ATP5MC3
REACTOME_FORMATION_OF_FIBRIN_CLOT_CLOTTING_CASCADE	0.0192809	0.0587439	0.352488	0.530984	1.66517	21	THBD PROS1 F7 F10 SERPING1 VWF PRCP TFPI PRTN3 F5
REACTOME_FORMATION_OF_INCISION_COMPLEX_IN_GG_NER	0.0640496	0.144488	0.257206	-0.36859	-1.37307	42	UBE2I PARP1 RPA2 CCNH PARP2 RPA3 CDK7 SUMO2 CUL4B DDB1 RPA1 DDB2
REACTOME_FORMATION_OF_RNA_POL_II_ELONGATION_COMPLEX	0.139442	0.260294	0.166934	-0.307415	-1.23051	55	MLLT1 CCNH CDK7 POLR2G CDC73 CCNT1 NCBP2 SSRP1 NELFE POLR2C AFF4 NELFA CCNT2 POLR2F SUPT16H POLR2D GTF2H3 POLR2E GTF2H2 WDR61 RTF1 POLR2B
REACTOME_ADP_SIGNALLING_THROUGH_P2Y_PURINOCEPTOR_12	0.0122849	0.0405423	0.38073	0.58269	1.71923	17	GNB5 GNGT2 GNG7 GNG2 GNB4 GNAI1 GNAI2 GNG10 GNG8
REACTOME_FORMATION_OF_TC_NER_PRE_INCISION_COMPLEX	0.0200988	0.0610322	0.352488	-0.384744	-1.5068	51	PRPF19 CCNH CDK7 CUL4B HMGN1 POLR2G DDB1 POLR2C EP300 COPS3 POLR2F RBX1 POLR2D AQR GTF2H3 POLR2E UBA52 UBB GTF2H2 POLR2B GPS1 COPS4 POLR2H COPS7A ISY1 COPS8
REACTOME_G_PROTEIN_ACTIVATION	0.00811637	0.0293896	0.38073	0.587944	1.71787	16	GNA15 GNB5 GNGT2 GNG7 GNG2 GNB4 GNG10 GNG8
REACTOME_FORMATION_OF_THE_CORNIFIED_ENVELOPE	0.02368	0.0687059	0.352488	-0.433522	-1.56059	37	KRT17 DSC2 PKP2 JUP PKP4 KRT7 EVPL KRT18 KRT14 KRT19 KRT8 DSP PPL KRT15 DSG2 KRT80 PERP PCSK6
REACTOME_FORMATION_OF_THE_EARLY_ELONGATION_COMPLEX	0.216327	0.360874	0.132846	-0.342817	-1.18696	31	CCNH CDK7 POLR2G NCBP2 NELFE POLR2C NELFA POLR2F POLR2D GTF2H3 POLR2E GTF2H2 POLR2B
REACTOME_FORMATION_OF_TUBULIN_FOLDING_INTERMEDIATES_BY_CCT_TRIC	0.464844	0.646791	0.0817516	0.339036	1.00033	17	TUBB2A TUBA4A TUBB6
REACTOME_FOXO_MEDIATED_TRANSCRIPTION	0.287698	0.451074	0.111011	-0.271135	-1.09351	57	CDKN1B SMAD2 FOXO6 CITED2 PLXNA4 AKT3 KAT2B NFYB PPARGC1A FOXO4 HDAC2 NFYA PCBP4 SIN3A SMAD3 EP300 YWHAQ NFYC
REACTOME_FOXO_MEDIATED_TRANSCRIPTION_OF_CELL_CYCLE_GENES	0.511858	0.689594	0.0772747	-0.338065	-0.988632	15	CDKN1B SMAD2 FOXO4 PCBP4 SMAD3
REACTOME_FOXO_MEDIATED_TRANSCRIPTION_OF_OXIDATIVE_STRESS_METABOLIC_AND_NEURONAL_GENES	0.154321	0.281074	0.160801	-0.378885	-1.22671	23	SMAD2 FOXO6 PLXNA4 PPARGC1A FOXO4 HDAC2 SIN3A SMAD3
REACTOME_FRS_MEDIATED_FGFR2_SIGNALING	0.605469	0.766815	0.0681513	0.304646	0.89886	17	FGF10 FGF2 FGF7
REACTOME_FRS_MEDIATED_FGFR3_SIGNALING	0.681818	0.828441	0.0629395	-0.291129	-0.851371	15	FGF18 SOS1 FRS3 FGF16 KRAS
REACTOME_FRS_MEDIATED_FGFR4_SIGNALING	0.65415	0.806638	0.0649408	-0.295137	-0.863093	15	FGF18 SOS1 FRS3 FGF16 KRAS
WP_TRIACYLGLYCERIDE_SYNTHESIS	0.0107662	0.0367725	0.38073	0.557127	1.71422	19	DGAT1 PLPP3 AGPAT2 DGAT2 GPAM PNPLA2 AGPAT4 GPD1 AGPAT3 AGPS
REACTOME_G1_S_DNA_DAMAGE_CHECKPOINTS	0.146045	0.268952	0.164406	-0.292687	-1.20554	62	CHEK1 CDKN1B CDK2 CCNE2 CCNA2 ATM CHEK2 CDC25A PHF20
REACTOME_INITIAL_TRIGGERING_OF_COMPLEMENT	0.0150192	0.0483422	0.38073	0.563082	1.7089	18	CFP CFB C4A C1R C3 IGKV2-30 C1QA C1QB C1QC C1S CFD MASP1 IGKV1-17 COLEC11
REACTOME_SYNTHESIS_OF_PIPS_AT_THE_PLASMA_MEMBRANE	0.00377689	0.015737	0.431708	0.448581	1.7087	50	PIP5K1C PIK3R5 SYNJ1 PIK3R6 PIK3CG PIP4K2C PI4K2A MTM1 INPP5D PLEKHA4 PIK3R3 BMX PIP4K2B MTMR6 OCRL PIK3CD RUFY1 SBF2 PIK3C2A
BIOCARTA_CTLA4_PATHWAY	0.0137387	0.0447734	0.38073	0.57798	1.70534	17	CD80 CTLA4 CD28 CD3D ICOS ITK LCK CD3G CD3E CD247 GRB2 PTPN11 PIK3R1
REACTOME_GAB1_SIGNALOSOME	0.956522	0.996995	0.0471642	-0.203345	-0.594657	15	BTC TGFA GAB1 HBEGF PAG1 PIK3CA EGF SRC PXN PIK3R1 PTPN11 GRB2 EGFR EREG CSK
REACTOME_PURINERGIC_SIGNALING_IN_LEISHMANIASIS_INFECTION	0.0109337	0.0372277	0.38073	0.527844	1.70411	24	P2RX4 C3AR1 NLRP3 PSTPIP1 HMOX1 P2RX7 PYCARD MEFV IL1B TXNIP C3 IL1A NFKB1
PID_ANGIOPOIETIN_RECEPTOR_PATHWAY	0.00413538	0.0169979	0.407018	0.449957	1.70401	47	DOK2 CDKN1A FES STAT5A FGF2 STAT5B TNF MMP2 GRB14 NOS3 BMX ELF1 NCK1 AKT1 PAK1 ITGA5 ANGPT1 NFKB1
WP_PHOTODYNAMIC_THERAPYINDUCED_NFKB_SURVIVAL_SIGNALING	0.0113149	0.03824	0.38073	0.500894	1.70355	28	VCAM1 TNF MMP2 BCL2A1 IL6 CFLAR BIRC3 MMP9 IL1B IKBKB MMP3 IL1A NFKB1 REL RELB TRAF6 TNFRSF1A EGLN2 CCND1
WP_CARDIAC_PROGENITOR_DIFFERENTIATION	0.0113149	0.03824	0.38073	0.500473	1.70212	28	ANPEP PDGFRA NOTCH1 ROR2 FGF2 IGF1 BMP1 ISL1 CXCR4 SOX17 TGFB1 INHBA NCAM1
REACTOME_GAP_JUNCTION_ASSEMBLY	0.605469	0.766815	0.0681513	0.304628	0.898806	17	TUBB2A TUBA4A TUBB6 GJC2 GJA4 GJA5 TUBB4B
REACTOME_GAP_JUNCTION_TRAFFICKING_AND_REGULATION	0.103516	0.205343	0.193813	0.380897	1.30312	29	DNM2 CLTA TUBB2A TUBA4A DNM1 TUBB6
REACTOME_GASTRIN_CREB_SIGNALLING_PATHWAY_VIA_PKC_AND_MAPK	0.198783	0.340318	0.138805	-0.404657	-1.20508	16	PRKCA SOS1 CREB1 MAPK3 MAPK1 KRAS
WP_NUCLEAR_RECEPTORS_IN_LIPID_METABOLISM_AND_TOXICITY	0.0119069	0.0397988	0.38073	0.55273	1.7007	19	ABCG1 ABCA1 NR1H3 ABCD2 ABCB1 ABCC3 PPARG CYP4B1
REACTOME_GENE_AND_PROTEIN_EXPRESSION_BY_JAK_STAT_SIGNALING_AFTER_INTERLEUKIN_12_STIMULATION	0.609375	0.768072	0.0678338	0.265634	0.908781	29	LCP1 BOLA2B SOD2 RAP1B PITPNA TALDO1 STAT4 SERPINB2 CNN2 MSN
WP_RANKLRANK_RECEPTOR_ACTIVATOR_OF_NFKB_LIGAND_SIGNALING_PATHWAY	0.00345946	0.0145138	0.431708	0.437267	1.70001	53	MITF SYK SPI1 NFKBIA VCAM1 IKBKG TNFSF11 NFATC1 CTSK GAB2 FOS LYN ACP5 IKBKB SQSTM1 TRAF1 JUN AKT1 TNFRSF11A NFKB1 TRAF5 RELB CBL
REACTOME_GABA_RECEPTOR_ACTIVATION	0.00863348	0.0310155	0.38073	0.473769	1.69599	35	ADCY5 ADCY7 ADCY3 GNB5 GNGT2 ADCY4 ADCY9 GNG7 GNG2 GNB4 GNAI1 GNAI2 ARHGEF9 GNG10 GNG8
REACTOME_GLUCAGON_LIKE_PEPTIDE_1_GLP1_REGULATES_INSULIN_SECRETION	0.0551172	0.130128	0.321776	0.406363	1.44932	34	ADCY5 ITPR2 KCNB1 GNB5 GNGT2 GNG7 IQGAP1 GNG2 GNB4 PRKAR2B GNG10 GNG8
REACTOME_GLUCAGON_SIGNALING_IN_METABOLIC_REGULATION	0.0237628	0.0688367	0.352488	0.468109	1.56276	26	ADCY5 ADCY7 ADCY3 ADCY4 ADCY9 GNG7 GNG2 GNB4 PRKAR2B GNG10 GNG8 PRKACB
REACTOME_GLUCAGON_TYPE_LIGAND_RECEPTORS	0.0360026	0.0941329	0.321776	0.500937	1.54133	19	GNB5 GNGT2 GNG7 GNG2 GNB4 GNG10 GNG8 ADCYAP1R1 GIPR VIPR2
REACTOME_GLUCONEOGENESIS	0.0930233	0.189684	0.213928	-0.405594	-1.32276	25	SLC25A13 ENO3 ALDOC TPI1 GOT1 ENO1 GAPDH PGK1 GOT2 PGAM1 GPI PCK2 MDH2
REACTOME_ANTIMICROBIAL_PEPTIDES	0.0120495	0.0399605	0.38073	0.550893	1.69505	19	SLC11A1 S100A8 TLR2 LCN2 RNASE3 TLR1 CD4 PRTN3 RNASE6 ATOX1 CCR6 PGLYRP1 PGLYRP2 CCR2 CLU PRSS3 ATP7A
REACTOME_GLUTAMATE_NEUROTRANSMITTER_RELEASE_CYCLE	0.559838	0.729357	0.0739901	-0.319332	-0.95098	16	UNC13B PPFIA4 STXBP1 SLC1A2 SYT1 SLC38A2 TSPOAP1 SLC1A1
PID_IL4_2PATHWAY	0.00580729	0.022454	0.407018	0.440041	1.69275	51	DOK2 STAT6 JAK1 FES SPI1 STAT5A EGR2 STAT5B CCL11 SOCS1 PTPN6 COL1A1 IL4R IL2RG COL1A2 SELP PARP14 ARG1 BCL2L1
REACTOME_GLYCEROPHOSPHOLIPID_BIOSYNTHESIS	0.0346272	0.0911899	0.321776	0.323835	1.41948	103	OSBPL8 PLD3 PLA2G15 PLA2G2E PISD CDIPT DGAT1 GPAT3 DDHD1 LPIN1 AGPAT2 PCYT1A PLAAT3 PLA2R1 DDHD2 PLD4 MGLL DGAT2 CDS2 GPCPD1 OSBPL5 GPAM PITPNM1 ACHE PGS1 PNPLA2 AGPAT4 GPD1 CPNE1 CEPT1 PLA1A GPAT4 CDS1 PNPLA8 CHPT1 PLA2G2D ABHD4 HADHA LPGAT1
REACTOME_GLYCOGEN_METABOLISM	0.311909	0.479962	0.102822	0.331418	1.09268	25	PYGL PPP1R3C NHLRC1 GYG1 PGM2L1 PHKG1 UBC PGM2 CALM1 EPM2A GAA
WP_GLUCOCORTICOID_RECEPTOR_PATHWAY	0.00333521	0.0140861	0.431708	0.428337	1.69202	58	FGD4 THBD ALOX5AP STOM SLC26A2 CPEB4 TGFBR3 GPR153 BIRC3 SRGN AKAP13 MGAM RXRA ANGPTL4 NAV3 TNFAIP3 LRRC8A JUN
REACTOME_REGULATION_OF_TNFR1_SIGNALING	0.00864378	0.0310155	0.38073	0.474332	1.69174	34	USP4 TNF IKBKG CFLAR SPPL2A BIRC3 IKBKB SPPL2B TRAF1 TNFAIP3 MADD FADD RIPK1 TNFRSF1A UBC TAX1BP1 OTULIN
PID_S1P_META_PATHWAY	0.0123355	0.040636	0.38073	0.541449	1.6891	20	SGPL1 SPHK2 SPHK1 GNA15 ABCC1 S1PR1 GNA13 GNAI1 S1PR3 GNAI2 S1PR4 S1PR2
REACTOME_GLYOXYLATE_METABOLISM_AND_GLYCINE_DEGRADATION	0.950758	0.994779	0.0454968	0.201207	0.627685	20	DLST OGDH HOGA1 LIAS ALDH4A1 BCKDHB DLD PXMP2 DHTKD1
REACTOME_PD_1_SIGNALING	0.0150823	0.0483746	0.38073	0.59413	1.68898	15	CD274 PTPN6 CD3D PDCD1LG2 CSK CD4 LCK CD3G CD3E CD247 PTPN11
REACTOME_GOLGI_TO_ER_RETROGRADE_TRANSPORT	0.0854701	0.177052	0.224966	-0.271426	-1.24578	118	RACGAP1 KIF20B KIF11 KIF23 KIF18A KIF22 KIFC1 KIF20A KIF18B DCTN6 KIF4A KIF27 DYNLL1 PAFAH1B3 CENPE KIF16B KIF2C RAB6B
REACTOME_AMINO_ACIDS_REGULATE_MTORC1	0.00664454	0.0250026	0.407018	0.443209	1.68592	48	SESN2 FNIP2 ATP6V0B CASTOR1 RRAGC TCIRG1 CASTOR2 ATP6V1H ATP6V0C ATP6V1D ATP6V1G1 ATP6V1A LAMTOR1 NPRL3 ATP6V0D1 KPTN ATP6V0D2 RRAGD RRAGA SESN1
WP_SYNAPTIC_VESICLE_PATHWAY	0.00561889	0.0219113	0.407018	0.454933	1.68521	40	CLN8 NSF DNM2 AP2A1 CLTA DNM1 CACNA1A AP2S1 CPLX2 CACNA1B SYN1 SLC1A3 NAPA SLC22A3 STX1B ATP1A2 SYP DNM3 VAMP2
REACTOME_GRB2_EVENTS_IN_ERBB2_SIGNALING	0.644269	0.798228	0.0656814	-0.298673	-0.873435	15	SOS1 BTC ERBB4 KRAS NRG2 HBEGF
REACTOME_GROWTH_HORMONE_RECEPTOR_SIGNALING	0.0719697	0.155102	0.231127	0.458468	1.43024	20	STAT5A STAT5B SOCS1 PTPN6 SOCS2 LYN PTPN1 GHR ADAM17 CISH PRLR
REACTOME_G_ALPHA_12_13_SIGNALLING_EVENTS	0.0229819	0.0677576	0.352488	0.369795	1.52088	68	FGD4 RHOB ITSN1 FGD3 TBXA2R BTK ARHGEF1 VAV1 PREX1 ARHGEF6 GNB5 GNGT2 ARHGEF7 AKAP13 ARHGEF15 ARHGEF3 GNG7 ROCK1 GNA13 ARHGEF40 GNG2 MCF2L GNB4 ARHGEF9 GNG10 GNG8 ADRA1D ARHGEF2 TIAM1
WP_REGULATORY_CIRCUITS_OF_THE_STAT3_SIGNALING_PATHWAY	0.00368895	0.0154058	0.431708	0.402313	1.68057	72	JAK1 PDGFRA CSF2RA CSF3R IL6R CSF2RB IL7R PDGFRB TYK2 IL20RB IL2RA IL15RA IL27RA PTPRC PRKCB IL21R IL12RB2 IL2RG GHR IFNGR1 IL10RB IL10RA DUSP2 PIAS3 DEPTOR IL6ST IL2RB OSMR AKT1S1 IFNAR1 MAPKAP1 IFNAR2 MAPK10 MAPK11 IL11RA MAPK4 CNTFR JAK3
REACTOME_DISEASES_OF_GLYCOSYLATION	0.000958247	0.00479123	0.477271	0.375877	1.67866	114	CFP VCAN NOTCH1 SDC3 NEU1 SLC26A2 ADAMTSL5 ADAMTS5 ADAMTS15 ADAMTS2 GNE ADAMTS6 ADAMTSL1 THSD1 NOTCH2 MGAT2 CHSY1 THSD7A LUM DOLK CTSA SPON1 ADAMTS8 NUS1 SDC1 ALG2 PRELP B4GALT7 THBS2 NOTCH3 SRD5A3 GPC1 PMM2 DHDDS ADAMTSL3 POMGNT1 ADAMTS4
REACTOME_METABOLISM_OF_PORPHYRINS	0.0133224	0.0436504	0.38073	0.537949	1.67818	20	BLVRB ALAS1 UROD HMOX1 ABCC1 UROS ABCG2 UGT1A1 BLVRA
WP_ADIPOGENESIS	0.00116106	0.00565048	0.45506	0.373534	1.67756	119	STAT6 CDKN1A NR1H3 PLIN2 CEBPA STAT5A EGR2 EPAS1 BSCL2 STAT5B RORA TNF IGF1 KLF7 OSM BMP1 FAS SOCS1 FZD1 IL6 RBL2 NRIP1 LPIN1 AGPAT2 KLF6 MEF2D EBF1 RXRA FRZB PPARG GATA3 SREBF1 GATA2 NDN TGFB1 IL6ST HIF1A SLC2A4 CYP26B1 PLIN1 KLF15 NR2F1 ZMPSTE24 MBNL1 PRLR LPIN3 STAT2 ADIPOQ CNTFR FOXO1 MEF2A NCOA1 LEP PPARA CTNNB1 GDF10 FOXC2
PID_FRA_PATHWAY	0.0140294	0.0456394	0.38073	0.482525	1.67526	31	THBD PLAU MMP2 NFATC1 HMOX1 IL6 MMP9 NOS3 COL1A2 PLAUR USF2 NFATC2 JUN
WP_IL4_SIGNALING_PATHWAY	0.00495026	0.019597	0.407018	0.433974	1.67402	52	DOK2 STAT6 JAK1 FES CEBPA STAT5A STAT5B NFKBIA TYK2 SOCS1 PTPN6 GAB2 INPP5D FOS IL4R IL2RG IKBKB PIK3CD GATA3 AKT1
REACTOME_PRE_NOTCH_PROCESSING_IN_GOLGI	0.012211	0.0403716	0.38073	0.572206	1.67189	16	NOTCH1 MFNG NOTCH2 FURIN NOTCH3 ATP2A3 LFNG ST3GAL3 RFNG ATP2A2
BIOCARTA_PML_PATHWAY	0.012796	0.0420769	0.38073	0.57101	1.66839	16	TNF FAS TP53 SIRT1 PRAM1 TNFRSF1A FASLG
REACTOME_LYSOSOME_VESICLE_BIOGENESIS	0.0150485	0.0483514	0.38073	0.479787	1.66575	31	GNS DNM2 CLTA DNASE2 CTSZ ARRB1 AP4S1 CHMP2A AP1B1 AP4E1 M6PR AP1G2 DNAJC6 VAMP2 AP4B1
REACTOME_G_ALPHA_Z_SIGNALLING_EVENTS	0.0141074	0.0458114	0.38073	0.458358	1.66448	37	ADCY5 ADCY7 ADCY3 GNB5 GNGT2 PRKCB ADCY4 ADCY9 GNG7 GNG2 PRKCG GNB4 PRKCD GNAI1 GNAI2 RGS16 GNG10 GNG8 PRKCQ
REACTOME_G_PROTEIN_MEDIATED_EVENTS	0.00810046	0.0293896	0.38073	0.436693	1.66113	48	ADCY5 ADCY7 PDE1A ADCY3 PDE1C PDE1B ITPR2 GNA15 CAMK2A PLCB2 ADCY4 ADCY9 GRK2 PLCB1 CAMK4 CAMK2G PRKCG PRKCD GNAI1 GNAI2 PRKAR2B
REACTOME_BIOLOGICAL_OXIDATIONS	0.000578635	0.0030968	0.477271	0.367149	1.65858	124	CNDP2 DPEP2 CYP4V2 CBR3 TBXAS1 AKR1A1 SLC26A2 GSS AOC1 EPHX1 TPST2 CYP2U1 CYP7B1 CYP2J2 CYP1B1 ALDH2 SMOX GSTT2 GCLC MTARC2 UGT1A5 ESD SLC35D1 GGT5 CYP4F3 ACSS2 CYP2D6 PODXL2 RXRA GSTK1 UGT1A6 UGT1A1 CYP2R1 CYP4B1 AOC3 GSTZ1 GSTM4 ALDH3A1
WP_TYPE_I_COLLAGEN_SYNTHESIS_IN_THE_CONTEXT_OF_OSTEOGENESIS_IMPERFECTA	0.0153407	0.0490313	0.38073	0.477479	1.65774	31	TMEM38B ADAMTS2 TNFSF11 SERPINF1 BMP1 FZD1 COL1A1 COLGALT1 COL1A2 TNFRSF11A CREB3L1 P3H1
REACTOME_GOLGI_ASSOCIATED_VESICLE_BIOGENESIS	0.00515179	0.0203067	0.407018	0.426106	1.65661	53	FTL DNM2 CLTA BLOC1S3 GAK IGF2R ARRB1 SNX2 BLOC1S6 OCRL AP1B1 TGOLN2 NAPA BLOC1S4 SNAPIN GOLGB1 AP3S1 AP4E1 PIK3C2A SNX9 DNAJC6 VAMP2 AP4B1 CLINT1 PICALM CLTC DTNBP1
REACTOME_HDMS_DEMETHYLATE_HISTONES	0.0264106	0.0744967	0.352488	-0.475984	-1.55232	25	H3C7 H4C9 H3C3 H3C13 H4C14 H4C15 KDM3A KDM1A
REACTOME_SPHINGOLIPID_METABOLISM	0.00462942	0.0184067	0.407018	0.397099	1.65497	71	PSAP SGPL1 ESYT1 SPHK2 SPTLC2 GBA NEU1 SPHK1 SUMF1 GLA PLPP3 B4GALNT1 CTSA ARSG SMPD1 ASAH2 CERS2 GLB1L SMPD2 ASAH1 B3GALNT1 ARSI ORMDL3 GM2A
REACTOME_ASSEMBLY_OF_COLLAGEN_FIBRILS_AND_OTHER_MULTIMERIC_STRUCTURES	0.00671032	0.0251982	0.407018	0.432725	1.64831	50	COL3A1 COL5A1 CTSB COL6A3 BMP1 CTSS COL15A1 MMP9 COL1A1 COL5A3 COL1A2 COL6A5 TLL1 MMP3 COL27A1 COL4A1 LOXL3 COL4A2 PLEC
REACTOME_HEDGEHOG_LIGAND_BIOGENESIS	0.992	1	0.0460458	0.15552	0.614334	58	OS9 DISP2 ADAM17 PSMD8 PSMD13 PSMB10 ERLEC1 PSMC1 PSME4 UBC DERL2 PSMD4 PSMA3 SEL1L PSMC3 PSMD2 PSMB5 PSMC4 PSMB4 PSMA6 PSMD9 PSMC5
REACTOME_HEDGEHOG_OFF_STATE	1	1	0.045679	-0.130401	-0.589436	102	TTC21B BTRC ADCY2 IFT140 RPGRIP1L PTCH1 ADCY6 INTU IFT57 GLI3 SMO CUL1 OFD1 PRKACA GPR161 IFT52 RBX1 IFT122 UBA52 PSMF1 UBB SUFU
REACTOME_HEDGEHOG_ON_STATE	1	1	0.0445962	0.111048	0.466056	77	SMURF1 ARRB1 ITCH GRK2 DZIP1 BOC PTCH2 PSMD8 PSMD13 PSMB10 ARRB2 PSMC1 PSME4 UBC GLI1
REACTOME_HEME_SIGNALING	0.405405	0.585336	0.0886261	0.276976	1.02794	42	TLR4 NR1D1 RORA HMOX1 NRIP1 CRTC2 SIRT1 MEF2D RXRA LY96
REACTOME_SIGNALING_BY_PDGF	0.0057282	0.0222899	0.407018	0.422988	1.64449	53	STAT6 COL3A1 COL5A1 PDGFRA STAT5A STAT5B PDGFRB COL6A3 RAPGEF1 FURIN COL5A3 THBS3 COL6A5 THBS2 NCK1 COL4A1 COL4A2 SPP1 PIK3CB PDGFD PLAT GRB2 PTPN11 PIK3R1 THBS1 COL5A2 SRC
REACTOME_HEPARAN_SULFATE_HEPARIN_HS_GAG_METABOLISM	0.0307007	0.0833762	0.352488	0.399077	1.47831	40	VCAN SDC3 NDST2 XYLT2 HPSE GUSB IDUA SGSH SDC1 GLB1L B4GALT7 NAGLU GPC1 HGSNAT
REACTOME_HIV_ELONGATION_ARREST_AND_RECOVERY	0.50813	0.688446	0.0791317	-0.280944	-0.968417	30	POLR2G CCNT1 SSRP1 NELFE POLR2C NELFA CCNT2 POLR2F SUPT16H POLR2D POLR2E POLR2B POLR2H NELFCD ELOB ELOC GTF2F1 TCEA1
KEGG_CYTOSOLIC_DNA_SENSING_PATHWAY	0.0110195	0.0374498	0.38073	0.457848	1.64389	36	IL33 IKBKE NFKBIA ADAR IKBKG CCL4L2 IL6 PYCARD NFKBIB IL1B IKBKB ZBP1 IRF7 POLR3C TREX1 NFKB1 IRF3 RIPK1 TBK1
REACTOME_COLLAGEN_FORMATION	0.00392691	0.0162508	0.407018	0.392124	1.64354	74	COL3A1 COL5A1 CTSB P3H3 COL6A3 ADAMTS2 BMP1 CTSS COL15A1 MMP9 COL1A1 COLGALT1 COL5A3 COL1A2 COL6A5 TLL1 PLOD3 MMP3 P3H1 COL27A1 COL4A1 LOXL3 PCOLCE2 COL4A2 PLEC
REACTOME_HIV_TRANSCRIPTION_ELONGATION	0.282427	0.44357	0.115734	-0.300523	-1.10204	40	CCNH CDK7 POLR2G CCNT1 NCBP2 SSRP1 NELFE POLR2C NELFA POLR2F SUPT16H POLR2D GTF2H3 POLR2E GTF2H2 POLR2B
PID_INTEGRIN5_PATHWAY	0.0157251	0.04991	0.352488	0.561521	1.64067	16	PLAU VCAM1 ITGB7 FBN1 ITGA4 PLAUR SDC1 CCN1 FN1 EDIL3 ITGB5 VTN TGFBR1
WP_TCELL_ANTIGEN_RECEPTOR_TCR_PATHWAY_DURING_STAPHYLOCOCCUS_AUREUS_INFECTION	0.00717648	0.0266201	0.407018	0.417456	1.63935	56	LCP2 NFKBIA TNF IKBKG PTPN6 PTPRC MAP3K8 FOS MAP2K2 LAT IKBKB CTLA4 CD28 NFATC2 NCK1 JUN CD3D AKT1 PAK1 RAF1 ICOS NFKB1 ITK ZAP70 BCL10 CD4 LCK PRKCQ CBL CALM1 MALT1 MAP2K1 RRAS GRAP2 GRB2
KEGG_T_CELL_RECEPTOR_SIGNALING_PATHWAY	0.00238399	0.0105091	0.431708	0.376109	1.6386	97	PIK3R5 NFATC4 LCP2 NFKBIA TNF PPP3CA PIK3CG IKBKG NFATC1 VAV1 PTPN6 PTPRC NFKBIB MAP3K8 FOS MAP2K2 PIK3R3 LAT IKBKB CTLA4 CD28 NFATC2 PIK3CD NCK1 JUN CD3D AKT1 PAK1 CHP2 RAF1 ICOS NFKB1 ITK RASGRP1 ZAP70 BCL10 CD4 NFKBIE LCK CBLB PRKCQ CD3G CD3E CBL MAPK11 PIK3CB
REACTOME_HOST_INTERACTIONS_OF_HIV_FACTORS	0.0309145	0.0837078	0.352488	-0.289118	-1.32873	121	NUP85 NUP155 POM121C AAAS NUP205 NUP43 NUP133 BTRC PSIP1 NUP107 NUP160 PACS1 NUP188 NUP54 CCNT1 NPM1 NUP153 TPR RANGAP1 NUP35 NUP210 NUP58 RANBP1 RAN RBX1 XPO1 SEH1L NDC1 UBA52 PSMF1 UBB NUP88 KPNB1
REACTOME_HSF1_ACTIVATION	0.0438117	0.111205	0.321776	-0.481081	-1.54493	22	RPA2 RPA3 FKBP4 HDAC6 RPA1 HSP90AB1 HSF1 DNAJB1 COL4A6 YWHAE UBB MRPL18 HSPH1 PTGES3
REACTOME_HSF1_DEPENDENT_TRANSACTIVATION	0.463466	0.646655	0.0855357	-0.300726	-1.00305	28	MTOR FKBP4 HSP90AB1 HSPA2 HSF1 DNAJB1 EP300 COL4A6 HSPA8 UBB MRPL18 HSPH1 PTGES3 RPTOR CAMK2B
REACTOME_HSP90_CHAPERONE_CYCLE_FOR_STEROID_HORMONE_RECEPTORS_SHR	0.573864	0.737806	0.0692836	0.250562	0.931487	41	DCTN2 DNAJA4 TUBB2A TUBA4A DYNC1H1 TUBB6
REACTOME_HS_GAG_BIOSYNTHESIS	0.748971	0.876266	0.0603786	-0.253762	-0.813515	21	HS6ST1 HS3ST3A1 HSPG2 AGRN HS6ST2 GPC3 SDC4
REACTOME_HS_GAG_DEGRADATION	0.0250762	0.0715064	0.352488	0.517268	1.61367	20	SDC3 HPSE GUSB IDUA SGSH SDC1 GLB1L NAGLU GPC1 HGSNAT
REACTOME_IKK_COMPLEX_RECRUITMENT_MEDIATED_BY_RIP1	0.0527376	0.126899	0.321776	0.484225	1.51853	21	CD14 TLR4 IKBKG BIRC3 IKBKB LY96 RIPK1 TRAF6 UBE2D3 UBC RIPK3 BIRC2
REACTOME_ION_CHANNEL_TRANSPORT	0.00198787	0.00902454	0.431708	0.363879	1.6342	119	ATP8B4 TRPV2 OSTM1 ANO3 ATP6V0B STOM TRPV4 TCIRG1 MCOLN2 ANO10 ATP11B CLCN7 ATP13A2 CAMK2A ATP6V1H ATP10A ATP8B1 ATP6V0C ATP6V1D ATP6V1G1 CASQ1 ATP6V1A ATP1B3 ATP8B2 TRPM2 ATP6V0D1 ATP6V0A1 ATP9B BEST1 ATP6AP1 ATP6V0D2 ATP2C1 TRPM4 ANO8 CAMK2G ATP6V0A2 ATP2B2 RAF1 ATP11A RYR2 SGK1 ATP1A2 RIPK1 ATP2B1 ATP2A3 ASIC3 MLKL UBC FXYD6 MCOLN1 CALM1 SLC9B2 ATP10D ATP6V1B2 TRPC4AP ATP6V1C1 ATP2A2 CLCN4 RYR…
WP_METAPATHWAY_BIOTRANSFORMATION_PHASE_I_AND_II	0.00334207	0.0140861	0.431708	0.381587	1.62846	87	CYP4V2 NDST2 AKR1A1 KCNAB2 NAA80 GPX3 GSS EPHX1 CYP2U1 CYP7B1 CYP2J2 CYP1B1 GSTT2 UGT1A5 CYP4F3 CYP2D6 EPHX2 GSTK1 UGT1A6 UGT1A1 HNMT CHST11 AKR1B10 CYP2R1 NAT8L CYP4B1 GSTZ1 CHST7 CHST10 GSTM4
REACTOME_INCRETIN_SYNTHESIS_SECRETION_AND_INACTIVATION	0.997984	1	0.0461379	0.174203	0.495219	15	ISL1 SEC11C PCSK1 LEP CTNNB1
REACTOME_INFECTION_WITH_MYCOBACTERIUM_TUBERCULOSIS	0.452431	0.636613	0.0875697	-0.313257	-1.02162	25	TRIM27 RNF213 MAPK3 DUSP16 HGS ENO1 PGK1 MAPK1 SFPQ UBA52 UBB KPNB1
REACTOME_INFLAMMASOMES	0.0253596	0.0721318	0.352488	0.515733	1.60888	20	NLRP3 PSTPIP1 HMOX1 P2RX7 PYCARD MEFV NLRC4 PANX1 TXNIP BCL2L1 NLRP1 NFKB1
REACTOME_DAP12_SIGNALING	0.0132222	0.0434002	0.38073	0.487446	1.62731	26	TREM2 SYK TYROBP LCP2 BTK PLCG2 LAT
REACTOME_FCGAMMA_RECEPTOR_FCGR_DEPENDENT_PHAGOCYTOSIS	0.00721509	0.026709	0.407018	0.380888	1.62668	85	PLD3 NCKAP1L WIPF1 FGR SYK MYO5A BTK ITPR2 ELMO2 VAV1 WAS HCK LYN PLD4 PLCG2 NCKIPSD ABI1 LIMK1 ACTR2 PRKCD NCK1 MYO9B WASF3 CYFIP1 PAK1 CYFIP2 ARPC3 ACTR3 IGKV2-30 CD3G ABL1 ARPC1B PIK3CB
REACTOME_DISEASES_ASSOCIATED_WITH_O_GLYCOSYLATION_OF_PROTEINS	0.00870132	0.0311371	0.38073	0.427656	1.62663	49	CFP NOTCH1 ADAMTSL5 ADAMTS5 ADAMTS15 ADAMTS2 ADAMTS6 ADAMTSL1 THSD1 NOTCH2 THSD7A SPON1 ADAMTS8 THBS2 NOTCH3
PID_INTEGRIN1_PATHWAY	0.00949139	0.0330568	0.38073	0.40313	1.62427	61	COL3A1 COL5A1 CD14 PLAU ITGA9 VCAM1 COL6A3 LAMA4 NID1 FBN1 ITGA1 COL1A1 ITGA4 TGFBI COL1A2 ITGA8 PLAUR THBS2 TNC
WP_NEURAL_CREST_CELL_MIGRATION_IN_CANCER	0.0120536	0.0399605	0.38073	0.436248	1.62179	41	PIK3R5 KIDINS220 PIK3R6 PIK3CG EPHB2 MMP2 MMP8 MMP9 EPHB4 PIK3R4 FOS PIK3R3 PIK3CD JUN AKT1 PAK1
REACTOME_INOSITOL_PHOSPHATE_METABOLISM	0.218254	0.362433	0.130106	0.314831	1.16411	43	SYNJ1 ITPKB INPP5B PLCB2 IP6K1 INPP5D PLD4 ITPKC PLCG2 OCRL PLCB1 IPMK IP6K3 PLCD1
REACTOME_INSERTION_OF_TAIL_ANCHORED_PROTEINS_INTO_THE_ENDOPLASMIC_RETICULUM_MEMBRANE	0.574074	0.737806	0.0734381	-0.292396	-0.937368	21	STX5 UBL4A GET4 BAG6 EMD CYB5A SEC61G UBE2J2 APP
REACTOME_INSULIN_PROCESSING	0.567901	0.732769	0.0739901	-0.294301	-0.952853	23	EXOC6 EXOC7 SLC30A5 KIF5C
REACTOME_FCGR3A_MEDIATED_IL10_SYNTHESIS	0.0120575	0.0399605	0.38073	0.43759	1.61881	39	ADCY5 ADCY7 FGR SYK ADCY3 ITPR2 ADCY4 HCK LYN ADCY9 PLCG2
REACTOME_INSULIN_RECEPTOR_SIGNALLING_CASCADE	0.891892	0.963316	0.0492918	0.200199	0.742992	42	FGF10 FGF2 GAB2 PIK3R4 FGF7 FLT3LG FGFR1 PIK3CB FLT3 INSR FRS2 PIK3C3 GRB2 PTPN11 PIK3R1 THEM4 AKT2 KLB
KEGG_MELANOMA	0.00949139	0.0330568	0.38073	0.409243	1.6071	56	MDM2 MITF FGF10 CDKN1A PDGFRA PIK3R5 FGF2 PDGFRB IGF1 PIK3CG TP53 MAP2K2 PIK3R3 HGF FGF7 PIK3CD AKT1 RAF1 FGFR1 FGF11
PID_ENDOTHELIN_PATHWAY	0.00964086	0.0333863	0.38073	0.408568	1.60445	56	ADCY5 ADCY7 COL3A1 EDNRA ADCY3 GNA15 PTK2B PRKCB PLCB2 ADCY4 FOS ADCY9 COL1A2 MAP2K2 EDNRB PLCB1 PRKCG PRKCD GNAI1 JUN AKT1 GNAI2 RAF1
REACTOME_INTEGRIN_SIGNALING	0.137597	0.258083	0.165657	0.39892	1.28023	23	SYK APBB1IP RAP1B PTPN1 VWF AKT1 RASGRP2 CSK RASGRP1
WP_KIT_RECEPTOR_SIGNALING_PATHWAY	0.00874405	0.0311678	0.38073	0.405544	1.60314	57	MITF STAT5A SH2B2 BTK STAT5B MATK VAV1 SOCS1 PTPN6 PRKCB GAB2 INPP5D FOS LYN SNAI1 MAP2K2 KITLG AKT1 RAF1
REACTOME_COLLAGEN_BIOSYNTHESIS_AND_MODIFYING_ENZYMES	0.0115376	0.0387492	0.38073	0.409839	1.60099	55	COL3A1 COL5A1 P3H3 COL6A3 ADAMTS2 BMP1 COL15A1 COL1A1 COLGALT1 COL5A3 COL1A2 COL6A5 TLL1 PLOD3 P3H1 COL27A1 COL4A1 PCOLCE2 COL4A2
REACTOME_INTERACTION_BETWEEN_L1_AND_ANKYRINS	0.830739	0.931359	0.052913	0.23739	0.766396	24	SCN1B NFASC L1CAM SCN7A SCN3B SCN2A
REACTOME_INTERCONVERSION_OF_NUCLEOTIDE_DI_AND_TRIPHOSPHATES	0.116279	0.226962	0.190023	-0.395653	-1.29034	25	DUT TYMS DTYMK RRM1 DCTPP1
REACTOME_GLYCOSAMINOGLYCAN_METABOLISM	0.00455651	0.0181961	0.407018	0.364727	1.59281	100	DSE GNS UST VCAN SDC3 DSEL NDST2 HYAL1 XYLT2 SLC26A2 HPSE CHPF2 GUSB CHPF CHSY1 LUM IDUA SGSH SDC1 GLB1L PRELP B4GALT7 NAGLU CHST11 CHST15 GPC1 CD44 CHST7 ABCC5 HGSNAT
WP_CALCIUM_REGULATION_IN_THE_CARDIAC_CELL	0.0028468	0.0122533	0.431708	0.353921	1.58877	118	ADCY5 ADCY7 CACNA1D ADCY3 ITPR2 KCNB1 RGS14 ARRB1 RGS18 CAMK2A CACNA1A GNB5 PRKCB ADCY4 CASQ1 CACNA1B RGS1 ATP1B3 GRK4 ADCY9 ADRB2 SFN GNG7 PKIB CAMK4 CAMK2G GNG2 PRKCG GNB4 PRKCD GNAI1 CAMK1 ATP2B2 GNAI2 RGS16 PRKAR2B SLC8A1 CACNA1C GNG8 ARRB2 RYR2 RGS2 ADRA1D PRKCQ GJC2 GRK5 ATP2B1 PRKACB CHRM3 ATP2A3
REACTOME_INTERFERON_SIGNALING	0.760589	0.885252	0.0544556	0.188649	0.871057	146	PTAFR RNASEL JAK1 EIF4E3 TRIM62 VCAM1 ADAR TRIM29 IFITM1 TYK2 SOCS1 PTPN6 CAMK2A OAS1 IRF2 TRIM14 PTPN1 TRIM5 IFNGR1 NUP42 IRF8 TRIM26 CAMK2G PRKCD IRF7 CD44 BST2 NCAM1 IFNAR1 OAS3 IRF3 TRIM68 IFNAR2 SAMHD1 IFIT3 OAS2 TRIM21 STAT2 UBC IFI35 IRF9 MX1 UBA7 TRIM34 GBP5
REACTOME_SIGNALING_BY_THE_B_CELL_RECEPTOR_BCR	0.00284449	0.0122533	0.431708	0.360012	1.58845	109	PIK3AP1 SYK BTK NFKBIA SH3KBP1 PPP3CA ITPR2 IKBKG NFATC1 VAV1 PTPN6 PRKCB NFKBIB LYN PLCG2 IKBKB BLNK NFATC2 PIK3CD NCK1 PSMD8 PSMD13 CD22 NFKB1 ORAI1 RASGRP1 BCL10 PSMB10 NFKBIE REL IGKV2-30 PSMC1
REACTOME_INTERLEUKIN_12_FAMILY_SIGNALING	0.0450442	0.113823	0.321776	0.384069	1.44159	45	JAK1 LCP1 TYK2 BOLA2B IL27RA SOD2 RAP1B IL12RB2 IL12B PITPNA EBI3 TALDO1 STAT4 IL12RB1 SERPINB2 IL6ST
REACTOME_INTERLEUKIN_12_SIGNALING	0.0857143	0.177357	0.2114	0.374627	1.36042	37	JAK1 LCP1 TYK2 BOLA2B SOD2 RAP1B IL12RB2 IL12B PITPNA TALDO1 STAT4 IL12RB1 SERPINB2
REACTOME_INTERLEUKIN_17_SIGNALING	0.88391	0.960772	0.052163	0.190673	0.774645	65	IL17RA IRAK2 TNIP2 IKBKG NOD2 MAP3K8 FOS PPP2R1B IKBKB JUN NFKB1 MAP2K3 MAPK10 MAPK11 TRAF6 UBC RPS6KA2 MEF2A DUSP4 MAP2K1 VRK3
REACTOME_INTERLEUKIN_1_FAMILY_SIGNALING	0.0273159	0.0764594	0.352488	0.30557	1.378	120	IRAK3 ALOX5 IL33 NKIRAS2 PTPN7 IRAK2 NFKBIA TNIP2 IKBKG PTPN6 PTPN18 NOD2 NFKBIB MAP3K8 IL1R2 IL18RAP TOLLIP IL1R1 IL1B IRAK4 IKBKB SQSTM1 MYD88 IL1RL1 PSMD8 IL1A PSMD13 NFKB1 PSMB10 MAP3K3 PSMC1 TBK1 IL18BP IL1RL2 PSME4 TRAF6 UBC
REACTOME_INTERLEUKIN_1_SIGNALING	0.0428312	0.109324	0.321776	0.317426	1.37506	94	IRAK3 NKIRAS2 IRAK2 NFKBIA TNIP2 IKBKG NOD2 NFKBIB MAP3K8 IL1R2 TOLLIP IL1R1 IL1B IRAK4 IKBKB SQSTM1 MYD88 PSMD8 IL1A PSMD13 NFKB1 PSMB10 MAP3K3 PSMC1 PSME4 TRAF6 UBC
WP_G_PROTEIN_SIGNALING_PATHWAYS	0.0060545	0.0232132	0.407018	0.374828	1.58831	80	ADCY5 ADCY7 PDE1A PDE8A ADCY3 PDE1C AKAP7 PDE1B PPP3CA ARHGEF1 GNA15 PDE7B GNB5 GNGT2 PRKCB AKAP13 ADCY4 ADCY9 GNG7 PDE4D GNA13 PRKCG PRKCD GNAI1 AKAP10 GNAI2 PRKAR2B GNG10 GNG8 AKAP6
REACTOME_REGULATION_OF_INSULIN_LIKE_GROWTH_FACTOR_IGF_TRANSPORT_AND_UPTAKE_BY_INSULIN_LIKE_GROWTH_FACTOR_BINDING_PROTEINS_IGFBPS	0.00824683	0.0298029	0.38073	0.369298	1.58241	86	SHISA5 FAM20C WFS1 VCAN PRSS23 IGF1 MGAT4A MMP2 IGFBP4 PAPPA QSOX1 FBN1 IL6 CKAP4 TIMP1 VWA1 C4A FAM20A TNC TGOLN2 EVA1A ANO8 PNPLA2 PENK RCN1 C3 MXRA8 FUCA2 IGFBP7 CCN1 GAS6 F5 CSF1 STC2 SPP1 IGFBP3 DNAJC3
REACTOME_INTERLEUKIN_37_SIGNALING	0.567251	0.732769	0.0713053	0.303731	0.921792	18	PTPN7 PTPN6 PTPN18 TBK1 IL18BP SIGIRR PTPN5 PTPN9 PTPN11 PTPN23
REACTOME_TOLL_LIKE_RECEPTOR_TLR1_TLR2_CASCADE	0.0064993	0.0246084	0.407018	0.367424	1.58147	91	IRAK3 CD36 CD14 TLR6 TLR4 NKIRAS2 BTK IRAK2 NFKBIA TNIP2 IKBKG SOCS1 S100A8 TLR2 NOD2 NFKBIB MAP3K8 FOS PPP2R1B IRAK4 IKBKB S100A1 MYD88 LY96 JUN TLR1
WP_VIRAL_ACUTE_MYOCARDITIS	0.00795451	0.0289222	0.38073	0.37697	1.5798	75	BAX ITGB2 JAK1 CD80 TLR4 ENDOG TNF CCR3 SOCS1 IL6 SGCD PYCARD MMP9 NOD2 IL12B SGCB ITGAL CCR5 BCL2L1 CXCR4 RAC2 AKT1 CAAP1 TGFB1
REACTOME_INTERLEUKIN_6_FAMILY_SIGNALING	0.164729	0.294446	0.15017	0.40159	1.25939	21	JAK1 IL6R OSM TYK2 IL6 IL6ST OSMR CBL IL11RA CNTFR
REACTOME_INTERLEUKIN_7_SIGNALING	0.0952381	0.192693	0.199915	0.425755	1.34939	22	JAK1 STAT5A IL7R CRLF2 STAT5B SOCS1 SOCS2 IL2RG IL7 PIK3R3 HGF
WP_CYTOSOLIC_DNASENSING_PATHWAY	0.0114234	0.0385354	0.38073	0.409414	1.57928	52	NLRX1 IL33 IKBKE NFKBIA ADAR IKBKG CCL4L2 IL6 PYCARD NFKBIB IL1B IKBKB RNF125 ZBP1 IRF7 POLR3C TREX1 NFKB1 ATG5 FADD IRF3 RIPK1 TBK1 POLR2L
REACTOME_INTRACELLULAR_SIGNALING_BY_SECOND_MESSENGERS	0.143351	0.265739	0.152145	0.22588	1.13162	278	MDM2 FGF10 ADCY5 CDKN1A ADCY7 AGO4 PDE1A CD80 PIP5K1C PDGFRA PIK3AP1 IL33 ADCY3 FGF2 RRAGC PDE1C PDGFRB PDE1B ITPR2 PIP4K2C MKRN1 VAV1 CAMK2A TP53 GAB2 ADCY4 LAMTOR1 ADCY9 PPP2R1B PPP2R5C SNAI1 TNKS PIK3R3 IRAK4 PIP4K2B HGF GRK2 NR4A1 RHOG MYD88 MTA3 RRAGD CAMK4 FGF7 IL1RL1 CAMK2G CD28 PRKCG RAC2 KITLG RRAGA PRKCD PIK3CD PPARG JUN AKT1 PRKAR2B PSMD8 PSMD13 ICOS CHD3 WWP2 AGO3 FLT3LG
REACTOME_INTRAFLAGELLAR_TRANSPORT	0.425703	0.607434	0.0880945	-0.264892	-1.00774	45	TTC21B DYNLL1 IFT140 TRAF3IP1 IFT81 IFT57 DYNC2I2 IFT22 IFT80 IFT52 TTC26 IFT122 IFT74
REACTOME_INTRA_GOLGI_AND_RETROGRADE_GOLGI_TO_ER_TRAFFIC	0.662921	0.813606	0.0706196	-0.192305	-0.935902	180	USP6NL RACGAP1 KIF20B KIF11 KIF23 KIF18A KIF22 KIFC1 KIF20A KIF18B DCTN6 KIF4A KIF27 DYNLL1 PAFAH1B3 CENPE STX5 KIF16B VAMP3 KIF2C SCOC RAB6B
WP_HEPATITIS_B_INFECTION	0.0024086	0.0105412	0.431708	0.346733	1.57777	131	BAX STAT6 CDKN1A JAK1 TLR4 STAT5A NFATC4 IKBKE TGFBR2 EGR2 STAT5B TNF APAF1 IKBKG NFATC1 PTK2B TYK2 FAS IL6 MMP9 PRKCB TLR2 FOS MAP2K2 ATF6B PIK3R3 IRAK4 IKBKB ATP6AP1 MYD88 STAT4 PRKCG NFATC2 PIK3CD IRF7 JUN AKT1 TGFB1 CREB3L1 RAF1 IFIH1 NFKB1 TLR3 MAP2K3 IFNAR1 EGR3 FADD IRF3 TBK1 MAPK10 MAPK11 TRAF6 PIK3CB FASLG STAT2
REACTOME_INTRINSIC_PATHWAY_FOR_APOPTOSIS	0.245968	0.395499	0.122679	-0.294663	-1.13403	47	PPP1R13B TP53BP2 TFDP2 E2F1 MAPK8 DYNLL1 BMF TFDP1 AKT3 MAPK3 C1QBP CASP7 TP63 MAPK1 YWHAQ
REACTOME_INWARDLY_RECTIFYING_K_CHANNELS	0.0340903	0.0902973	0.321776	0.505089	1.58396	21	KCNJ8 GNB5 GNGT2 KCNJ14 GNG7 GNG2 GNB4 ABCC9 GNG10 GNG8
REACTOME_PHASE_I_FUNCTIONALIZATION_OF_COMPOUNDS	0.0101637	0.0349976	0.38073	0.388379	1.57258	62	CYP4V2 CBR3 TBXAS1 AOC1 EPHX1 CYP2U1 CYP7B1 CYP2J2 CYP1B1 ALDH2 SMOX MTARC2 CYP4F3 ACSS2 CYP2D6 RXRA CYP2R1 CYP4B1 AOC3 ALDH3A1 CYP26B1 POR FDX2 CYP27A1 FMO1 ALDH1B1 ACSS1 CYP4F8 NCOA1
REACTOME_ION_HOMEOSTASIS	0.171698	0.303633	0.144631	0.332006	1.21466	38	ITPR2 CAMK2A CASQ1 ATP1B3 CAMK2G ABCC9 ATP2B2 SLC8A1 ORAI1 RYR2 ATP1A2 ATP2B1 ATP2A3 FXYD6 CALM1 ATP2A2 RYR1 SRI FKBP1B FXYD1
REACTOME_ION_TRANSPORT_BY_P_TYPE_ATPASES	0.0490566	0.121312	0.282013	0.399164	1.46037	38	ATP8B4 ATP11B ATP13A2 CAMK2A ATP10A ATP8B1 ATP1B3 ATP8B2 ATP9B ATP2C1 CAMK2G ATP2B2 ATP11A ATP1A2 ATP2B1 ATP2A3 FXYD6 CALM1 ATP10D ATP2A2 SRI
REACTOME_IRE1ALPHA_ACTIVATES_CHAPERONES	0.731225	0.862283	0.0596037	0.223358	0.845868	47	WFS1 TPP1 ATP6V0D1 ACADVL TATDN2 WIPI1 DNAJB11 DNAJC3 PREB EDEM1 EXTL3 KDELR3 FKBP14 ADD1 EXTL2 CXXC1 TLN1 CTDSP2 SRPRB LMNA XBP1 SRPRA SERP1 SEC31A SHC1
KEGG_LEUKOCYTE_TRANSENDOTHELIAL_MIGRATION	0.00757351	0.0278359	0.407018	0.362479	1.57022	94	CXCL12 ITGB2 NCF1 CYBA NCF4 PIK3R5 CYBB ITGAM VCAM1 PIK3CG MMP2 VAV1 ACTN1 PTK2B MMP9 PRKCB RAP1B RASSF5 ITGA4 PLCG2 PIK3R3 ITGAL ROCK1 CXCR4 VASP PRKCG RAC2 PIK3CD GNAI1 PECAM1 GNAI2
REACTOME_IRS_MEDIATED_SIGNALLING	0.704762	0.842252	0.0596037	0.234777	0.852571	37	FGF10 FGF2 GAB2 PIK3R4 FGF7 FLT3LG FGFR1 PIK3CB FLT3 FRS2 PIK3C3 GRB2 PTPN11 PIK3R1 THEM4 AKT2 KLB
REACTOME_JNK_C_JUN_KINASES_PHOSPHORYLATION_AND_ACTIVATION_MEDIATED_BY_ACTIVATED_HUMAN_TAK1	0.831395	0.931359	0.0526973	0.240222	0.753335	21	IRAK2 IKBKG NOD2 MAPK10 TRAF6 UBC
REACTOME_KERATAN_SULFATE_BIOSYNTHESIS	0.989712	1	0.0474483	-0.162314	-0.525522	23	B3GNT7 B4GALT6 ST3GAL1 B4GALT4 ST3GAL2
REACTOME_KERATAN_SULFATE_KERATIN_METABOLISM	0.646272	0.799624	0.0639272	0.261564	0.889585	28	GNS LUM GLB1L PRELP GALNS B4GALT2 ST3GAL3 B3GNT3 OGN B4GALT5 CHST1
REACTOME_KERATINIZATION	0.02368	0.0687059	0.352488	-0.433522	-1.56059	37	KRT17 DSC2 PKP2 JUP PKP4 KRT7 EVPL KRT18 KRT14 KRT19 KRT8 DSP PPL KRT15 DSG2 KRT80 PERP PCSK6
PID_CD8_TCR_DOWNSTREAM_PATHWAY	0.0146371	0.0474471	0.38073	0.413938	1.56761	47	PTPN7 TNF PPP3CA NFATC1 IL2RA PRKCB TNFRSF18 FOS IL2RG MAP2K2 TNFRSF9 STAT4 NFATC2 JUN CD3D TNFRSF4 RAF1 IL2RB IFNAR1 PRKCQ CD3G IFNAR2 CD3E FASLG JUNB PRF1 CD247 MAP2K1 EOMES
REACTOME_KSRP_KHSRP_BINDS_AND_DESTABILIZES_MRNA	0.204868	0.346461	0.13649	-0.402949	-1.2	16	PARN DIS3 EXOSC8 KHSRP EXOSC2 EXOSC1 YWHAZ EXOSC4 DCP2
REACTOME_L1CAM_INTERACTIONS	0.168932	0.300196	0.148262	0.274485	1.18658	95	DNM2 SCN1B AP2A1 CLTA CHL1 TUBB2A ITGA9 EPHB2 TUBA4A NFASC DNM1 ITGA1 L1CAM TUBB6 AP2S1 SDCBP SCN7A MAP2K2 SCN3B PAK1 ITGA5 SCN2A FGFR1 NCAM1 DNM3 MSN ITGA2 SCN4A DLG4 RPS6KA2 LAMA1 EGFR CLTC SCN2B ALCAM TUBB4B MAP2K1
PID_BCR_5PATHWAY	0.0110411	0.0374536	0.38073	0.386128	1.56347	62	SYK BTK NFKBIA PPP3CA IKBKG NFATC1 BCL2A1 PTPN6 PTPRC NFKBIB FOS LYN PLCG2 IKBKB BLNK CAMK2G JUN AKT1 RAF1 CD22 NFKB1 CSK BCL10
REACTOME_LAMININ_INTERACTIONS	0.763265	0.887801	0.0590955	-0.239938	-0.815185	29	ITGA3 LAMC2 HSPG2 ITGA6 LAMC1 COL4A5 LAMA5 COL4A6 LAMC3 COL4A4 LAMB2 ITGAV
REACTOME_LATE_ENDOSOMAL_MICROAUTOPHAGY	0.806911	0.91866	0.0562941	-0.224159	-0.772676	30	CFTR MVB12B HDAC6 CHMP4C HSPA8 UBA52 UBB VPS37C PARK7
REACTOME_LDL_CLEARANCE	0.0236609	0.0687059	0.352488	0.542118	1.58398	16	LIPA AP2A1 CLTA AP2S1 NPC2
REACTOME_PARASITE_INFECTION	0.0114798	0.0386544	0.38073	0.385881	1.56247	62	NCKAP1L WIPF1 FGR SYK MYO5A BTK ELMO2 VAV1 WAS HCK LYN NCKIPSD ABI1 ACTR2 NCK1 MYO9B WASF3 CYFIP1 CYFIP2 ARPC3 ACTR3 IGKV2-30 CD3G ABL1 ARPC1B
REACTOME_LISTERIA_MONOCYTOGENES_ENTRY_INTO_HOST_CELLS	0.976608	1	0.0455878	0.185249	0.56221	18	SH3KBP1 EPS15 CBL UBC CTNNB1 GRB2 SRC STAM2
REACTOME_LONG_TERM_POTENTIATION	0.523327	0.697132	0.0774768	-0.327185	-0.974368	16	NRGN DLG1 ERBB4 GRIN2C GRIN2A
WP_TNF_ALPHA_SIGNALING_PATHWAY	0.00639167	0.0242511	0.407018	0.362115	1.55674	89	BAX CYBA RFFL PYGL NFKBIA TNF APAF1 IKBKG IL6 CFLAR BIRC3 NFKBIB TANK MAP3K8 IKBKB SMPD2 BCL2L1 TRAF1 NOXO1 TNFAIP3 JUN AKT1 KSR1 GLUL RAF1 NFKB1 MAP2K3 NFKBIE MADD REL MAP3K3 FADD RIPK1 TBK1 DIABLO TNFRSF1A
REACTOME_MAP2K_AND_MAPK_ACTIVATION	0.138196	0.258674	0.164406	0.36059	1.28607	34	APBB1IP ARRB1 RAP1B MARK3 MAP2K2 IQGAP1 VWF KSR1 RAF1 CSK ARRB2 LAMTOR3 LAMTOR2 FN1 YWHAB MAP2K1 BRAF SRC WDR83 RAP1A TLN1
REACTOME_MAP3K8_TPL2_DEPENDENT_MAPK1_3_ACTIVATION	0.522593	0.696664	0.0758887	0.32785	0.957924	16	TNIP2 IKBKG MAP3K8 IKBKB NFKB1 UBC MAP2K1
REACTOME_MAPK6_MAPK4_SIGNALING	1	1	0.0476387	-0.10126	-0.436589	81	CDK1 PAK3 IGF2BP1 MYC CDC14A TNRC6B DNAJB1 PRKACA TNRC6C XPO1 UBA52 AGO2 PSMF1 UBB KALRN
REACTOME_MAPK_FAMILY_SIGNALING_CASCADES	0.0991453	0.198393	0.184706	0.234655	1.17741	279	FGF10 JAK1 AGO4 PDGFRA CSF2RA RASA4 IL6R CSF2RB FGF2 APBB1IP RASA3 PTPN7 PDGFRB MMP2 RASA2 PAQR3 NCOA3 ARRB1 TYK2 IL6 RASGRP4 DUSP1 IL2RA CAMK2A ZDHHC9 GDNF RAP1B PPP2R1B RGL2 PPP2R5C IL2RG MARK3 MAP2K2 LAT HGF IQGAP1 BCL2L1 BRAP FGF7 GOLGA7 CAMK2G VWF KITLG DUSP2 JUN PAK1 KSR1 IL6ST RALGDS RAF1 ANGPT1 PSMD8 IL2RB PSMD13 AGO3 FLT3LG RASAL3 CSK RGL1 RASGRP1 MAPKAPK5 PSMB10 ARRB2 FGFR1 NCAM1 ARTN P…
REACTOME_MAPK_TARGETS_NUCLEAR_EVENTS_MEDIATED_BY_MAP_KINASES	0.672764	0.820718	0.0649408	-0.253453	-0.873652	30	PPP2R5D MAPK8 ATF2 CREB1 MAPK3 MAPK1 ELK1
REACTOME_MATURATION_OF_SARS_COV_2_SPIKE_PROTEIN	0.0650096	0.145217	0.245042	0.413642	1.40681	28	MGAT1 ST6GALNAC4 MGAT4B MGAT4A MGAT2
REACTOME_ECM_PROTEOGLYCANS	0.0120648	0.0399605	0.38073	0.384227	1.55577	62	COL3A1 COL5A1 VCAN ITGA9 COL6A3 LAMA4 LUM COL1A1 COL5A3 COL1A2 COL6A5 ITGAX ITGA8 MATN4 TNC TGFB1 COL4A1 NCAM1 TNXB COL4A2 DCN ITGA2 LRP4 FN1
REACTOME_C_TYPE_LECTIN_RECEPTORS_CLRS	0.00628833	0.0239088	0.407018	0.345338	1.55093	119	CLEC4D SYK CLEC4E CLEC6A CARD9 NFKBIA PPP3CA CLEC7A ITPR2 IKBKG NFATC1 CLEC4C FCER1G PYCARD CLEC10A CDC34 CCL22 LYN PLCG2 IL1B IKBKB NFATC2 PRKCD PAK1 RAF1 PSMD8 PSMD13 NFKB1 BCL10 PSMB10 ICAM2 RELB PSMC1 PRKACB PSME4 TRAF6 UBC CD209 CCL17 CALM1
NABA_SECRETED_FACTORS	0.00214148	0.0096261	0.431708	0.324351	1.53668	179	CXCL12 TNFSF12 FGF10 SFRP1 FGF2 FST TNF IGF1 TNFSF4 OSM CCL7 GDF15 TNFSF11 ANGPTL2 CCL4L2 CCL24 CCL11 CCL3L3 CXCL14 S100A16 IL6 GDF11 S100A8 S100A13 TNFSF14 GDNF CCL22 IL12B EBI3 IL7 EGFL7 IL1B IL15 HGF ANGPTL4 FRZB WNT2 S100A1 FGF7 VEGFD ISM1 KITLG TGFB1 CHRD ANGPT1 S100A4 INHBA IL1A FLT3LG WFIKKN2 FGF11 ARTN CCL8 MEGF8 LTB WNT4 TNFSF13B TCHH IL16 CSF1 EREG LTA INHBB VEGFC ANGPT4 PGF FASLG PDGFD
REACTOME_METABOLIC_DISORDERS_OF_BIOLOGICAL_OXIDATION_ENZYMES	0.0473485	0.117887	0.287857	0.486148	1.51659	20	TBXAS1 GSS CYP2U1 CYP7B1 CYP1B1 GCLC SLC35D1 UGT1A1 CYP2R1 CYP26B1 FDX2 CYP27A1
REACTOME_METABOLISM_OF_AMINO_ACIDS_AND_DERIVATIVES	0.824096	0.929453	0.0633597	-0.173757	-0.894169	271	EEFSEC CARNMT1 SHMT1 SLC25A13 SERINC5 ECHS1 AFMID PYCR3 NMRAL1 PHGDH ADO MPST PYCR2 ALDH18A1 PSAT1 DARS1 AIMP2 AGMAT RPL22 MTRR IARS1 GPT GOT1 TST CRYM RPL35A RPL21 SMS ALDH7A1 CKMT1A AHCY MTAP PYCR1 ALDH6A1 FAH GATM EPRS1 LIPT1 KARS1 SLC44A1 SRM RIDA KYAT3 GOT2 RPL37 UBA52 PAPSS1 FAU RPSA PSMF1 RPS26 NDUFAB1 RPL32 ACAT1 GPT2 EEF1E1 RPS10 GRHPR RPS25 RPL8 RPL7 RPL38 RPL36 RPS12 RPL18A RPS28 CARNS…
REACTOME_METABOLISM_OF_CARBOHYDRATES	0.332192	0.50353	0.0931455	0.212818	1.04586	240	DSE DCXR GNS HK3 UST VCAN SDC3 DSEL NDST2 HYAL1 PYGL XYLT2 AKR1A1 SLC26A2 HPSE SLC37A2 MAN2C1 CHPF2 PGLS PFKFB4 GUSB CHPF CHSY1 LUM PPP1R3C IDUA SGSH B3GALT4 FUT2 PPP2R1B TALDO1 SDC1 NHLRC1 GLB1L PRELP B4GALT7 NUP42 GYG1 NAGLU CHST11 FUT4 PFKFB3 RBKS FUT7 CHST15 GPC1 CD44 CHST7 ABCC5 SLC25A1 HGSNAT PGM2L1
REACTOME_METABOLISM_OF_COFACTORS	0.640625	0.796417	0.0653834	0.292349	0.862577	17	IDH1 COQ5 NOS3 COQ2 AKT1 SPR CALM1 COQ3
REACTOME_METABOLISM_OF_FAT_SOLUBLE_VITAMINS	0.401544	0.582527	0.0891647	0.292324	1.03522	33	LRP1 SDC3 LRP12 LRP10 SDC1 AKR1B10 GPC1
REACTOME_METABOLISM_OF_FOLATE_AND_PTERINES	0.549407	0.71979	0.0736213	-0.325358	-0.951472	15	DHFR SHMT1
REACTOME_METABOLISM_OF_NUCLEOTIDES	0.126819	0.243365	0.179782	-0.278233	-1.20736	85	GMPR DUT TYMS DTYMK TK1 RRM1 PPAT DCTPP1 NUDT1 DNPH1 NT5C3A DCK UMPS ADSL IMPDH2 DCTD GART AK5 PAICS ADK GMPS UCK2 ATIC NUDT5 RRM2 PFAS
REACTOME_METABOLISM_OF_POLYAMINES	0.94358	0.991562	0.04707	0.179128	0.696411	53	AZIN2 SAT1 SMOX PSMD8 PSMD13 PSMB10 PSMC1 PSME4 NQO1 PSMD4 PSMA3 PSMC3 OAZ2 PSMD2 PSMB5 OAZ1 PSMC4 PSMB4 PSMA6 PSMD9 PSMC5
WP_FOCAL_ADHESIONPI3KAKTMTORSIGNALING_PATHWAY	0.000313243	0.00180908	0.498493	0.310316	1.53511	255	MDM2 ITGB2 FGF10 CDKN1A JAK1 COL3A1 COL5A1 PDGFRA PIK3R5 CSF3R IL6R IL7R FGF2 EPAS1 ITGA9 PDGFRB IGF1 PIK3CG IKBKG OSM PFKFB4 LAMA4 ITGB7 IL2RA TBC1D1 ITGAD GNGT2 COL1A1 CRTC2 ITGA4 PIK3R4 NOS3 COL5A3 PPP2R1B IL4R THBS3 PPP2R5C IL2RG COL1A2 MAP2K2 ITGAX ATF6B ITGA8 HGF IKBKB ITGAL GNG7 GHR THBS2 TNC FGF7 RAB10 GNG2 VWF VEGFD PFKFB3 GNB4 KITLG PIK3CD SREBF1 AKT1 CREB3L1 RAF1 ITGA5 ANGPT1 IL2RB LPA…
REACTOME_METABOLISM_OF_STEROIDS	0.193347	0.333515	0.142901	-0.251245	-1.13831	108	SRD5A1 OSBPL3 LBR STARD4 UBE2I SREBF2 FDFT1 ACAT2 SC5D SP1 SUMO2 LSS FASN NFYB OSBP MBTPS2 CYP39A1 IDI1 NFYA DHCR24 SQLE INSIG2 CYP51A1 TBL1XR1 RAN NFYC LRP2 HMGCR FDPS VDR TGS1 HSD11B2 NR1H4 NSDHL KPNB1 HMGCS1 SCD
REACTOME_METABOLISM_OF_STEROID_HORMONES	0.605108	0.766815	0.0684715	0.305593	0.892892	16	HSD11B1 HSD17B11 STARD3 STAR SRD5A3 STARD3NL FDX2 TSPO
REACTOME_METABOLISM_OF_VITAMINS_AND_COFACTORS	0.016517	0.051882	0.352488	0.30317	1.41271	157	SLC23A2 FOLR2 PDXK LRP1 MOCOS SDC3 ABCD4 PPCS MCCC1 IDH1 ABCC1 LRP12 COQ5 FLAD1 ENPP3 MOCS1 NOS3 LRP10 SLC25A16 ACP5 MOCS2 ALDH1L1 ENPP2 PARP14 SDC1 NAXD SLC52A3 COQ2 AKR1B10 QPRT NMRK1 MOCS3 NFS1 AKT1 GPC1 TCN2 PCCA AOX1 LMBRD1 CD38 NADK MTHFR
REACTOME_METABOLISM_OF_WATER_SOLUBLE_VITAMINS_AND_COFACTORS	0.0518234	0.125625	0.276501	0.303306	1.34064	108	SLC23A2 FOLR2 PDXK MOCOS ABCD4 PPCS MCCC1 ABCC1 FLAD1 ENPP3 MOCS1 SLC25A16 ACP5 MOCS2 ALDH1L1 ENPP2 PARP14 NAXD SLC52A3 QPRT NMRK1 MOCS3 NFS1 TCN2 PCCA AOX1 LMBRD1 CD38 NADK MTHFR PPCDC
REACTOME_METALLOPROTEASE_DUBS	0.0617284	0.141457	0.261664	-0.434353	-1.4063	23	H2AW H2AC8 BARD1 BRCC3 H2AC21 KAT2B EP300 ABRAXAS1 UBA52 BABAM2 UBB
REACTOME_METAL_ION_SLC_TRANSPORTERS	0.0503876	0.123599	0.282013	0.474379	1.48765	21	SLC11A1 SLC39A14 SLC39A1 SLC39A3 HEPH SLC11A2 SLC39A7 SLC30A7
REACTOME_MET_ACTIVATES_PTK2_SIGNALING	0.375	0.553701	0.0937465	0.308763	1.05633	29	COL3A1 COL5A1 LAMA4 COL1A1 COL5A3 COL1A2 HGF
REACTOME_MET_PROMOTES_CELL_MOTILITY	0.219466	0.363783	0.126876	0.318237	1.17885	40	COL3A1 COL5A1 LAMA4 COL1A1 RAPGEF1 RAP1B DOCK7 COL5A3 COL1A2 HGF
REACTOME_MHC_CLASS_II_ANTIGEN_PRESENTATION	0.0393349	0.101536	0.321776	0.322864	1.411	98	CTSD DNM2 CTSB CTSO DCTN2 AP2A1 CLTA TUBB2A CTSH TUBA4A DYNC1H1 DNM1 CTSK CTSS TUBB6 CTSA AP2S1 KIF5A LGMN RILP KIF26A KLC1
REACTOME_MICRORNA_MIRNA_BIOGENESIS	0.127883	0.243664	0.179782	-0.393619	-1.26405	22	BCDIN3D DGCR8 POLR2G XPO5 DROSHA POLR2C POLR2F RAN POLR2D POLR2E AGO2 POLR2B
REACTOME_MISCELLANEOUS_TRANSPORT_AND_BINDING_EVENTS	0.9375	0.988542	0.0461379	0.206855	0.645306	20	DMTN LRRC8A SLC66A1 ANKH CTNS MRS2 NIPA2 LRRC8B ADD1 NIPA1 LRRC8D
REACTOME_MITOCHONDRIAL_BIOGENESIS	0.135354	0.254923	0.170932	-0.275523	-1.20042	88	IDH2 TWNK TFB1M CHCHD6 NRF1 PPARGC1A ATF2 IMMT MAPK12 SSBP1 CREB1 APOOL USP46 APOO HCFC1 NCOR1 PPRC1 SIRT5 HDAC3 TBL1XR1 GABPA CRTC1 TFAM CHCHD3 ATP5PO DNAJC11 TGS1 ATP5MF ATP5PD MICOS10 SMARCD3
REACTOME_MITOCHONDRIAL_CALCIUM_ION_TRANSPORT	0.0445794	0.11284	0.321776	0.461625	1.48146	23	SLC8B1 PARL LETM1 MCUB MICU1
REACTOME_MITOCHONDRIAL_FATTY_ACID_BETA_OXIDATION	0.998047	1	0.0446854	0.138708	0.481574	31	ACOT1 ACADVL ACAD11 PCCA DBI HADHA PCCB ACOT11 MCAT THEM4 ACADS HADHB
REACTOME_MITOCHONDRIAL_PROTEIN_IMPORT	0.049505	0.12209	0.287857	-0.332387	-1.36896	60	SLC25A13 FXN PITRM1 CMC4 TIMM8A COX19 TIMM9 TIMM21 TIMM17B VDAC1 HSPD1 GFER CHCHD3 TIMM50 TIMM17A TOMM22 IDH3G CMC2 ACO2 DNAJC19 NDUFB8 CHCHD2 CHCHD5 CHCHD10 SAMM50 TOMM6 HSPA9 BCS1L ATP5F1B TOMM70
REACTOME_INTEGRATION_OF_ENERGY_METABOLISM	0.0120411	0.0399605	0.38073	0.355623	1.53068	91	ADCY5 ADCY7 CD36 CACNA1D ADCY3 ITPR2 GNA15 KCNB1 CACNA1A GNB5 GNGT2 PLCB2 ADCY4 ADCY9 PPP2R1B PRKAG2 TALDO1 GNG7 IQGAP1 PLCB1 GNG2 GNB4 GNAI1 GNAI2 PRKAR2B ACLY GNG10 CACNA1C GNG8 CACNB2
REACTOME_MITOCHONDRIAL_TRNA_AMINOACYLATION	0.666667	0.816555	0.0672065	-0.282084	-0.88065	20	DARS2 PPA2 PARS2 RARS2 KARS1 GARS1 FARS2
REACTOME_MITOPHAGY	0.956341	0.996995	0.0494905	-0.193632	-0.645278	27	MFN1 PGAM5 VDAC1 CSNK2B UBA52 UBB TOMM22 CSNK2A2 FUNDC1
KEGG_FC_EPSILON_RI_SIGNALING_PATHWAY	0.0154312	0.0491481	0.38073	0.377463	1.52838	62	PIK3R5 SYK PLA2G2E LCP2 BTK TNF PIK3CG VAV1 FCER1G PRKCB GAB2 INPP5D LYN MAP2K2 PLCG2 PIK3R3 LAT RAC2 PRKCD PIK3CD AKT1 RAF1
REACTOME_PEROXISOMAL_PROTEIN_IMPORT	0.01499	0.0483334	0.38073	0.389686	1.52635	54	ACOX3 ACOT4 IDH1 PHYH TYSND1 SCP2 HMGCL ACAA1 NUDT7 EPHX2 GSTK1 CRAT ECI2 ACOT8 EHHADH PEX6 CAT NOS2 PEX1 HSD17B4 UBE2D3 UBC ECH1 AGPS DECR2
REACTOME_TCR_SIGNALING	0.0154221	0.0491481	0.38073	0.342793	1.51098	105	LCP2 ENAH NFKBIA IKBKG FYB1 CD101 WAS PTPRC PTPN22 CDC34 INPP5D PLCG2 LAT IKBKB VASP NCK1 CD3D PAK1 PSMD8 PSMD13 NFKB1 ITK CSK ZAP70 BCL10 PSMB10 CD4 LCK PRKCQ CD3G PSMC1 CD3E PSME4 TRAF6 PIK3CB UBC TRAT1 CD247 MALT1 GRAP2 PSMD4 PSMA3 PIK3R1 EVL
WP_MYOMETRIAL_RELAXATION_AND_CONTRACTION_PATHWAYS	0.00795558	0.0289222	0.38073	0.328682	1.49471	129	ADCY5 ADCY7 ATF3 ADCY3 ITPR2 RGS14 IGFBP4 ARRB1 IL6 RGS18 CAMK2A RAMP3 GNB5 PRKCB ADCY4 RGS1 GRK4 FOS NOS3 ADCY9 PLCG2 SFN ATF6B IL1B GNG7 PKIB PDE4D CAMK2G GNG2 PRKCG GNB4 PRKCD JUN RGS16 PRKAR2B NFKB1 SLC8A1 PLCD1 GNG8 CNN2 ARRB2 RYR2 LPAR1 RGS2 PRKCQ GRK5 PRKACB IGFBP3 ATP2A3 RAMP2 OXTR RGS19 CRCP MYLK2 CALM1
NABA_ECM_AFFILIATED	0.0135137	0.0441189	0.38073	0.340352	1.48824	101	COLEC12 CLEC12A CLEC4D SDC3 CLEC4E CLEC6A LGALS3 SEMA6B SEMA4A PLXND1 CLEC7A CLEC2D LGALS8 SEMA4D PLXNC1 CLEC4C ANXA11 CLEC10A PLXNA1 ANXA7 CLEC3B SEMA3G C1QTNF2 CLEC5A SDC1 ELFN1 CLEC14A
KEGG_ENDOCYTOSIS	0.0045524	0.0181961	0.407018	0.319006	1.48492	159	MDM2 ARAP1 PIP5K1C PDGFRA DNM2 AP2A1 CLTA RNF41 EEA1 SH3KBP1 ASAP3 PIKFYVE CHMP1B VPS36 SMURF1 DNM1 NTRK1 ARRB1 RAB11FIP5 IL2RA AP2S1 CXCR1 GRK3 EHD2 GRK4 ARAP3 VPS37A IL2RG ADRB2 EPS15 CHMP2A EHD3 ITCH PIP4K2B GRK2 ARFGAP2 CCR5 CXCR4 AGAP2 ACAP2 SMAP2 RUFY1 IL2RB SNF8 ARRB2 RABEP1 PSD2 RAB5B CBLB EPN1 ACAP1 DNM3 GRK5 RET CBL DNAJC6
REACTOME_MOLECULES_ASSOCIATED_WITH_ELASTIC_FIBRES	0.209615	0.351277	0.130777	0.336903	1.17928	32	EMILIN1 FBLN1 FBN1 MFAP5 MFAP4 ITGA8 EMILIN2 LTBP2 TGFB1 FN1 EFEMP1 ITGB5 EFEMP2 LTBP1 FBLN5 VTN FBLN2 MFAP2
REACTOME_MRNA_CAPPING	0.0873181	0.180063	0.21925	-0.406188	-1.35362	27	CCNH CDK7 RNGTT POLR2G NCBP2 POLR2C POLR2F POLR2D GTF2H3 POLR2E GTF2H2 POLR2B
REACTOME_MRNA_DECAY_BY_3_TO_5_EXORIBONUCLEASE	0.0810277	0.170167	0.222056	-0.473345	-1.38424	15	NT5C3B DIS3 EXOSC8 EXOSC2 DCPS EXOSC1 WDR61 EXOSC4
WP_PI3KAKT_SIGNALING_PATHWAY	0.00282878	0.0122335	0.431708	0.293755	1.46426	268	MDM2 FGF10 CDKN1A JAK1 PDGFRA PIK3AP1 PIK3R5 SYK TLR4 CSF3R IL6R IL7R MCL1 FGF2 PIK3R6 ITGA9 PDGFRB IGF1 COL6A3 PIK3CG IKBKG OSM LAMA4 NTRK1 ITGB7 PKN3 IL6 RBL2 ITGA1 IL2RA TP53 GNB5 PKN1 GNGT2 COL1A1 ITGA4 TLR2 NOS3 PPP2R1B IL4R THBS3 PPP2R5C IL2RG COL1A2 COL6A5 MAP2K2 IL7 ATF6B PIK3R3 ITGA8 HGF IKBKB GNG7 GHR CCND2 THBS2 BCL2L1 TNC FGF7 GNG2 VWF VEGFD GNB4 KITLG PIK3CD AKT1 CREB3L1 RAF1 ITGA5 A…
WP_REGULATION_OF_ACTIN_CYTOSKELETON	0.00958023	0.0332394	0.38073	0.321835	1.45387	124	FGF10 PIP5K1C PDGFRA PIK3R5 SSH1 CD14 DIAPH1 FGF2 ENAH PPP1R12A PDGFRB ARHGEF1 PIK3CG PIP4K2C VAV1 ACTN1 BDKRB1 ITGA1 WAS ARHGEF6 ARHGEF7 PIK3R4 MAP2K2 PIK3R3 PIP4K2B IQGAP1 LIMK1 ROCK1 FGF7 GNA13 RAC2 PIK3CD PAK1 CYFIP2 RAF1 GSN CSK FGFR1 FGF11 PIK3C2A
REACTOME_SIGNALING_BY_RECEPTOR_TYROSINE_KINASES	0.000711529	0.00372075	0.477271	0.275578	1.44747	441	BAX CXCL12 FGF10 STAT6 NCF1 CYBA COL3A1 NCKAP1L COL5A1 PDGFRA NCF4 DNM2 ATP6V0B FES RIT1 DIAPH1 STAT5A CYBB SPHK1 AP2A1 SH2B2 CLTA FGF2 EGR2 RNF41 KIDINS220 STAT5B TCIRG1 ID2 SH3KBP1 PDGFRB IGF1 COL6A3 ITPR2 ELMO2 MATK PTPRO ADORA2A VAV1 LAMA4 DNM1 NTRK1 RAB4B PTK2B SOCS1 PTPN6 ATP6V1H SH2B3 PTPN18 MMP9 ARHGEF7 COL1A1 AP2S1 PRKCB LYL1 RAPGEF1 RAP1B GAB2 ATP6V0C ATP6V1D ATP6V1G1 FURIN APH1A PIK3R4…
REACTOME_MTORC1_MEDIATED_SIGNALLING	0.379048	0.557873	0.0916795	0.333216	1.05609	22	RRAGC EEF2K LAMTOR1 RRAGD RRAGA AKT1S1 LAMTOR3 LAMTOR2 LAMTOR4 YWHAB MLST8
REACTOME_MTOR_SIGNALLING	0.175472	0.308512	0.142901	0.329905	1.20698	38	RRAGC PPM1A EEF2K LAMTOR1 PRKAG2 RRAGD RRAGA AKT1 AKT1S1 LAMTOR3 LAMTOR2 STK11 LAMTOR4 YWHAB MLST8 PRKAB1 AKT2
REACTOME_MUSCLE_CONTRACTION	0.342007	0.515838	0.0962406	0.23014	1.04658	129	KCNK13 NPR2 SCN1B KCNE4 KCNK6 ITPR2 ITGA1 CAMK2A CASQ1 ATP1B3 MYH11 SCN7A KCNJ14 DES TPM3 CAMK2G SCN3B ABCC9 PAK1 ATP2B2 DYSF VIM SCN2A SLC8A1 CACNA1C TMOD1 ORAI1 CACNB2 FGF11 RYR2 ATP1A2 ATP2B1 MYL6 ATP2A3 NPR1 FXYD6 SCN4A CALM1 MYLK LMOD1 SCN2B ATP2A2 RYR1 CACNG7 ITGB5 SRI NEB ANXA6 MYL4 SORBS1 FKBP1B KCND3 ACTA2 FXYD1 PXN
REACTOME_MYD88_INDEPENDENT_TLR4_CASCADE	0.0960784	0.193749	0.202072	0.299248	1.28803	91	CD14 TLR4 NKIRAS2 IKBKE IRAK2 NFKBIA TNIP2 IKBKG BIRC3 NOD2 NFKBIB TANK MAP3K8 FOS PPP2R1B IKBKB LY96 IRF7 JUN NFKB1 MAP2K3 FADD IRF3 RIPK1 TBK1 MAPK10 MAPK11 TRAF6 UBE2D3 UBC RPS6KA2 MEF2A DUSP4 MAP2K1 VRK3 RIPK3 PTPN11 BIRC2 MAPK7
REACTOME_MYOGENESIS	0.95679	0.996995	0.0489954	-0.189956	-0.615016	23	CTNNA2 MAPK12 CDON CDH2 CTNNA1 NEO1 CDH15 TCF3
KEGG_REGULATION_OF_ACTIN_CYTOSKELETON	0.0107578	0.0367725	0.38073	0.304362	1.44321	180	ITGB2 FGF10 NCKAP1L PIP5K1C PDGFRA PIK3R5 SSH1 CD14 DIAPH1 FGD3 ITGAM FGF2 ENAH PPP1R12A ITGA9 PDGFRB ARHGEF1 PIKFYVE PIK3CG PIP4K2C VAV1 ACTN1 BDKRB1 ITGB7 ITGA1 WAS ARHGEF6 ITGAD ARHGEF7 ITGA4 MAP2K2 ITGAX PIK3R3 ITGA8 PIP4K2B ITGAL IQGAP1 LIMK1 ROCK1 FGF7 GNA13 SCIN RAC2 PIK3CD CYFIP1 PAK1 CYFIP2 RAF1 ITGA5
REACTOME_NCAM1_INTERACTIONS	0.0268413	0.0753621	0.352488	0.432736	1.55373	36	COL3A1 COL5A1 CACNA1D ST8SIA4 COL6A3 GDNF COL5A3 COL6A5 COL4A1 CACNA1C CACNB2 NCAM1 ARTN COL4A2 PRNP
REACTOME_NCAM_SIGNALING_FOR_NEURITE_OUT_GROWTH	0.532129	0.704786	0.0760837	0.243598	0.956609	56	COL3A1 COL5A1 CACNA1D ST8SIA4 COL6A3 GDNF COL5A3 COL6A5 COL4A1 CACNA1C CACNB2 FGFR1 NCAM1 ARTN COL4A2 PRNP
REACTOME_NEDDYLATION	1	1	0.0533478	-0.131192	-0.649223	204	BIRC5 DTL SKP2 FEM1B KLHL2 DCUN1D1 CCNF BTRC FBXL22 RBBP7 FBXL14 UBXN7 GAN LMO7 CUL4B RBBP5
REACTOME_NEF_MEDIATES_DOWN_MODULATION_OF_CELL_SURFACE_RECEPTORS_BY_RECRUITING_THEM_TO_CLATHRIN_ADAPTERS	0.0833333	0.174208	0.213928	0.449865	1.4034	20	AP2A1 ATP6V1H AP2S1 AP1B1 CD28 CD4 LCK
KEGG_MAPK_SIGNALING_PATHWAY	0.015221	0.048734	0.38073	0.272339	1.32424	223	FGF10 PDGFRA CD14 PLA2G2E CACNA1D NFATC4 FGF2 TGFBR2 PTPN7 PDGFRB TNF PPP3CA IKBKG RASA2 MAP3K20 NTRK1 ARRB1 FAS RASGRP4 DUSP1 TP53 CACNA1A PPM1A PRKCB RAP1B CACNA1B MAP3K8 FOS IL1R2 MAP2K2 IL1R1 IL1B IKBKB NR4A1 FGF7 TAOK3 PRKCG RAC2 NFATC2 DUSP2 JUN GADD45G AKT1 PAK1 TGFB1 CHP2 RAF1 MAP3K6 IL1A NFKB1 CACNA1C RASGRP2 MAP2K3 RASGRP1 MAPKAPK5 CACNB2 ARRB2 FGFR1 FGF11 PLA2G2D MAP3K3 RELB ECSIT PRKA…
REACTOME_NEGATIVE_REGULATION_OF_FGFR1_SIGNALING	0.236434	0.38389	0.122679	0.364802	1.17073	23	FGF10 FGF2 FGFR1 CBL MKNK1 UBC FRS2 GRB2 PTPN11 BRAF SRC
REACTOME_NEGATIVE_REGULATION_OF_FGFR2_SIGNALING	0.650376	0.803613	0.0628004	0.265355	0.885872	26	FGF10 FGF2 FGF7 CBL MKNK1 UBC FRS2 GRB2 PTPN11 BRAF SRC
REACTOME_NEGATIVE_REGULATION_OF_FGFR3_SIGNALING	0.969262	1	0.048215	-0.180791	-0.590317	24	FGF18 MAPK3 MAPK1 FGF16 UBA52 UBB
REACTOME_NEGATIVE_REGULATION_OF_FGFR4_SIGNALING	0.965164	1	0.0484088	-0.183186	-0.598138	24	FGF18 MAPK3 MAPK1 FGF16 UBA52 UBB
REACTOME_NEGATIVE_REGULATION_OF_FLT3	0.0766129	0.162925	0.231127	0.503988	1.43272	15	SH2B3 SOCS2 SLA FLT3LG CSK SLA2 CBL FLT3 UBC SOCS6
REACTOME_NEGATIVE_REGULATION_OF_MAPK_PATHWAY	0.444015	0.628649	0.0835991	0.271683	1.00829	42	PTPN7 PAQR3 DUSP1 PPP2R1B PPP2R5C MARK3 MAP2K2 BRAP DUSP2 KSR1 RAF1
REACTOME_NEGATIVE_REGULATION_OF_MET_ACTIVITY	0.630268	0.788375	0.0652353	0.286205	0.880624	19	SH3KBP1 EPS15 PTPN1 HGF CBL UBC GRB2
REACTOME_NEGATIVE_REGULATION_OF_NMDA_RECEPTOR_MEDIATED_NEURONAL_TRANSMISSION	0.777996	0.897746	0.0564118	0.270706	0.790956	16	CAMK2A CAMK4 CAMK2G CAMK1 GRIN2D CALM1 DLG4
REACTOME_NEGATIVE_REGULATION_OF_NOTCH4_SIGNALING	1	1	0.0461379	-0.104073	-0.407589	51	TACC3 CUL1 RBX1 UBA52 PSMF1 UBB YWHAZ PSMB1 PSMA4 PSMC6 PSMD5 PSME1 PSMD14 PSMD3 PSMA7 PSMD11 PSMB7 PSMA1 SKP1 PSMD12 PSME3 PSMC2 PSME2 RPS27A PSMB3 PSMB9 PSMB2 PSMB6 PSMB8 PSMD10 PSMD7 PSMD1 PSMD6 PSMA5 PSMC5 PSMD9 PSMA6 PSMB4 PSMC4 PSMB5 PSMD2 PSMC3 PSMA3 PSMD4 UBC PSMC1 PSMB10 PSMD13 PSMD8 AKT1
REACTOME_NEGATIVE_REGULATION_OF_THE_PI3K_AKT_NETWORK	0.0389029	0.100849	0.321776	0.315104	1.37282	97	FGF10 CD80 PIP5K1C PDGFRA PIK3AP1 IL33 FGF2 PDGFRB PIP4K2C VAV1 GAB2 PPP2R1B PPP2R5C PIK3R3 IRAK4 PIP4K2B HGF RHOG MYD88 FGF7 IL1RL1 CD28 RAC2 KITLG PIK3CD AKT1 ICOS FLT3LG
REACTOME_NEGATIVE_REGULATORS_OF_DDX58_IFIH1_SIGNALING	0.201923	0.343823	0.133555	0.340051	1.1903	32	NLRX1 IKBKE ITCH RNF125 TNFAIP3 IFIH1 ATG5 IRF3 TBK1 UBE2D3 UBC TAX1BP1 UBA7
REACTOME_NEPHRIN_FAMILY_INTERACTIONS	0.0654008	0.145816	0.257206	-0.44399	-1.38611	20	CD2AP WASL CASK KIRREL3 KIRREL1 NCK2 ACTN4 SPTAN1
REACTOME_NERVOUS_SYSTEM_DEVELOPMENT	0.591362	0.753656	0.0614364	0.18122	0.960088	484	CXCL12 DOK2 TREM2 COL3A1 COL5A1 PIP5K1C RHOB DNM2 ITSN1 FES SCN1B CACNA1D TYROBP AP2A1 CLTA EGR2 SEMA4A CHL1 ENAH PLXND1 TUBB2A SH3KBP1 ITGA9 ST8SIA4 COL6A3 HOXA2 DPYSL3 EPHB2 MMP2 TUBA4A NFASC SEMA4D PLXNC1 DNM1 DOK4 ITGA1 L1CAM ISL1 GDNF TUBB6 PTPRC PLXNA1 CAP1 MMP9 ARHGEF7 AP2S1 CLASP2 EPHB4 GAB2 SDCBP APH1A MYH11 LYN SCN7A COL5A3 MAG PITPNA PSEN1 COL6A5 MAP2K2
REACTOME_NETRIN_1_SIGNALING	0.931727	0.984695	0.049094	-0.188983	-0.718957	45	WASL MAPK8 EZR MAPK12 PTK2 UNC5B SLIT1 MAPK13
REACTOME_NEUREXINS_AND_NEUROLIGINS	0.834308	0.931359	0.052805	0.214821	0.76901	35	NRXN2 DLGAP4 BEGAIN PDLIM5 NLGN2 SIPA1L1 GRIN2D DBNL SHANK1 EPB41L3 DLG4 APBA3 STX1A APBA1 SYT7 DLG3
REACTOME_NEURONAL_SYSTEM	0.0655172	0.145816	0.231127	0.247921	1.2205	244	MDM2 NSF ADCY5 ADCY7 KCNK13 KCNAB2 ADCY3 AP2A1 NRXN2 KCNK6 TUBB2A DLGAP4 GRIP2 KCNB1 TUBA4A BEGAIN KCNJ8 ALDH2 CAMK2A CACNA1A GNB5 TUBB6 GNGT2 ARHGEF7 AP2S1 PRKCB PLCB2 PDLIM5 NLGN2 ADCY4 CACNA1B ADCY9 KCNG4 PRKAG2 KCNJ14 KCNN4 LRFN3 GNG7 PANX1 SYN1 PLCB1 SLC1A3 SIPA1L1 CHRNB2 ACHE CAMK4 CAMK2G GNG2 PRKCG GNB4 KCNA3 GNAI1 CAMK1 ABCC9 NTRK3 GLUL GNAI2 PRKAR2B KCNH3 ARHGEF9 GNG10 GNG8 CACNB2 KCNN3 …
REACTOME_NEUROTRANSMITTER_RECEPTORS_AND_POSTSYNAPTIC_SIGNAL_TRANSMISSION	0.0482375	0.119773	0.282013	0.291348	1.31944	127	MDM2 NSF ADCY5 ADCY7 ADCY3 AP2A1 TUBB2A GRIP2 TUBA4A CAMK2A GNB5 TUBB6 GNGT2 ARHGEF7 AP2S1 PRKCB PLCB2 ADCY4 ADCY9 PRKAG2 GNG7 PLCB1 CHRNB2 CAMK4 CAMK2G GNG2 PRKCG GNB4 GNAI1 CAMK1 GNAI2 PRKAR2B ARHGEF9 GNG10 GNG8
REACTOME_NEUROTRANSMITTER_RELEASE_CYCLE	0.514228	0.690556	0.0785029	-0.280375	-0.966452	30	CASK UNC13B MAOA PPFIA4 STXBP1 SLC1A2 LIN7C SYT1 HSPA8
REACTOME_REGULATION_OF_EXPRESSION_OF_SLITS_AND_ROBOS	0.0134083	0.0438532	0.38073	-0.29877	-1.40594	137	LHX2 UPF3B LHX9 RNPS1 RPL22 NCBP2 EIF4A3 RPL35A DAG1 RPL21 COL4A5 SLIT1 RBX1 RPL37 UBA52 LHX4 FAU MAGOH CASC3 RPSA PSMF1 UBB RPS26 RPL32 RPS10 RPS25 RPL8 RPL7 RPL38 RPL36 RPS12 RPL18A RPS28 LDB1 RBM8A RPL30 RPL15 RPL28 RPL3 RPS5 RPL11 RPL12 RPS13 RPL35 PSMB1 ROBO1 RPS16 RPL24 PSMA4 RPS18 RPL13 PSMC6 MAGOHB ELOB PSMD5 ELOC RPS15A RPL29 PSME1 GSPT1 PSMD14 RPL27A PSMD3 PSMA7 RPL6 RPS27 ROBO2 PSMD11 …
REACTOME_NGF_STIMULATED_TRANSCRIPTION	0.290385	0.454504	0.108394	0.318264	1.11404	32	DNM2 EGR2 ID2 LYL1 FOS MEF2D ID4 RRAD EGR3 SGK1
REACTOME_NICOTINAMIDE_SALVAGING	0.939096	0.988626	0.0477342	0.210566	0.61524	16	PARP14 NAXD PARP10 PARP8 PARP9 NNMT PTGS2 NAMPT
REACTOME_NICOTINATE_METABOLISM	0.846449	0.936424	0.0514265	0.224552	0.753098	27	PARP14 NAXD QPRT NMRK1 CD38 NADK PARP10 PARP8 PARP9
REACTOME_NITRIC_OXIDE_STIMULATES_GUANYLATE_CYCLASE	0.0747126	0.160036	0.227987	0.464677	1.42976	19	PDE1A PDE1B IRAG1 PDE2A NOS3 PDE10A PDE5A KCNMA1 NOS2
REACTOME_NOD1_2_SIGNALING_PATHWAY	0.457529	0.641807	0.0819779	0.281627	0.997332	33	CARD9 IRAK2 IKBKG BIRC3 NOD2 ITCH IKBKB TNFAIP3
REACTOME_SIGNALING_BY_NUCLEAR_RECEPTORS	0.00415877	0.0170556	0.407018	-0.288527	-1.45051	220	H3C7 H2AC8 H4C9 H3C3 H3C13 H2BC5 H2BC13 H2BC3 H2AX H4C14 H4C15 CDKN1B H2BC8 SMC3 H2BC4 TBP RAD21 H2BC10 CXXC5 KDM3A KPNA2 PRKCZ STAG1 FKBP4 KDM1A SP1 CHD1 SMC1A AKT3 FASN PDK3 KAT2B POLR2G H2AZ2 ATF2 H2AZ1 FKBP5 MYC EBAG9 BTC CBFB CCNT1 HSP90AB1 ERBB4 PDK1 RDH5 CREB1 PTK2 KANK1 MAPK3 IGF1R TGFA TNRC6B H3-3A NCOR1 AXIN1 STAG2 GPS2 POLR2C EP300 POLR2F PPP5C HDAC3 TBL1XR1 MAPK1 ELK1 TNRC6C XPO1
WP_ENDODERM_DIFFERENTIATION	0.011814	0.0395608	0.38073	-0.318486	-1.45328	112	EZH2 WDHD1 FOXA2 PHF6 LHX1 SMAD2 NCAPG2 ZNF462 MTF2 NLK CUL4B TAF5 PLCH1 SCHIP1 UBR5 CDC73 CEBPZ AHDC1 WWC1 PBX1 GATA4 LRPPRC ELAVL1 EPB41L5 BMPR1A SMAD3 LAMC1 C1QBP MBTD1 RGS10 MAD2L2 TNRC6C ELP4 CRTC1 AEBP2 BCORL1 RFX7 ELK4 BTAF1
REACTOME_NON_INTEGRIN_MEMBRANE_ECM_INTERACTIONS	0.332	0.50353	0.102449	0.271586	1.06092	55	DDR2 COL3A1 COL5A1 SDC3 FGF2 LAMA4 ACTN1 COL1A1 COL5A3 COL1A2 SDC1 TNC
REACTOME_NOTCH1_INTRACELLULAR_DOMAIN_REGULATES_TRANSCRIPTION	0.333333	0.504422	0.102449	-0.277928	-1.06348	46	TLE4 KAT2B CDK8 HDAC6 MYC HDAC2 HES1 NCOR1 CUL1 EP300 HDAC8 HDAC3 TBL1XR1 RBX1 UBA52 UBB KAT2A
REACTOME_NOTCH2_ACTIVATION_AND_TRANSMISSION_OF_SIGNAL_TO_THE_NUCLEUS	0.845992	0.936424	0.0558265	-0.238202	-0.743654	20	NEURL1B JAG2
REACTOME_NOTCH3_ACTIVATION_AND_TRANSMISSION_OF_SIGNAL_TO_THE_NUCLEUS	0.69877	0.838984	0.0635008	-0.261216	-0.85292	24	NEURL1B JAG2 TACC3
REACTOME_NOTCH3_INTRACELLULAR_DOMAIN_REGULATES_TRANSCRIPTION	0.244186	0.393327	0.120433	0.360653	1.15742	23	NOTCH1 PLXND1 FABP7 SNW1 MAMLD1 NOTCH3 IKZF1 MAML2 RBPJ
REACTOME_NOTCH4_INTRACELLULAR_DOMAIN_REGULATES_TRANSCRIPTION	0.45614	0.640351	0.0826646	0.331331	1.00556	18	NOTCH1 NOTCH2 SNW1 MAMLD1 MAML2 RBPJ
REACTOME_NOTCH_HLH_TRANSCRIPTION_PATHWAY	0.396617	0.577674	0.0883594	0.309923	1.03466	26	NOTCH1 NOTCH2 HDAC9 SNW1 MAMLD1 NOTCH3 MAML2 RBPJ
REACTOME_NR1H2_AND_NR1H3_MEDIATED_SIGNALING	0.0749064	0.160263	0.224966	0.378843	1.40148	39	ABCG1 ABCA1 AGO4 NR1H3 PLTP EEPD1 KDM4A NRIP1 NR1H2 RXRA MYLIP
REACTOME_NR1H3_NR1H2_REGULATE_GENE_EXPRESSION_LINKED_TO_CHOLESTEROL_TRANSPORT_AND_EFFLUX	0.0538462	0.128122	0.271289	0.410542	1.43704	32	ABCG1 ABCA1 AGO4 NR1H3 PLTP EEPD1 KDM4A NR1H2 RXRA
REACTOME_NRAGE_SIGNALS_DEATH_THROUGH_JNK	0.414397	0.594088	0.0878313	0.261537	1.0168	53	FGD4 ITSN1 FGD3 ARHGEF1 VAV1 PREX1 ARHGEF6 ARHGEF7 AKAP13 ARHGEF15 ARHGEF3 GNA13 ARHGEF40 MCF2L
REACTOME_NRIF_SIGNALS_CELL_DEATH_FROM_THE_NUCLEUS	0.595285	0.757598	0.0692836	0.309816	0.90523	16	APH1A PSEN1 SQSTM1 NCSTN TRAF6 UBC PSEN2 NGF APH1B NGFR
KEGG_ADHERENS_JUNCTION	0.0155654	0.0494892	0.38073	-0.359772	-1.51387	72	WASL AFDN TJP1 CTNNA2 SMAD2 SSX2IP FARP2 NECTIN4 NLK LMO7 CTNNA3 YES1 MAP3K7 MAPK3 IGF1R SMAD3 PARD3 WASF1 EP300 NECTIN3 BAIAP2 VCL MAPK1 CTNND1 CSNK2B ACTN4 PTPRF TCF7L2 CDH1 CTNNA1 MET PTPRJ NECTIN2 CSNK2A2
REACTOME_UB_SPECIFIC_PROCESSING_PROTEASES	0.0021215	0.0096073	0.431708	-0.31731	-1.52517	166	H2AW H2AC8 CFTR USP37 H2BC5 H2BC13 H2BC3 USP49 USP3 H2BC8 IDE H2BC18 H2BC4 CCNA2 SKP2 CDC20 SMAD2 H2BC10 USP28 TNKS2 PTRH2 TADA3 RUVBL1 H2AC21 MAT2B CDC25A CCP110
REACTOME_RESPONSE_OF_EIF2AK4_GCN2_TO_AMINO_ACID_DEFICIENCY	0.0075805	0.0278359	0.407018	-0.365079	-1.54066	73	ATF2 RPL22 RPL35A RPL21 RPL37 UBA52 FAU CEBPG RPSA RPS26 RPL32 RPS10 RPS25 RPL8 RPL7 RPL38 RPL36 RPS12 RPL18A RPS28 RPL30 RPL15 RPL28 RPL3 RPS5 RPL11 RPL12 RPS13 RPL35 RPS16 RPL24 RPS18 RPL13 RPS15A RPL29 RPL27A EIF2S2 RPL6 RPS27 RPS21 RPS11 RPL5 EIF2S1 ASNS
REACTOME_NUCLEAR_EVENTS_KINASE_AND_TRANSCRIPTION_FACTOR_ACTIVATION	0.723735	0.856787	0.0593488	0.221573	0.86143	53	DNM2 EGR2 ID2 LYL1 FOS PPP2R1B MEF2D ID4 RRAD EGR3 SGK1 MAPK11 JUNB RPS6KA2 MEF2A F3 DUSP4 VRK3
REACTOME_CELL_JUNCTION_ORGANIZATION	0.00655987	0.0247863	0.407018	-0.37243	-1.55812	69	AFDN PRKCI PARD6B MPP5 JUP NECTIN4 LAMC2 F11R CLDN15 FLNC KRT14 CDH24 CDH2 PARVA ITGA6 PARD3 NECTIN3 CDH3 CTNND1 CRB3 PATJ CDH1 CTNNA1 PARVB NECTIN2 FERMT2 CLDN12 CADM3 CDH15 PARD6A ACTG1 CLDN3 COL17A1
REACTOME_SIGNALING_BY_NOTCH	0.000500632	0.00272732	0.477271	-0.320109	-1.5609	183	TLE4 H3C7 H2AC8 H4C9 H3C3 H3C13 H2BC5 H2BC13 NEURL1B H2BC3 H2AX H4C14 H4C15 DTX2 H2BC8 H2BC4 TFDP2 DLGAP5 JAG2 PRKCI E2F1 H2BC10 TACC3 ELF3 TFDP1 KAT2B CDK8 H2AZ2 HDAC6 H2AZ1 MYC HDAC2 HES1 WWC1 PBX1 CREB1 TNRC6B H3-3A NCOR1 SMAD3 NEURL1 CUL1 EP300 HDAC8 HDAC3 TBL1XR1 RBX1 TNRC6C
REACTOME_NUCLEAR_RECEPTOR_TRANSCRIPTION_PATHWAY	0.17803	0.31154	0.142057	0.326419	1.21349	41	NR1H3 NR1D1 NR4A3 RORA NR1H2 NRBP1 NRBF2 RXRA NR4A1 PPARG NR2C1 NR1D2 NR2F1 NR4A2 NR3C2 PPARA RARG RARB ESRRA
REACTOME_NUCLEAR_SIGNALING_BY_ERBB4	0.650096	0.803613	0.0636424	0.26033	0.88539	28	CXCL12 STAT5A APH1A PSEN1 NCSTN ADAM17 MXD4 EREG PSEN2 APOE ADAP1 APH1B SRC NRG4
REACTOME_NUCLEOBASE_BIOSYNTHESIS	0.0561569	0.13207	0.321776	-0.520135	-1.52107	15	PPAT UMPS ADSL IMPDH2 GART PAICS GMPS ATIC PFAS
REACTOME_NUCLEOBASE_CATABOLISM	0.0936902	0.190528	0.202072	0.395709	1.34582	28	XDH ADPRM GDA NUDT18 PNP ENTPD2 UPP1 UPP2 ENTPD4 ENTPD6 SAMHD1 ENTPD1 NT5C NUDT9
REACTOME_NUCLEOTIDE_BINDING_DOMAIN_LEUCINE_RICH_REPEAT_CONTAINING_RECEPTOR_NLR_SIGNALING_PATHWAYS	0.0275056	0.0768725	0.352488	0.37273	1.4491	53	CARD9 IRAK2 NLRP3 PSTPIP1 IKBKG HMOX1 P2RX7 PYCARD MEFV BIRC3 NOD2 NLRC4 ITCH IKBKB PANX1 TXNIP BCL2L1 TNFAIP3
REACTOME_E3_UBIQUITIN_LIGASES_UBIQUITINATE_TARGET_PROTEINS	0.0149023	0.0481358	0.38073	-0.404151	-1.56149	48	H2BC5 H2BC13 H2BC3 H2BC8 H2BC4 RAD18 H2BC10 PCNA SHPRH CDC73
REACTOME_NUCLEOTIDE_SALVAGE	0.744856	0.874758	0.0606404	-0.2554	-0.818765	21	GMPR TK1 DCK ADK UCK2
REACTOME_N_GLYCAN_ANTENNAE_ELONGATION_IN_THE_MEDIAL_TRANS_GOLGI	0.224138	0.369145	0.12564	0.39718	1.22208	19	MGAT4B MAN2A2 MGAT4A MGAT2 MAN2A1 CHST10 MGAT5 FUCA1 B4GALT2
REACTOME_N_GLYCAN_TRIMMING_IN_THE_ER_AND_CALNEXIN_CALRETICULIN_CYCLE	0.754386	0.880841	0.0574877	0.230508	0.825164	35	UGGT2 OS9 AMFR ENGASE PSMC1 TRIM13 EDEM1 UBC RNF103 DERL2 DERL1 NGLY1
REACTOME_ONCOGENE_INDUCED_SENESCENCE	0.151452	0.276677	0.16318	-0.357321	-1.24084	32	TFDP2 E2F1 CDKN2C ID1 SP1 TFDP1 CDK4 E2F2 MAPK3 TNRC6B CDK6 MAPK1 TNRC6C CDKN2D UBA52 UBB
REACTOME_ONCOGENIC_MAPK_SIGNALING	0.857143	0.943577	0.0517405	0.188125	0.79123	73	KDM7A ATG7 APBB1IP ARRB1 CAMK2A AGTRAP RAP1B MARK3 MAP2K2 IQGAP1 BRAP CAMK2G VWF KSR1 RAF1 CSK ARRB2
REACTOME_TRANSCRIPTIONAL_REGULATION_BY_RUNX1	0.000996243	0.00494061	0.45506	-0.32233	-1.56775	177	H3C7 CBX2 H2AC8 H4C9 H3C3 H3C13 H2BC5 H2BC13 H2BC3 H2AX H4C14 H4C15 H2BC8 RYBP ARID2 H2BC4 TJP1 PHC1 SMARCC1 H2BC10 CCNH ARID1B DPY30 CDK7 YAF2 RBBP5 KAT2B H2AZ2 H2AZ1 WDR5 CBFB PCGF5 SMARCE1 ELF2 PBRM1 SIN3A TNRC6B H3-3A ACTL6A AXIN1 SOCS4 CDK6
PID_MYC_ACTIV_PATHWAY	0.00954891	0.0331938	0.38073	-0.372584	-1.56778	72	CDCA7 BIRC5 TK1 SHMT1 CCNB1 SUPT3H RUVBL1 TFRC CDC25A CDK4 TERT MYC RUVBL2 NPM1 NBN NCL ACTL6A HUWE1 SMAD3 EP300 TRRAP ENO1 GAPDH PRDX3 RIOX2 HSPD1 TAF9 IREB2 KAT2A DDX18 PFKM
WP_PATHWAYS_AFFECTED_IN_ADENOID_CYSTIC_CARCINOMA	0.0090115	0.0318721	0.38073	-0.383664	-1.57492	59	MYBL1 H1-4 ERBIN CHEK1 UHRF1 ATM CHEK2 SMC1A ARID4B MYC SMARCE1 CMTR2 NCOR1 BCOR EP300 MAGI1 TLK1 MGA ATRX NFIB BCORL1 FGF16
REACTOME_FACTORS_INVOLVED_IN_MEGAKARYOCYTE_DEVELOPMENT_AND_PLATELET_PRODUCTION	0.00222459	0.00992636	0.431708	-0.342008	-1.58234	123	H3C7 RAD51B H3C3 H3C13 RACGAP1 KIF20B KIF11 RAD51C KIF23 CDK2 KIF18A KIF22 CBX5 KIFC1 KIF20A KIF18B KIF4A WEE1 KIF27 CENPE DOCK5 KDM1A KIF16B KIF2C DOCK11 ITPK1 HDAC2 MFN1 GATA4 SIN3A H3-3A KIF6 CARMIL1 DOCK3 PRKACA KIF2A AK3
REACTOME_HIV_TRANSCRIPTION_INITIATION	0.00979033	0.0337757	0.38073	-0.421449	-1.58337	43	TBP TAF1L CCNH CDK7 TAF5 POLR2G TAF2 TAF6 GTF2E1 POLR2C POLR2F POLR2D GTF2H3 POLR2E TAF9 TAF4 GTF2H2 POLR2B
REACTOME_OVARIAN_TUMOR_DOMAIN_PROTEASES	0.488235	0.671968	0.0793435	0.27487	0.986915	36	TNIP2 IKBKG TP53 NOD2 VCPIP1 TNFAIP3 IFIH1 ZRANB1 RIPK1 TRAF6 UBC
WP_INTEGRATED_BREAST_CANCER_PATHWAY	0.000784615	0.00404498	0.477271	-0.335333	-1.58563	140	MSH2 MSH6 BRCA2 CHEK1 NUP85 BARD1 CDK2 MTOR ATR PLK1 E2F1 SMAD2 MRE11 WEE1 ATM AURKA RAD51 IRS1 BLM RAD50 CDK7 SP1 CHEK2 SMAD6 CDC25A CDK4 MAP3K13 RAD54L MYC TPR CREB1 VEGFA XRCC3 NF1 DAG1 BMPR1A ZMYND8 CDC25B EP300 NAB1
REACTOME_HIV_INFECTION	0.000367676	0.00207743	0.498493	-0.318362	-1.58573	212	NUP85 NUP155 POM121C AAAS XRCC6 TBP NUP205 LIG1 NUP43 MVB12B TAF1L FEN1 NUP133 CCNH BTRC PSIP1 NEDD4L NUP107 NUP160 XRCC5 PACS1 CDK7 RNGTT NUP188 NMT2 TAF5 POLR2G NUP54 CCNT1 NPM1 NUP153 TPR TAF2 NCBP2 RANGAP1 TAF6 SSRP1 NELFE GTF2E1 NUP35 POLR2C NUP210 NELFA CCNT2 NUP58 POLR2F RANBP1 SUPT16H RAN RBX1 XPO1 POLR2D CHMP4C SEH1L NDC1 GTF2H3 POLR2E TAF9 TAF4 UBA52 PSMF1 UBB GTF2H2 CHMP5 VPS37C NUP88 …
REACTOME_O_LINKED_GLYCOSYLATION	0.0707457	0.153663	0.234393	0.316935	1.34299	80	CFP GALNT6 ST6GALNAC4 ADAMTSL5 ADAMTS5 ADAMTS15 ADAMTS2 GALNT9 ADAMTS6 ADAMTSL1 THSD1 THSD7A SPON1 B3GNT8 ADAMTS8 THBS2 GALNT16 POFUT2 GALNT18 GALNT15
REACTOME_O_LINKED_GLYCOSYLATION_OF_MUCINS	0.613725	0.771773	0.067676	0.255631	0.917838	36	GALNT6 ST6GALNAC4 GALNT9 B3GNT8 GALNT16 GALNT18 GALNT15 ST3GAL3 GALNT2 GALNT7 B3GNT3 B4GALT5 B3GNT5 GALNT17 GALNT3 GALNT11 B3GNT2 ST6GALNAC3
REACTOME_P75NTR_SIGNALS_VIA_NF_KB	0.410609	0.590866	0.0888945	0.353358	1.03245	16	NFKBIA IKBKB SQSTM1 MYD88 NFKB1 TRAF6 UBC NGF
REACTOME_P75_NTR_RECEPTOR_MEDIATED_SIGNALLING	0.460938	0.645596	0.0822055	0.229585	0.988861	90	FGD4 ITSN1 FGD3 NFKBIA ARHGEF1 VAV1 PREX1 ARHGEF6 ARHGEF7 AKAP13 APH1A MAG ARHGEF15 PSEN1 ARHGEF3 IKBKB SMPD2 SQSTM1 MYD88 GNA13 ARHGEF40 MCF2L NCSTN ADAM17
REACTOME_MITOCHONDRIAL_TRANSLATION	0.00485524	0.0192626	0.407018	-0.366335	-1.60803	91	MRPL49 MTRF1L MRPS35 MRPS30 MRPS25 MRPL13 MRPL1 MRPS5 MRPL15 MRPS22 MRPL12 PTCD3 MRPL14 MRPL32 MRPS36 MRPL51 MRPL35 MRPL42 MRPS16 MRPL38 MRPL11 MRRF MRPS2 MRPL21 MRPL16 MRPL34 MTIF3 MRPL45 MRPS7 MRPL18 MRPS10 MRPL28 MRPL40 MRPL44 CHCHD1 MRPL53
WP_TRANSSULFURATION_AND_ONE_CARBON_METABOLISM	0.0102152	0.0351088	0.38073	-0.489265	-1.61709	26	DHFR TYMS SHMT1 MAT2A PHGDH PSAT1 MAT2B DNMT1
REACTOME_PCP_CE_PATHWAY	0.696078	0.838984	0.0615707	0.209475	0.893955	87	PRICKLE1 ROR2 AP2A1 CLTA SMURF1 FZD1 ROR1 AP2S1 PRKCB PRKCG RAC2 FZD8 PSMD8 PSMD13 PSMB10 ARRB2 WNT4 PSMC1
REACTOME_SRP_DEPENDENT_COTRANSLATIONAL_PROTEIN_TARGETING_TO_MEMBRANE	0.00535125	0.0210022	0.407018	-0.374103	-1.62338	85	RPL22 RPL35A SRP68 RPL21 SEC61A2 RPL37 UBA52 FAU RPSA RPS26 RPL32 RPS10 RPS25 RPL8 DDOST RPL7 SEC61G RPL38 RPL36 RPS12 RPL18A RPS28 RPL30 SEC61A1 RPL15 RPL28 RPL3 RPS5 RPL11 RPL12 RPS13 RPL35 RPS16 RPL24 RPS18 RPL13 SRP19 SPCS1 RPS15A RPL29
REACTOME_PEPTIDE_HORMONE_METABOLISM	0.142	0.263632	0.165657	0.310293	1.22572	58	ANPEP CTSD MYO5A PLA2G7 IGF1 CTSZ ISL1 KIF5A ENPEP SEC11C ACHE EXOC1 RAB27A SLC30A7 INHBA EXOC8 PCSK1 ATP6AP2 INHBB VAMP2 EXOC4 EXOC5 LEP EXOC2 CTNNB1
WP_CILIARY_LANDSCAPE	0.000274543	0.00162676	0.498493	-0.330886	-1.63281	197	MSH2 MCM7 MCM6 EXOC6 MCM2 MCM3 MCM4 MCM5 SMC4 CNOT6L EXOC7 ECHS1 DYNLT1 NUP133 ZMYND19 IQCB1 WEE1 DYNLL1 DNPEP CNOT1 DOCK5 GID4 XPNPEP3 RHBDD2 MCM10 IFT140 MKLN1 RNGTT RBM14 TRAF3IP1 IQGAP2 RMND5A IFT81 RPGR IQGAP3 INTU HDAC2 IFT57 DYNC2I2 CNOT9 BBS9 LRPPRC EXOSC2 CEP290
REACTOME_PERK_REGULATES_GENE_EXPRESSION	0.181628	0.316592	0.148262	-0.364076	-1.21435	28	PARN DIS3 NFYB EXOSC8 KHSRP EXOSC2 NFYA NFYC CEBPG EXOSC1 HERPUD1 EXOSC4 DCP2
WP_ALPHA_6_BETA_4_SIGNALING_PATHWAY	0.00918874	0.0323111	0.38073	-0.473834	-1.64544	32	PRKCA MTOR IRS2 IRS1 LAMC2 SOS1 PTK2 MAPK3 ITGA6 LAMC1 MAPK1 LAMA5 GAB1
REACTOME_ADHERENS_JUNCTIONS_INTERACTIONS	0.0107799	0.0367725	0.38073	-0.508689	-1.65898	25	AFDN JUP NECTIN4 CDH24 CDH2 NECTIN3 CDH3 CTNND1 CDH1 CTNNA1 NECTIN2 CADM3 CDH15 ACTG1
REACTOME_PHASE_0_RAPID_DEPOLARISATION	0.0591477	0.137159	0.321776	0.478575	1.50081	21	SCN1B CAMK2A SCN7A CAMK2G SCN3B SCN2A CACNA1C CACNB2 FGF11 SCN4A CALM1 SCN2B CACNG7
REACTOME_PHASE_II_CONJUGATION_OF_COMPOUNDS	0.0205786	0.0619734	0.352488	0.379072	1.49849	57	CNDP2 AKR1A1 SLC26A2 GSS TPST2 GSTT2 GCLC UGT1A5 ESD SLC35D1 GGT5 PODXL2 GSTK1 UGT1A6 UGT1A1
REACTOME_SELENOAMINO_ACID_METABOLISM	0.00136962	0.00650138	0.45506	-0.3808	-1.65986	87	EEFSEC DARS1 AIMP2 RPL22 IARS1 RPL35A RPL21 AHCY EPRS1 KARS1 RPL37 UBA52 PAPSS1 FAU RPSA RPS26 RPL32 EEF1E1 RPS10 RPS25 RPL8 RPL7 RPL38 RPL36 RPS12 RPL18A RPS28 RPL30 RPL15 RPL28 RPL3 RPS5 RPL11 RPL12 RPS13 RPL35 RPS16 RARS1 RPL24 LARS1 AIMP1 PSTK RPS18 RPL13 RPS15A RPL29
REACTOME_RHOC_GTPASE_CYCLE	0.00318277	0.0135083	0.431708	-0.395578	-1.66454	72	ARHGAP18 ERBIN RACGAP1 LBR TMPO DIAPH3 ANLN DEPDC1B CIT VANGL1 DAAM1 TJP2 CCDC187 JUP STX5 TFRC ARHGAP21 ARHGAP5 VAMP3 ARHGEF5 IQGAP3 PKN2
REACTOME_RHOF_GTPASE_CYCLE	0.00906802	0.0320099	0.38073	-0.461894	-1.6661	38	BAIAP2L1 TMPO DIAPH3 LMNB1 DEPDC1B VANGL1 SRGAP2 FARP1 SENP1 ARHGAP21 ARHGAP5 VAMP3
REACTOME_PI3K_AKT_SIGNALING_IN_CANCER	0.157791	0.285967	0.155242	0.280905	1.20762	89	MDM2 FGF10 CDKN1A CD80 PDGFRA PIK3AP1 FGF2 PDGFRB VAV1 GAB2 PIK3R3 HGF NR4A1 RHOG FGF7 CD28 RAC2 KITLG PIK3CD AKT1 ICOS FLT3LG AKT1S1 FGFR1 LCK MAPKAP1 EREG
REACTOME_PI3K_EVENTS_IN_ERBB2_SIGNALING	0.907115	0.974917	0.0495902	-0.227703	-0.665891	15	BTC ERBB4 GAB1 NRG2 HBEGF ERBB2 PIK3CA ERBB3 EGF NRG1 NRG4 PIK3R1 GRB2 EGFR EREG
REACTOME_PINK1_PRKN_MEDIATED_MITOPHAGY	0.979167	1	0.0441523	0.186234	0.580974	20	SQSTM1 ATG5 MFN2 PINK1 UBC PRKN TOMM40 TOMM7 MTERF3 ATG12
REACTOME_PIWI_INTERACTING_RNA_PIRNA_BIOGENESIS	0.0220272	0.0654717	0.352488	-0.577224	-1.68802	15	MYBL1 TDRKH PLD6 POLR2G POLR2C POLR2F POLR2D POLR2E POLR2B
REACTOME_PI_3K_CASCADE_FGFR2	0.405242	0.585336	0.0911073	0.364449	1.03605	15	FGF10 FGF2 FGF7 FRS2 GRB2 PTPN11 PIK3R1
REACTOME_SUMOYLATION_OF_DNA_METHYLATION_PROTEINS	0.0115504	0.0387492	0.38073	-0.561191	-1.67125	16	CBX2 PHC1 UBE2I DNMT1 PCGF2 DNMT3B SUMO1 RNF2 CBX4
REACTOME_PKA_ACTIVATION_IN_GLUCAGON_SIGNALLING	0.100806	0.201062	0.199915	0.48272	1.37226	15	ADCY5 ADCY7 ADCY3 ADCY4 ADCY9 PRKAR2B PRKACB
REACTOME_PKA_MEDIATED_PHOSPHORYLATION_OF_CREB	0.203125	0.345161	0.134273	0.41917	1.23676	17	ADCY5 ADCY7 ADCY3 ADCY4 ADCY9
REACTOME_RNA_POLYMERASE_I_TRANSCRIPTION_INITIATION	0.00580292	0.022454	0.407018	-0.442177	-1.67657	44	TBP CCNH RBBP7 POLR1A CDK7 KAT2B POLR1B RBBP4 HDAC2 TAF1D POLR1C POLR1G POLR2F POLR1H TAF1A POLR1D GTF2H3 POLR2E MTA2 GTF2H2 KAT2A
REACTOME_SMAD2_SMAD3_SMAD4_HETEROTRIMER_REGULATES_TRANSCRIPTION	0.00934254	0.0327258	0.38073	-0.485012	-1.67929	31	MEN1 TFDP2 RBL1 SMAD2 SP1 TFDP1 CDK8 MYC CCNT1 WWTR1 SMAD3 CCNT2 SMAD7 UBA52 TGIF2 UBB
KEGG_TIGHT_JUNCTION	0.00259816	0.0113165	0.431708	-0.372461	-1.68359	102	PRKCA AFDN TJP1 MAGI3 CTNNA2 PRKCI PARD6B RAB3B MPP5 TJP2 CASK PRKCZ F11R CLDN15 PPP2R2B AKT3 CDK4 CTNNA3 PRKCE YES1 MYH10 MYL7 LLGL1 PARD3 MYL12A CGN MAGI1 TJAP1 MPDZ CSNK2B ACTN4 CRB3 SPTAN1 PATJ YBX3 EPB41 CTNNA1 KRAS CSNK2A2 MYL12B
REACTOME_PLASMA_LIPOPROTEIN_REMODELING	0.092803	0.189659	0.202072	0.444069	1.38532	20	ABCG1 PLTP FURIN ANGPTL8 ANGPTL4 APOC2 CIDEC APOE
REACTOME_RNA_POLYMERASE_I_TRANSCRIPTION_TERMINATION	0.00885069	0.0314389	0.38073	-0.488534	-1.68398	30	TBP CCNH POLR1A CDK7 POLR1B TAF1D POLR1C POLR1G POLR2F POLR1H TAF1A POLR1D GTF2H3 POLR2E GTF2H2
REACTOME_PLATELET_AGGREGATION_PLUG_FORMATION	0.0690979	0.151932	0.237794	0.418407	1.40325	27	SYK APBB1IP COL1A1 RAP1B COL1A2 PTPN1 VWF AKT1 RASGRP2 CSK RASGRP1 FN1 ADRA2A GRB2 SRC RAPGEF4 RAP1A THPO TLN1
REACTOME_PLATELET_CALCIUM_HOMEOSTASIS	0.0428312	0.109324	0.321776	0.467121	1.4991	23	P2RX4 ITPR2 P2RX7 ATP2B2 SLC8A1 ORAI1 ATP2B1 ATP2A3 CALM1 ATP2A2 SRI
REACTOME_EGR2_AND_SOX10_MEDIATED_INITIATION_OF_SCHWANN_CELL_MYELINATION	0.00911311	0.032107	0.38073	-0.523705	-1.69559	23	SREBF2 TEAD1 MBP HDAC2 POU3F1 WWTR1 DAG1 LAMC1 NAB1 CYP51A1 ADGRV1 PRX UTRN HMGCR
REACTOME_PLATELET_SENSITIZATION_BY_LDL	0.239686	0.388133	0.122679	0.405222	1.18399	16	FGR PTPN6 PPP2R1B PPP2R5C PECAM1
WP_JOUBERT_SYNDROME	0.00151254	0.0070961	0.45506	-0.405573	-1.69677	69	MTOR PARP1 MRE11 CEP104 ATM RAD50 PCM1 CCP110 ARL3 RPGRIP1L RAB3IP TMEM138 CEP41 TMEM237 BBS9 KIAA0586 CEP290 TCTN3 TMEM17 OFD1 TMEM231 NPHP4 CPLANE1 DVL3 CEP97 SUFU
REACTOME_SIGNALING_BY_TGF_BETA_RECEPTOR_COMPLEX	0.00179494	0.0082513	0.45506	-0.405131	-1.69773	70	MEN1 TRIM33 MTMR4 TFDP2 RBL1 PARP1 SMAD2 NEDD4L PRKCZ F11R UCHL5 SP1 TFDP1 CDK8 STUB1 MYC CCNT1 SKIL PPP1CA WWTR1 NCOR1 SMAD3 PARD3 CGN CCNT2 SMAD7 XPO1 ZFYVE9 UBA52 SMURF2 TGIF2 UBB PPP1CB
REACTOME_ACTIVATION_OF_BH3_ONLY_PROTEINS	0.00555529	0.0217096	0.407018	-0.513933	-1.69863	26	PPP1R13B TP53BP2 TFDP2 E2F1 MAPK8 DYNLL1 BMF TFDP1 AKT3
KEGG_BASAL_TRANSCRIPTION_FACTORS	0.00684016	0.0255282	0.407018	-0.494321	-1.71152	31	TBP TAF1L TAF6L GTF2IRD1 TAF5 TAF2 TAF6 GTF2E1 GTF2H3 TAF9 TAF4 GTF2I GTF2H2 TBPL1
REACTOME_POST_CHAPERONIN_TUBULIN_FOLDING_PATHWAY	0.051833	0.125625	0.321776	0.53978	1.53447	15	TUBB2A TUBA4A TBCE TUBB6 TBCD TBCB TBCC TUBB4B TUBA1A
REACTOME_POST_TRANSLATIONAL_MODIFICATION_SYNTHESIS_OF_GPI_ANCHORED_PROTEINS	0.968254	1	0.0467883	-0.167008	-0.671189	56	PLET1 PIGA OPCML CNTN4 PIGW PIGF PGAP1 PIGU PIGN
REACTOME_POTASSIUM_CHANNELS	0.0466073	0.116515	0.321776	0.368372	1.439	55	KCNK13 KCNAB2 KCNK6 KCNB1 KCNJ8 GNB5 GNGT2 KCNG4 KCNJ14 KCNN4 GNG7 GNG2 GNB4 KCNA3 ABCC9 KCNH3 GNG10 GNG8 KCNN3 KCNN1 KCNMA1 KCNAB3
REACTOME_POTENTIAL_THERAPEUTICS_FOR_SARS	0.112	0.220259	0.188204	0.306038	1.27546	71	JAK1 IL6R AP2A1 TYK2 S1PR1 IMPDH1 SUDS3 AP2S1 ARID4A ITGA4 FURIN ATP1B3 IL1R1 IFNGR1 HMG20B MTA3 TLR7 ROCK1 ZBP1 CHD3 IFNAR1 ATP1A2 RIPK1 IFNAR2 TBK1 STAT2 FXYD6
WP_EUKARYOTIC_TRANSCRIPTION_INITIATION	0.00285455	0.0122578	0.431708	-0.47554	-1.72481	39	TBP CCNH POLR1A CDK7 TAF5 POLR1B POLR2G TAF6 GTF2E1 POLR2C POLR2F POLR1D POLR3K GTF2H3 POLR2E TAF9 GTF2H2 POLR2B POLR3H
REACTOME_PRESYNAPTIC_FUNCTION_OF_KAINATE_RECEPTORS	0.0232301	0.0681925	0.352488	0.563748	1.66334	17	GNB5 GNGT2 PLCB2 GNG7 PLCB1 GNG2 GNB4 GNG10 GNG8
BIOCARTA_VDR_PATHWAY	0.00831311	0.0299831	0.38073	-0.528589	-1.72594	24	CHAF1A SMARCC1 BAZ1B KAT2B SMARCE1 NCOR1 ACTL6A EP300 SUPT16H PRMT1 SMARCD1 VDR
REACTOME_PROTEIN_UBIQUITINATION	0.00173719	0.00802627	0.45506	-0.412495	-1.73164	68	H2BC5 H2BC13 H2BC3 H2BC8 H2BC4 UBE2T RAD18 H2BC10 UBE2C PCNA SHPRH UBE2S CDC73 UBA6 UBE2E3 UBE2G1 UBE2K HLTF
REACTOME_RHOG_GTPASE_CYCLE	0.00136131	0.00650138	0.45506	-0.412375	-1.73522	72	CDC42EP1 ERBIN LBR TMPO DIAPH3 DEPDC1B PAK4 ARHGEF26 VANGL1 EPHA2 DOCK5 STX5 TFRC IQGAP2 ARHGAP21 ARHGAP5 VAMP3 ARHGEF5 KTN1
REACTOME_MRNA_DECAY_BY_5_TO_3_EXORIBONUCLEASE	0.0147842	0.047839	0.38073	-0.593508	-1.73564	15	LSM2 PATL1 LSM3 LSM6 EDC3
REACTOME_APC_C_CDC20_MEDIATED_DEGRADATION_OF_CYCLIN_B	0.00659165	0.0248549	0.407018	-0.540234	-1.74911	23	CDK1 CCNB1 CDC20 UBE2C UBE2S ANAPC5 ANAPC10 ANAPC1 ANAPC4 UBA52 UBB ANAPC15
REACTOME_PROCESSING_OF_INTRONLESS_PRE_MRNAS	0.018472	0.0568712	0.352488	-0.561534	-1.69949	17	CSTF2 CPSF7 CPSF4 CSTF2T NCBP2 NUDT21 CSTF1
REACTOME_PROCESSING_OF_SMDT1	0.46169	0.646153	0.0824344	0.342453	1.00059	16	PARL MCUB MICU1
REACTOME_RNA_POLYMERASE_II_TRANSCRIBES_SNRNA_GENES	0.00119463	0.0057677	0.45506	-0.415975	-1.75036	72	TBP INTS7 INTS5 INTS13 CDK7 SP1 TAF5 POLR2G CCNT1 INTS6 NCBP2 RPRD1B TAF6 GTF2E1 POLR2C RPRD1A CCNT2 POLR2F RPRD2 POLR2D ELL3 POU2F1 INTS10 POLR2E TAF9 INTS2 INTS8 INTS3 INTS4 POLR2B ZNF143 INTS1 ZC3H8 POLR2H INTS9
REACTOME_PROGRAMMED_CELL_DEATH	0.346154	0.5208	0.107554	-0.214647	-1.04323	181	H1-5 H1-1 H1-4 H1-3 H1-0 LMNB1 TJP1 H1-2 HMGB2 IL18 PPP1R13B TP53BP2 TFDP2 E2F1 MAPK8 TJP2 DYNLL1 STK26 BMF TFDP1 AKT3
REACTOME_GLUCOSE_METABOLISM	0.000968598	0.0048166	0.477271	-0.408105	-1.75084	79	NUP85 NUP155 POM121C AAAS PPP2R5D SLC25A13 NUP205 NUP43 NUP133 NUP107 NUP160 NUP188 ENO3 ALDOC NUP54 NUP153 TPR TPI1 GOT1 NUP35 NUP210 NUP58 ENO1 GAPDH PRKACA PGK1 SEH1L NDC1 GOT2 PGAM1 NUP88 PGP PFKM NUP62 GPI PCK2 NUP37
REACTOME_PROTEIN_FOLDING	0.0319093	0.0857911	0.321776	0.334459	1.41725	80	GBA SPHK1 FBXW9 TUBB2A FBXL5 GNA15 TUBA4A FBXW7 TBCE TP53 FBXW5 GNB5 TUBB6 GNGT2 ARFGEF2 TBCD GNG7 FBXO6 GNG2 GNB4 FBXL3 FBXW2 GNG10 GNG8
REACTOME_PROTEIN_LOCALIZATION	1	1	0.0419926	0.132241	0.611541	147	PEX16 ACOX3 ACOT4 HMOX1 IDH1 PHYH ABCD1 TYSND1 ABCD2 SCP2 MTX1 HMGCL ACAA1 NUDT7 EPHX2 GSTK1 CRAT COQ2 ECI2 ACOT8 EHHADH PEX6 CAT NOS2 PRNP COA4 VAMP2 PEX1 HSD17B4 UBE2D3 UBC ECH1 AGPS SGTA DECR2
REACTOME_PROTEIN_PROTEIN_INTERACTIONS_AT_SYNAPSES	0.518443	0.694173	0.0785029	-0.246359	-0.977917	54	DLG1 CASK PPFIBP2 RTN3 PPFIA4 PPFIBP1 LRFN4 STXBP1 GRIN2C EPB41L5 PTPRD GRIN2A LIN7C PTPRF GRIA4 SYT1 SYT9 EPB41 SHANK2
REACTOME_ESR_MEDIATED_SIGNALING	5.49845e-05	0.000377243	0.557332	-0.366933	-1.75853	162	H3C7 H2AC8 H4C9 H3C3 H3C13 H2BC5 H2BC13 H2BC3 H2AX H4C14 H4C15 CDKN1B H2BC8 SMC3 H2BC4 TBP RAD21 H2BC10 CXXC5 KPNA2 PRKCZ STAG1 FKBP4 KDM1A SP1 CHD1 SMC1A AKT3 KAT2B POLR2G H2AZ2 ATF2 H2AZ1 FKBP5 MYC EBAG9 BTC CBFB CCNT1 HSP90AB1 ERBB4 CREB1 PTK2 KANK1 MAPK3 IGF1R TGFA TNRC6B H3-3A AXIN1 STAG2 POLR2C EP300 POLR2F PPP5C MAPK1 ELK1 TNRC6C XPO1 POLR2D
REACTOME_PTEN_REGULATION	0.386813	0.56656	0.0988903	-0.221117	-1.03057	131	EZH2 CBX2 RRAGB MTOR PHC1 SUZ12 PREX2 TNKS2 RBBP7 KDM1A AKT3 ATN1 STUB1 ATF2 RBBP4 TRIM27 HDAC2
REACTOME_ABERRANT_REGULATION_OF_MITOTIC_G1_S_TRANSITION_IN_CANCER_DUE_TO_RB1_DEFECTS	0.0105578	0.036218	0.38073	-0.584533	-1.76909	17	CDKN1B CDK2 CCNE2 TFDP2 E2F1 TFDP1 CDKN1C CDK4 E2F2 CDK6
REACTOME_PYROPTOSIS	0.159091	0.287263	0.151149	0.40965	1.27795	20	BAX TP53 GSDME IRF2 IL1B CHMP2A CHMP7 IL1A
REACTOME_PYRUVATE_METABOLISM	0.363825	0.539822	0.0992333	-0.316947	-1.05623	27	SLC16A3 SLC16A1 PDK3 PDK1 BSG VDAC1 ME1 HAGH PDP2 PDHB MPC1 LDHB
REACTOME_PYRUVATE_METABOLISM_AND_CITRIC_ACID_TCA_CYCLE	0.0308641	0.0836953	0.352488	-0.380247	-1.46913	48	IDH2 L2HGDH SUCLG2 ME2 SLC16A3 SLC16A1 PDK3 PDK1 BSG IDH3B VDAC1 IDH3A IDH3G ME1 FH FAHD1 NNT ACO2 HAGH MDH2 PDP2 PDHB MPC1 LDHB D2HGDH
REACTOME_RAB_GEFS_EXCHANGE_GTP_FOR_GDP_ON_RABS	0.175337	0.308512	0.144631	0.270585	1.15943	86	RAB8B TRAPPC11 RAB21 DENND4B DENND1C RINL DENND4A TRAPPC3 RAB3GAP2 ALS2CL RAB39A TRAPPC12 RAB7B RAB10 RAB27A DENND2A AKT1 MON1A TRAPPC6B MON1B RAB3IL1 DENND5A SBF2 MADD RAB5B
REACTOME_RAB_GERANYLGERANYLATION	0.09	0.185384	0.2114	0.331343	1.30887	58	RAB29 RAB8B RAB21 RAB20 RAB4B RAB15 RAB39A RAB24 RABGGTA RAB7B RAB40B RAB10 RAB44 RAB27A RAB43 RAB2B RAB37 RAB30 RAB5B RAB33B
REACTOME_RAB_REGULATION_OF_TRAFFICKING	0.0676692	0.149874	0.237794	0.289547	1.29065	115	TBC1D2 RAB8B TBC1D13 TRAPPC11 RAB21 DENND4B DENND1C TBC1D20 RINL DENND4A TRAPPC3 GGA1 RAB3GAP2 ALS2CL RAB39A TRAPPC12 RAB7B RAB10 RAB27A DENND2A AKT1 MON1A TRAPPC6B MON1B TBC1D14 TBC1D10B RAB3IL1 DENND5A SBF2 MADD RABEP1 RAB5B RAB33B TBC1D17
REACTOME_RAC1_GTPASE_CYCLE	0.071062	0.153841	0.287805	-0.256342	-1.24336	174	BAIAP2L1 ECT2 CDC42EP1 ERBIN RACGAP1 LBR TMPO ARHGEF39 DIAPH3 WASL DEPDC1B ARHGAP22 PAK4 CIT VANGL1 SRGAP2 SPATA13 FARP2 PREX2 EPHA2 FARP1 PAK3 DOCK5 ARAP2 TFRC SOS1 IQGAP2 ARHGAP21 ARHGAP5 VAMP3 ARHGEF5 ARHGAP44 KTN1 DOCK11 ABI2 SH3BP1 IQGAP3 PKN2 SYDE2
REACTOME_RAC2_GTPASE_CYCLE	0.212058	0.354084	0.135741	-0.260315	-1.12961	85	BAIAP2L1 CDC42EP1 ERBIN RACGAP1 LBR TMPO DIAPH3 DEPDC1B PAK4 VANGL1 EPHA2 TFRC ARHGAP21 VAMP3
REACTOME_RAC3_GTPASE_CYCLE	0.0703934	0.153486	0.245042	-0.298114	-1.2929	86	BAIAP2L1 CDC42EP1 ERBIN RACGAP1 LBR TMPO DIAPH3 DEPDC1B PAK4 VANGL1 SRGAP2 EPHA2 ARAP2 TFRC ARHGAP21 ARHGAP5 VAMP3
REACTOME_RAF_ACTIVATION	0.430502	0.612844	0.0852885	0.287313	1.01747	33	CAMK2A PPP2R1B PPP2R5C MARK3 MAP2K2 BRAP CAMK2G KSR1 RAF1
REACTOME_RAF_INDEPENDENT_MAPK1_3_ACTIVATION	0.158915	0.287263	0.153159	0.387897	1.24485	23	JAK1 IL6R TYK2 IL6 DUSP1 MAP2K2 DUSP2 IL6ST
REACTOME_RAP1_SIGNALLING	0.548387	0.719487	0.0747385	0.330611	0.939851	15	RAP1B RAF1 RASGRP2 RASGRP1 PRKACB YWHAB PRKG1 RAPGEF4 RAP1A
REACTOME_RAS_ACTIVATION_UPON_CA2_INFLUX_THROUGH_NMDA_RECEPTOR	0.967742	1	0.0475434	0.199658	0.567583	15	CAMK2A CAMK2G GRIN2D CALM1 DLG4
REACTOME_RAS_PROCESSING	0.825103	0.929453	0.0558265	-0.234711	-0.759918	23	ABHD17B RCE1 ABHD17C PRKG2 FNTB UBA52 UBB KRAS PDE6D
REACTOME_KINESINS	0.00239621	0.0105122	0.431708	-0.459762	-1.76943	47	RACGAP1 KIF20B KIF11 KIF23 KIF18A KIF22 KIFC1 KIF20A KIF18B KIF4A KIF27 CENPE KIF16B KIF2C
REACTOME_TP53_REGULATES_TRANSCRIPTION_OF_DNA_REPAIR_GENES	0.00136257	0.00650138	0.45506	-0.431754	-1.77232	59	MSH2 PMS2 CHEK1 MDC1 ATR FANCD2 CCNH FANCI ATM CDK7 MLH1 POLR2G ATF2 CCNT1 DDB2 SSRP1 NELFE POLR2C NELFA CCNT2 POLR2F SUPT16H POLR2D GTF2H3 POLR2E
REACTOME_TRANSCRIPTIONAL_REGULATION_BY_TP53	1.27804e-07	1.71502e-06	0.690132	-0.339156	-1.77638	338	MSH2 CASP2 PMS2 CHEK1 BIRC5 RFC3 RFC5 BARD1 CDKN1B MDC1 TOPBP1 RHNO1 EXO1 RRAGB CDK2 RFC2 CCNE2 BRIP1 RFC4 MTOR TBP CCNA2 CDK1 ATR CDC25C CCNB1 FANCD2 CNOT6L PPP1R13B TP53BP2 TFDP2 TPX2 RBL1 TAF1L E2F1 RAD9A RPA2 MRE11 RABGGTB CNOT6 CCNH E2F7 AURKB FANCI ATM RPA3 RBBP7 AURKA BLM RAD50 CNOT1 PPP1R13L RMI2 ING5 PCNA CDK7 CHEK2 TFDP1 AKT3 CNOT7 MLH1 TAF5 PHF20 RAD17 POLR2G RICTOR RAD1 BRPF3 ATF2 RBB…
REACTOME_TIGHT_JUNCTION_INTERACTIONS	0.00934254	0.0327258	0.38073	-0.589311	-1.78355	17	PRKCI PARD6B MPP5 F11R CLDN15 PARD3 CRB3 PATJ CLDN12 PARD6A CLDN3
REACTOME_RECYCLING_PATHWAY_OF_L1	0.0339018	0.0899285	0.321776	0.422791	1.51802	36	DNM2 AP2A1 CLTA TUBB2A TUBA4A DNM1 L1CAM TUBB6 AP2S1
REACTOME_REGULATED_NECROSIS	0.0952381	0.192693	0.204295	0.353736	1.32774	45	BAX FAS CFLAR TP53 BIRC3 GSDME SDCBP IRF2 IL1B CHMP2A CHMP7 IL1A FADD RIPK1 FLOT1 MLKL FASLG CHMP4B UBC CHMP2B
REACTOME_REGULATION_OF_BETA_CELL_DEVELOPMENT	0.463178	0.646655	0.0815265	0.315762	0.990231	21	FGF10 NOTCH1 SNW1 MAMLD1 MAML2 AKT1 RBPJ
REACTOME_REGULATION_OF_CHOLESTEROL_BIOSYNTHESIS_BY_SREBP_SREBF	0.0246791	0.0708166	0.352488	-0.366882	-1.44902	53	SREBF2 FDFT1 SC5D SP1 LSS FASN NFYB MBTPS2 IDI1 NFYA SQLE INSIG2 CYP51A1 TBL1XR1 RAN NFYC HMGCR FDPS TGS1 KPNB1 HMGCS1 SCD SMARCD3 ELOVL6
REACTOME_TRANSLATION	1.84358e-06	1.89019e-05	0.643552	-0.348316	-1.78438	256	MRPL49 MTRF1L MRPS35 DARS1 MRPS30 EIF3H AIMP2 MRPS25 MRPL13 EEF1D MRPL1 MRPS5 RPL22 TRMT112 EIF1AX MRPL15 IARS1 MRPS22 MRPL12 PTCD3 MRPL14 RPL35A DARS2 SRP68 RPL21 MRPL32 MRPS36 VARS1 MRPL51 MRPL35 PPA2 MRPL42 PARS2 RARS2 MRPS16 EIF3D EIF3L EPRS1 MRPL38 KARS1 EIF4H SEC61A2 MRPL11 MRRF MRPS2 EEF1B2 RPL37 UBA52 MRPL21 MRPL16 FAU RPSA RPS26 RPL32 TARS1 EEF1E1 RPS10 MRPL34 MTIF3 MRPL45 MRPS7 RPS25 RP…
REACTOME_REGULATION_OF_FZD_BY_UBIQUITINATION	0.277551	0.437041	0.11524	-0.372537	-1.12749	17	LRP6 ZNRF3 LGR4 FZD5 UBA52 UBB FZD4 LRP5
REACTOME_PHOSPHORYLATION_OF_THE_APC_C	0.00451369	0.0181044	0.407018	-0.575616	-1.78746	19	CDK1 CCNB1 PLK1 UBE2C UBE2S ANAPC5 ANAPC10 ANAPC1 ANAPC4
REACTOME_REGULATION_OF_HMOX1_EXPRESSION_AND_ACTIVITY	1	1	0.045862	0.0904104	0.364276	61	HMOX1 HM13 PRKCD PSMD8 PSMD13 PSMB10 PSMC1 PSME4 UBC BACH1 NFE2L2
REACTOME_TRANSCRIPTIONAL_ACTIVITY_OF_SMAD2_SMAD3_SMAD4_HETEROTRIMER	0.00105856	0.00519322	0.45506	-0.479273	-1.80062	43	MEN1 TRIM33 TFDP2 RBL1 PARP1 SMAD2 NEDD4L SP1 TFDP1 CDK8 MYC CCNT1 SKIL WWTR1 NCOR1 SMAD3 CCNT2 SMAD7 UBA52 SMURF2 TGIF2 UBB
REACTOME_CYCLIN_D_ASSOCIATED_EVENTS_IN_G1	0.00141821	0.0066707	0.45506	-0.476933	-1.80835	44	CDKN1B CDK2 CCNE2 SKP2 TFDP2 RBL1 E2F1 CDKN2C CCNH CDK7 TFDP1 CKS1B CDKN1C CDK4
REACTOME_REGULATION_OF_INSULIN_SECRETION	0.0513157	0.125202	0.321776	0.352486	1.42689	63	ADCY5 CD36 CACNA1D ITPR2 GNA15 KCNB1 CACNA1A GNB5 GNGT2 PLCB2 GNG7 IQGAP1 PLCB1 GNG2 GNB4 GNAI1 GNAI2 PRKAR2B GNG10 CACNA1C GNG8 CACNB2 PRKACB CHRM3 VAMP2
REACTOME_REGULATION_OF_KIT_SIGNALING	0.573674	0.737806	0.0711327	0.312488	0.913037	16	SH2B2 SOCS1 PTPN6 SH2B3 LYN KITLG LCK CBL SOCS6 GRB2
REACTOME_REGULATION_OF_LIPID_METABOLISM_BY_PPARALPHA	0.353053	0.528566	0.0959207	0.233525	1.0316	107	ABCA1 TNFRSF21 SLC27A1 NR1H3 CD36 PLIN2 MED16 NR1D1 ALAS1 RORA ACSL1 NCOA3 G0S2 MTF1 MED15 NR1H2 TXNRD1 RXRA ANGPTL4
REACTOME_REGULATION_OF_MECP2_EXPRESSION_AND_ACTIVITY	0.108163	0.213634	0.193813	-0.383064	-1.30145	29	LBR AURKB HDAC2 CREB1 MECP2 SIN3A TNRC6B NCOR1 GPS2 PRKACA HDAC3 TBL1XR1 TNRC6C
REACTOME_REGULATION_OF_MRNA_STABILITY_BY_PROTEINS_THAT_BIND_AU_RICH_ELEMENTS	0.908142	0.974917	0.052057	-0.177879	-0.765753	80	PRKCA PARN DIS3 EXOSC8 KHSRP HNRNPD EXOSC2 ELAVL1 XPO1 HSPA8 UBA52 PSMF1 UBB EXOSC1 SET YWHAZ
WP_MECP2_AND_ASSOCIATED_RETT_SYNDROME	0.000731474	0.00380325	0.477271	-0.452679	-1.81197	55	EZH2 SMC3 MTOR ARHGEF26 E2F1 TARDBP PSIP1 SP1 DHX9 MBP FKBP5 SP3 CDON CREB1 NF1 MECP2 SIN3A IGF1R HNRNPF NCOR1 TET3
REACTOME_REGULATION_OF_PTEN_GENE_TRANSCRIPTION	0.0599594	0.138689	0.321776	-0.344237	-1.38833	57	EZH2 CBX2 RRAGB MTOR PHC1 SUZ12 RBBP7 KDM1A ATN1 ATF2 RBBP4 HDAC2
REACTOME_REGULATION_OF_PTEN_STABILITY_AND_ACTIVITY	1	1	0.0446854	-0.117376	-0.488466	65	PREX2 TNKS2 AKT3 STUB1 TRIM27 CSNK2B UBA52 PSMF1 UBB XIAP CSNK2A2 CSNK2A1 PSMB1 NEDD4 PSMA4 PSMC6 PSMD5 PSME1 PSMD14 PSMD3 PSMA7 PSMD11 PSMB7 PSMA1
REACTOME_REGULATION_OF_PYRUVATE_DEHYDROGENASE_PDH_COMPLEX	0.964427	1	0.0467883	-0.198103	-0.579328	15	PDK3 PDK1
REACTOME_REGULATION_OF_RAS_BY_GAPS	0.997992	1	0.0459538	0.138301	0.560131	64	RASA4 RASA3 RASA2 PSMD8 PSMD13 RASAL3 PSMB10 PSMC1 PSME4 UBC
REACTOME_REGULATION_OF_RUNX1_EXPRESSION_AND_ACTIVITY	0.978516	1	0.0455878	0.190093	0.56087	17	AGO4 CCND2 AGO3 CCND1 PTPN11 AGO1 SRC RUNX1 MOV10 CCND3
REACTOME_REGULATION_OF_RUNX2_EXPRESSION_AND_ACTIVITY	1	1	0.0449543	-0.104769	-0.438678	67	SKP2 PPARGC1A STUB1 CBFB CUL1 RBX1 BMP2 UBA52 PSMF1 UBB
REACTOME_REGULATION_OF_RUNX3_EXPRESSION_AND_ACTIVITY	0.972277	1	0.0465084	0.169357	0.653282	52	MDM2 SMURF1 TGFB1 PSMD8 PSMD13 PSMB10 PSMC1 UBC PSMD4 PSMA3 SRC PSMC3 PSMD2 PSMB5 PSMC4 PSMB4 PSMA6 PSMD9 PSMC5
REACTOME_REGULATION_OF_SIGNALING_BY_CBL	0.0620155	0.141574	0.252961	0.464189	1.4557	21	SYK VAV1 RAPGEF1 HCK LYN PIK3R3 BLNK PIK3CD CBL PIK3CB UBC
REACTOME_CHOLESTEROL_BIOSYNTHESIS	0.00443969	0.0179384	0.407018	-0.557072	-1.81894	24	LBR FDFT1 ACAT2 SC5D LSS IDI1 DHCR24 SQLE CYP51A1 HMGCR FDPS NSDHL HMGCS1 ARV1 DHCR7
REACTOME_APOPTOTIC_EXECUTION_PHASE	0.0010693	0.00521784	0.45506	-0.472178	-1.82675	49	H1-5 H1-1 H1-4 H1-3 H1-0 LMNB1 TJP1 H1-2 HMGB2 TJP2 STK26
REACTOME_REGULATION_OF_TP53_ACTIVITY_THROUGH_ACETYLATION	0.642857	0.797021	0.0673624	-0.262928	-0.893292	29	RBBP7 ING5 AKT3 BRPF3 RBBP4 HDAC2
REACTOME_REGULATION_OF_TP53_ACTIVITY_THROUGH_METHYLATION	0.681633	0.828441	0.0645031	-0.283302	-0.857415	17	ATM CHEK2 PRMT5 EP300 UBA52 UBB SMYD2 EHMT1 KMT5A EHMT2
REACTOME_TCF_DEPENDENT_SIGNALING_IN_RESPONSE_TO_WNT	6.38286e-06	5.65471e-05	0.610527	-0.380089	-1.8347	172	TLE4 H3C7 H2AC8 H4C9 H3C3 MEN1 H3C13 H2BC5 H2BC13 H2BC3 H2AX H4C14 H4C15 H2BC8 H2BC4 PPP2R5D H2BC10 PIP5K1B CXXC4 BTRC TNKS2 RUVBL1 LRP6 RBBP5 WNT5A TERT H2AZ2 DVL2 SOX4 ZNRF3 CDC73 H2AZ1 MYC CTNNBIP1 AMER1 PPP2R5A LGR4 H3-3A AXIN1 EP300 CBY1 TRRAP WNT9A FZD5 RBX1 XPO1 USP34 CSNK2B TCF7L2 DVL3 UBA52 SMURF2 PSMF1 UBB ASH2L FZD4 LRP5 CUL3 XIAP CSNK2A2 YWHAZ PPP2R5B
REACTOME_REGULATION_OF_TP53_EXPRESSION_AND_DEGRADATION	0.306748	0.475134	0.10882	-0.307443	-1.09419	35	CDK2 MTOR CCNA2 CDK1 ATM CHEK2 AKT3 PHF20 RICTOR
REACTOME_CYCLIN_A_CDK2_ASSOCIATED_EVENTS_AT_S_PHASE_ENTRY	0.000232203	0.00139398	0.518848	-0.426854	-1.84041	81	LIN9 CDKN1B CDK2 CCNE2 CCNA2 SKP2 TFDP2 E2F1 WEE1 CCNH CDK7 TFDP1 AKT3 CKS1B CDC25A CDK4 RBBP4 MYC
REACTOME_SUMOYLATION_OF_UBIQUITINYLATION_PROTEINS	0.00164131	0.00762185	0.45506	-0.51326	-1.85139	38	NUP85 NUP155 POM121C AAAS NUP205 NUP43 UBE2I NUP133 NUP107 NUP160 NUP188 NUP54 TRIM27 NUP153 TPR NUP35 NUP210 NUP58 SEH1L NDC1
REACTOME_INHIBITION_OF_THE_PROTEOLYTIC_ACTIVITY_OF_APC_C_REQUIRED_FOR_THE_ONSET_OF_ANAPHASE_BY_MITOTIC_SPINDLE_CHECKPOINT_COMPONENTS	0.0023908	0.0105122	0.431708	-0.595997	-1.86067	20	MAD2L1 BUB1B CDC20 UBE2C UBE2S ANAPC5 BUB3 ANAPC10 ANAPC1 ANAPC4
REACTOME_FGFR2_ALTERNATIVE_SPLICING	0.00233177	0.0103288	0.431708	-0.576085	-1.86518	23	TIAL1 POLR2G TIA1 PTBP1 NCBP2 HNRNPF POLR2C POLR2F HNRNPM POLR2D RBFOX2 POLR2E ESRP2 POLR2B
REACTOME_NUCLEAR_ENVELOPE_NE_REASSEMBLY	0.000665218	0.00349862	0.477271	-0.452577	-1.86603	61	NUP85 LBR NUP155 TMPO LMNB1 CDK1 CCNB1 NUP205 NUP43 CCNB2 UBE2I NUP133 NUP107 NUP160 NUP188 SPAST NUP54 RANGAP1 NUP35 NUP58 EMD RAN CHMP4C SEH1L NDC1
REACTOME_APC_CDC20_MEDIATED_DEGRADATION_OF_NEK2A	0.00157969	0.00737324	0.45506	-0.574843	-1.87473	25	MAD2L1 BUB1B NEK2 CDC20 UBE2C UBE2S ANAPC5 BUB3 ANAPC10 ANAPC1 ANAPC4 UBA52 UBB ANAPC15
REACTOME_RESPIRATORY_ELECTRON_TRANSPORT	1	1	0.046882	-0.131247	-0.581923	95	TMEM186 LRPPRC NDUFAF1 NDUFAF7 COX8A COX19 NDUFAB1 COX14 NDUFB2 NDUFA6 SCO2 NDUFV3 MT-CO2 NDUFB8 NDUFA8 UQCR10 NDUFS4 NDUFAF4 COX5B UQCRFS1 SCO1 NDUFA5 NDUFA9 NDUFB6 COX7C NDUFV1 COX7B CYCS NDUFA4 NDUFB11 UQCRB NDUFB4 NDUFV2 NDUFS6 MT-CO3 NDUFB9 NDUFB5 NDUFA12 SDHC ETFA UQCRC2 NDUFA10 CYC1 NDUFC1 COX4I1 SDHB COX6C NDUFS3 MT-ND2 MT-ND4 COX20 COX7A2L NDUFA2 COX6B1 MT-CYB NDUFB3 NDUFS7 MT-CO1 COX5A …
REACTOME_RESPIRATORY_ELECTRON_TRANSPORT_ATP_SYNTHESIS_BY_CHEMIOSMOTIC_COUPLING_AND_HEAT_PRODUCTION_BY_UNCOUPLING_PROTEINS	1	1	0.0491928	-0.138916	-0.63488	116	TMEM186 SLC25A14 LRPPRC NDUFAF1 NDUFAF7 COX8A COX19 SLC25A27 ATP5PO NDUFAB1 COX14 ATP5MF ATP5PD NDUFB2 NDUFA6 SCO2 NDUFV3 MT-CO2 NDUFB8 NDUFA8 UQCR10 NDUFS4 ATP5PF NDUFAF4 COX5B UQCRFS1 ATP5F1C SCO1 NDUFA5 NDUFA9 NDUFB6 COX7C NDUFV1 COX7B MT-ATP8 ATP5F1B CYCS NDUFA4 NDUFB11 ATP5MC3 UQCRB NDUFB4 NDUFV2 NDUFS6 MT-CO3 NDUFB9 NDUFB5 NDUFA12 SDHC ETFA UQCRC2 NDUFA10 CYC1 NDUFC1 ATP5PB MT-ATP6 COX4I1 S…
KEGG_OOCYTE_MEIOSIS	6.53946e-05	0.000442019	0.538434	-0.425579	-1.87641	92	PKMYT1 PTTG1 MAD2L1 SGO1 FBXO5 SMC3 CDK2 CHP1 CCNE2 CDK1 CDC25C CCNB1 PPP2R5D PLK1 CCNB2 CDC20 ESPL1 BUB1 BTRC AURKA ADCY2 SMC1A MAPK12 ADCY6 ANAPC5 PPP1CA MAPK3 IGF1R PPP2R5A ANAPC10 STAG3 ANAPC1 CUL1 PRKACA CALM2 ANAPC4 MAD2L2 MAPK1 RBX1 YWHAQ
REACTOME_RESPONSE_OF_MTB_TO_PHAGOCYTOSIS	0.127883	0.243664	0.179782	-0.394497	-1.26687	22	TRIM27 RNF213 MAPK3 DUSP16 HGS ENO1 PGK1 MAPK1 SFPQ UBA52 UBB KPNB1
BIOCARTA_G1_PATHWAY	0.000810392	0.00415439	0.477271	-0.567808	-1.87669	26	DHFR CDKN1B CDK2 CDK1 ATR SKP2 E2F1 ATM TFDP1 CDC25A CDK4
REACTOME_RETROGRADE_TRANSPORT_AT_THE_TRANS_GOLGI_NETWORK	0.117063	0.228005	0.183024	0.342759	1.28654	45	NSF IGF2R NAPG COG7 STX6 VPS53 VPS52 COG1 TGOLN2 COG2 NAPA RAB43 GOLGA4 ARFRP1 M6PR COG3 VAMP4
REACTOME_RET_SIGNALING	0.487329	0.671495	0.0791317	0.276867	0.991121	35	DOK2 DOK4 GDNF GAB2 PIK3R3 DOK5 PIK3CD ARTN RET PRKACB PIK3CB FRS2 GRB2 PTPN11 MAPK7 PIK3R1 SRC
REACTOME_RHOA_GTPASE_CYCLE	0.0248804	0.0710735	0.352488	-0.284004	-1.33858	139	ECT2 ARHGAP18 ERBIN RACGAP1 LBR TMPO DIAPH3 ANLN DEPDC1B AAAS ARHGAP22 CIT VANGL1 DAAM1 TJP2 PREX2 FARP1 JUP ARAP2 ARHGAP11A STX5 TFRC ARHGAP21 ARHGAP5 VAMP3 ARHGEF5 ARHGAP44 KTN1 IQGAP3 PKN2 FAF2 PLEKHG5 RHPN2 NET1 ARHGEF17 BCR ARHGAP19 MYO9A ARHGAP32
REACTOME_RHOBTB1_GTPASE_CYCLE	0.639413	0.795452	0.0689567	-0.275965	-0.886225	22	CPSF7 SRRM1 CCT7 TRA2B RBMX CUL3 GPS1 COPS4 TXNL1 SPEN
REACTOME_RHOBTB2_GTPASE_CYCLE	0.123457	0.239181	0.181383	-0.400162	-1.28284	21	PHIP MSI2 HSP90AB1 SRRM1 CCT7 TRA2B RBMX CCT6A CUL3 TXNL1 ACTG1
REACTOME_RHOBTB_GTPASE_CYCLE	0.479339	0.663728	0.0831291	-0.283377	-0.989119	33	CPSF7 PHIP MSI2 HSP90AB1 SRRM1 CCT7 TRA2B RBMX CCT6A CUL3 GPS1 COPS4 TXNL1 ACTG1 SPEN
REACTOME_RHOB_GTPASE_CYCLE	0.0248855	0.0710735	0.352488	-0.353038	-1.47821	67	ECT2 ERBIN RACGAP1 DIAPH3 ANLN DEPDC1B CIT VANGL1 DAAM1 TJP2 JUP TFRC ARHGAP21 ARHGAP5 VAMP3 ARHGEF5 IQGAP3 PKN2 RHPN2 NET1 ARHGEF17 BCR MYO9A ARHGAP32
REACTOME_NONSENSE_MEDIATED_DECAY_NMD	5.02813e-05	0.000351584	0.557332	-0.433556	-1.88982	87	SMG7 UPF3B RNPS1 RPL22 NCBP2 EIF4A3 PNRC2 RPL35A RPL21 RPL37 UBA52 SMG8 FAU MAGOH CASC3 RPSA RPS26 RPL32 RPS10 RPS25 RPL8 RPL7 RPL38 RPL36 RPS12 RPL18A RPS28 RBM8A RPL30 RPL15 RPL28 RPL3 RPS5 RPL11 RPL12 RPS13 RPL35 RPS16 RPL24 RPS18 RPL13 MAGOHB RPS15A RPL29 GSPT1 RPL27A RPL6 SMG6 PPP2R2A RPS27 RPS21 RPS11 PPP2R1A ETF1 RPL5
REACTOME_RHOD_GTPASE_CYCLE	0.0528455	0.126899	0.282013	-0.359414	-1.38864	48	RACGAP1 LBR TMPO DIAPH3 LMNB1 DEPDC1B VANGL1 ARHGAP21 ARHGAP5 VAMP3
WP_ATM_SIGNALING_PATHWAY	0.000922926	0.00464006	0.477271	-0.525517	-1.8956	38	CASP2 CHEK1 H2AX MDC1 CDK2 CDK1 CDC25C CCNB1 FANCD2 RAD9A MRE11 ATM RAD51 RAD50 CHEK2 SMC1A CDC25A ATF2 CREB1 NBN TP53BP1
WP_INTEGRATED_CANCER_PATHWAY	0.000562972	0.00303075	0.477271	-0.515388	-1.89924	41	MSH2 MSH6 CHEK1 BARD1 CDKN1B CDK2 CDK1 ATR PLK1 E2F1 SMAD2 MRE11 ATM BLM RAD50 CHEK2 CDC25A CDK4
REACTOME_RHOH_GTPASE_CYCLE	0.754902	0.88088	0.0577309	0.227841	0.818058	36	STOM SLC1A5 WDR11 OSBPL11 LAMTOR1 ROCK1 PAK1 CSK ZAP70 LCK RHOH UACA
REACTOME_RHOJ_GTPASE_CYCLE	0.0378948	0.0985157	0.321776	-0.35557	-1.40435	53	CDC42EP1 TMPO DIAPH3 WASL DEPDC1B PAK4 VANGL1 PAK3 JUP TFRC ARHGAP21 ARHGAP5 VAMP3 FNBP1L IQGAP3
REACTOME_RHOQ_GTPASE_CYCLE	0.0813492	0.170646	0.222056	-0.320542	-1.29277	57	CFTR CDC42EP1 DIAPH3 WASL DEPDC1B PAK4 VANGL1 SRGAP2 JUP TFRC ARHGAP21 ARHGAP5 VAMP3
REACTOME_RHOU_GTPASE_CYCLE	0.204545	0.346285	0.138022	-0.337672	-1.17863	33	DEPDC1B PAK4 VANGL1 SRGAP2 EPHA2 PAK3
REACTOME_RHOV_GTPASE_CYCLE	0.232365	0.379648	0.128789	-0.335962	-1.16666	32	WASL DEPDC1B VANGL1 EPHA2 CCP110 PAK6 MYO9A SH3RF1 NCK2 SPTAN1 CEP97
REACTOME_RHO_GTPASES_ACTIVATE_CIT	0.198364	0.33992	0.1396	-0.395062	-1.20867	18	PRC1 CDKN1B KIF14 CIT
REACTOME_TP53_REGULATES_TRANSCRIPTION_OF_CELL_CYCLE_GENES	0.000380562	0.002137	0.498493	-0.493496	-1.90668	48	CDKN1B CDK2 CCNE2 CCNA2 CDK1 CDC25C CCNB1 CNOT6L TFDP2 RBL1 E2F1 CNOT6 E2F7 AURKA CNOT1 PCNA TFDP1 CNOT7 E2F8 NPM1 CNOT9 PCBP4 CNOT4 CNOT2 EP300 CENPJ
REACTOME_RHO_GTPASES_ACTIVATE_IQGAPS	0.954286	0.996893	0.0455878	0.196582	0.623048	22	TUBB2A TUBA4A TUBB6 IQGAP1
REACTOME_RHO_GTPASES_ACTIVATE_NADPH_OXIDASES	0.0511364	0.125099	0.276501	0.476613	1.48684	20	NCF1 CYBA NCF4 CYBB S100A8 PRKCB PIK3R4 NOXO1 RAC2 PRKCD
REACTOME_RHO_GTPASES_ACTIVATE_PAKS	0.800388	0.912942	0.0544556	0.248111	0.778077	21	PPP1R12A MYH11 LIMK1 PAK1 MYL6 CALM1 MYLK MYH9 NF2 FLNA PPP1R12B PAK2 CDC42 MYL9
WP_CYTOPLASMIC_RIBOSOMAL_PROTEINS	0.000122643	0.000779873	0.518848	-0.45871	-1.90894	65	RPL22 RPL35A RPL21 RPL37 UBA52 FAU RPSA RPS26 RPL32 RPS10 RPS25 RPL8 RPL7 RPL38 RPL36 RPS12 RPL18A RPS28 RPL30 RPL15 RPL28 RPL3 RPS5 RPL11 RPL12 RPS13 RPL35 RPS16 RPL24 RPS18 RPL13 RPS15A RPL29 RPS6KA3 RPL27A RPL6 RPS27 RPS21 RPS11
REACTOME_RHO_GTPASES_ACTIVATE_ROCKS	0.14425	0.266453	0.161979	0.43335	1.31517	18	RHOB PPP1R12A MYH11 LIMK1 ROCK1 PAK1 MYL6
REACTOME_RHO_GTPASES_ACTIVATE_WASPS_AND_WAVES	0.230019	0.376152	0.125033	0.323572	1.15831	35	NCKAP1L WIPF1 BTK WAS NCKIPSD ABI1 ACTR2 NCK1 WASF3 CYFIP1 CYFIP2 ARPC3 ACTR3 ABL1 ARPC1B
REACTOME_RHO_GTPASE_CYCLE	0.0722689	0.155532	0.216543	0.224214	1.17152	410	FGD4 DEF6 NCF1 CYBA ESYT1 NCKAP1L ARAP1 WIPF1 RHOB NCF4 ITSN1 STEAP3 ARHGAP9 STOM ARHGEF25 DIAPH1 SLC1A5 ARHGAP25 DLC1 FGD3 CYBB ARHGAP30 SHKBP1 ARHGAP31 KIDINS220 PLXND1 LETM1 ARHGEF1 DOCK2 ELMO2 WDR81 DOCK6 FMNL2 RHOJ PLEKHG1 CKB VAV1 ACTN1 PKN3 ARHGAP45 SWAP70 WDR11 WAS PREX1 ARHGEF6 SNAP23 ARHGAP24 MTX1 PKN1 PLXNA1 CDC42BPB CDC42EP4 ARHGEF7 STARD8 RAPGEF1 OSBPL11 CKAP4 AKAP13 FNBP1 LAMTOR1 WH…
REACTOME_ACTIVATION_OF_THE_MRNA_UPON_BINDING_OF_THE_CAP_BINDING_COMPLEX_AND_EIFS_AND_SUBSEQUENT_BINDING_TO_43S	0.000357498	0.00203035	0.498493	-0.494517	-1.91063	48	EIF3H EIF1AX EIF3D EIF3L EIF4H FAU RPSA RPS26 RPS10 RPS25 RPS12 RPS28 EIF3G RPS5 EIF3B RPS13 EIF3A RPS16 EIF3J EIF3E EIF3M EIF4A2 RPS18 RPS15A EIF4A1 EIF2S2 EIF3K RPS27 RPS21 RPS11 EIF3C EIF2S1
REACTOME_RIPK1_MEDIATED_REGULATED_NECROSIS	0.391304	0.571304	0.0894367	0.31446	1.03677	25	FAS CFLAR BIRC3 SDCBP FADD RIPK1 FLOT1 MLKL FASLG UBC RIPK3 BIRC2
REACTOME_RIP_MEDIATED_NFKB_ACTIVATION_VIA_ZBP1	0.0223535	0.0663335	0.352488	0.56539	1.66819	17	NKIRAS2 NFKBIA IKBKG NFKBIB IKBKB MYD88 ZBP1 NFKB1 TLR3 RIPK1
REACTOME_DISEASES_OF_MITOTIC_CELL_CYCLE	0.000635933	0.00337377	0.477271	-0.532588	-1.91721	37	CDKN1B CDK2 CCNE2 SKP2 TFDP2 E2F1 UBE2C TFDP1 CDKN1C CDK4 UBE2S ANAPC5 E2F2 ANAPC10 ANAPC1 CDK6 ANAPC4 ATRX
REACTOME_RNA_POLYMERASE_III_CHAIN_ELONGATION	0.786561	0.902698	0.0561767	-0.264098	-0.772323	15	POLR1C POLR2F POLR1D POLR3K POLR2E POLR3H POLR2H
REACTOME_RNA_POLYMERASE_III_TRANSCRIPTION	0.0974576	0.196097	0.208955	-0.370739	-1.3373	38	GTF3A TBP GTF3C3 GTF3C4 POLR1C POLR2F NFIB POU2F1 NFIX POLR1D POLR3K POLR2E GTF3C2 NFIA POLR3H GTF3C5 BDP1 ZNF143
REACTOME_RNA_POLYMERASE_III_TRANSCRIPTION_INITIATION_FROM_TYPE_1_PROMOTER	0.0634249	0.143433	0.261664	-0.423997	-1.38278	25	GTF3A TBP GTF3C3 GTF3C4 POLR1C POLR2F POLR1D POLR3K POLR2E GTF3C2 POLR3H GTF3C5 BDP1
REACTOME_RNA_POLYMERASE_III_TRANSCRIPTION_INITIATION_FROM_TYPE_3_PROMOTER	0.634249	0.791727	0.0697793	-0.278934	-0.909687	25	TBP POLR1C POLR2F POU2F1 POLR1D POLR3K POLR2E POLR3H BDP1 ZNF143 POLR2H
REACTOME_RNA_POLYMERASE_III_TRANSCRIPTION_TERMINATION	0.510549	0.689165	0.0808589	-0.311219	-0.971607	20	POLR1C POLR2F NFIB NFIX POLR1D POLR3K POLR2E NFIA POLR3H POLR2H
REACTOME_GLYCOLYSIS	0.000294951	0.00171976	0.498493	-0.461951	-1.92099	64	NUP85 NUP155 POM121C AAAS PPP2R5D NUP205 NUP43 NUP133 NUP107 NUP160 NUP188 ENO3 ALDOC NUP54 NUP153 TPR TPI1 NUP35 NUP210 NUP58 ENO1 GAPDH PRKACA PGK1 SEH1L NDC1 PGAM1 NUP88 PGP PFKM NUP62 GPI
REACTOME_PRE_NOTCH_EXPRESSION_AND_PROCESSING	0.000370854	0.00208891	0.498493	-0.460321	-1.92437	66	H3C7 H2AC8 H4C9 H3C3 H3C13 H2BC5 H2BC13 H2BC3 H2AX H4C14 H4C15 H2BC8 H2BC4 TFDP2 PRKCI E2F1 H2BC10 ELF3 TFDP1 KAT2B H2AZ2 H2AZ1
KEGG_PYRIMIDINE_METABOLISM	0.000137397	0.00087066	0.518848	-0.443506	-1.92463	83	PRIM2 POLA1 DUT TYMS DTYMK TK1 PRIM1 RRM1 POLD1 POLE NME7 POLE2 POLD2 POLR1A POLE4 NT5C3A DCK POLR1B POLR2G UMPS DCTD POLR1C POLE3 POLR2C UCK2 POLR2F AK3 RRM2 POLR1H POLR2D POLR1D POLR3K POLR2E
REACTOME_ORGANELLE_BIOGENESIS_AND_MAINTENANCE	1.97355e-08	3.2743e-07	0.733762	-0.378495	-1.94026	266	EXOC6 IDH2 KIF24 NEDD1 TWNK CDK1 CEP57 HAUS1 MKKS ALMS1 TFB1M PLK1 EXOC7 NEK2 TTC21B CEP162 PLK4 IQCB1 CEP43 DYNLL1 CEP72 CEP131 CHCHD6 CDK5RAP2 UNC119B ARL6 IFT140 PCM1 CEP70 TRAF3IP1 CCP110 CEP192 ARL3 C2CD3 RPGRIP1L CKAP5 NRF1 RAB3IP SCLT1 IFT81 ASAP1 CEP41 HAUS6 TUBG1 PPARGC1A CEP89 HDAC6 ATF2 IMMT MAPK12 SSBP1 HAUS3 FBF1 IFT57 DYNC2I2 NDE1 ATAT1 BBS9 CREB1 CEP290 SMO TTBK2 APOOL TCTN3 USP46 …
REACTOME_EUKARYOTIC_TRANSLATION_INITIATION	1.44699e-05	0.00011842	0.593325	-0.446917	-1.94717	88	EIF3H RPL22 EIF1AX RPL35A RPL21 EIF3D EIF3L EIF4H RPL37 UBA52 FAU RPSA RPS26 RPL32 RPS10 RPS25 RPL8 RPL7 RPL38 RPL36 RPS12 RPL18A RPS28 RPL30 EIF3G RPL15 RPL28 RPL3 RPS5 RPL11 EIF3B RPL12 RPS13 RPL35 EIF3A RPS16 EIF3J EIF3E EIF3M RPL24 EIF4A2 RPS18 RPL13 RPS15A RPL29 EIF4A1 RPL27A EIF2B1 EIF2S2 EIF3K RPL6 RPS27 RPS21 RPS11 EIF3C RPL5 EIF2S1
WP_GASTRIC_CANCER_NETWORK_2	0.000640127	0.00338618	0.477271	-0.585409	-1.95088	27	DSCC1 RFC3 LBR UBE2T TOP2A CHTF18 RFC4 UBE2C FANCI RAD17 MYC CEBPZ LMNB2 FAM91A1
REACTOME_RND1_GTPASE_CYCLE	0.0202994	0.0615388	0.352488	-0.41899	-1.5197	39	KIF14 DEPDC1B VANGL1 FAM83B EPHA2 PKP4 TFRC ARHGAP5 STIP1 FRS3 PLEKHG5 RASAL2 DSP PTPN13 RBMX
REACTOME_RND2_GTPASE_CYCLE	0.0212584	0.0638101	0.352488	-0.418224	-1.51692	39	KIF14 DEPDC1B VANGL1 FAM83B EPHA2 LRRC1 PKP4 TFRC ARHGAP5 KTN1 PRAG1 FRS3
REACTOME_RND3_GTPASE_CYCLE	0.0343561	0.0906068	0.321776	-0.418317	-1.50586	37	DEPDC1B VANGL1 FAM83B EPHA2 PKP4 ARHGAP21 ARHGAP5 KTN1 PLEKHG5 RASAL2 DSP PTPN13 SCRIB RBMX RND3
REACTOME_ROLE_OF_LAT2_NTAL_LAB_ON_CALCIUM_MOBILIZATION	0.0955166	0.193002	0.202072	0.464129	1.40858	18	SYK LAT2 FCER1G GAB2 LYN IGKV2-30 PIK3CB GRB2 PIK3R1 FYN IGKV1-17
REACTOME_ROLE_OF_PHOSPHOLIPIDS_IN_PHAGOCYTOSIS	0.0767754	0.162925	0.224966	0.409747	1.3742	27	PLD3 SYK ITPR2 PLD4 PLCG2 PRKCD IGKV2-30 CD3G PIK3CB CD247
REACTOME_RORA_ACTIVATES_GENE_EXPRESSION	0.5625	0.729611	0.0718276	0.313153	0.923961	17	RORA RXRA SREBF1 CPT1A HELZ2 NCOA1 PPARA
REACTOME_ACTIVATION_OF_ANTERIOR_HOX_GENES_IN_HINDBRAIN_DEVELOPMENT_DURING_EARLY_EMBRYOGENESIS	7.19549e-05	0.000482786	0.538434	-0.460117	-1.95387	74	EZH2 H3C7 H2AC8 H4C9 H3C3 H3C13 H2BC5 H2BC13 H2BC3 H2AX H4C14 H4C15 H2BC8 H2BC4 SUZ12 H2BC10 CNOT6 AJUBA RBBP7 PAXIP1 RBBP5 POLR2G H2AZ2 RBBP4 H2AZ1 WDR5 PBX1 CNOT9 H3-3A NCOR1 POLR2C EP300 POLR2F HDAC3 CTCF POLR2D PCGF2
WP_CILIOPATHIES	3.47323e-06	3.28427e-05	0.627257	-0.413292	-1.96023	144	CENPF HYLS1 NME7 MKKS ALMS1 NEK2 TTC21B TMEM107 PLK4 IQCB1 CEP104 XPNPEP3 ARL6 IFT140 TRAF3IP1 ARL3 DNAAF1 C2CD3 RPGRIP1L SCLT1 IFT81 TMEM138 CEP41 KIAA0753 ADCY6 INTU TMEM237 IFT57 DYNC2I2 BBS9 GLI3 RSPH3 KIAA0586 CEP290 SMO TTBK2 TCTN3 CEP78 IFT80 TMEM17 GLIS2 OFD1 POC1A GPR161 LCA5 IFT52 KIZ TMEM231 IFT122 NPHP4 DNAAF2 CPLANE1 ATXN10 SUFU TOPORS DNAAF5 DDX59 DYNC2LI1 GLI2 TBC1D32 PDE6D NEK1 TM…
REACTOME_NUCLEOTIDE_EXCISION_REPAIR	6.46864e-06	5.70302e-05	0.610527	-0.435292	-1.96997	104	RFC3 RFC5 POLD1 RFC2 POLE RFC4 POLE2 POLD2 PRPF19 LIG1 UBE2I PARP1 RPA2 CCNH PARP2 RPA3 RUVBL1 POLE4 PCNA CDK7 SUMO2 CUL4B HMGN1 POLR2G LIG3 RFC1 DDB1 RPA1 INO80D DDB2 POLE3 ACTL6A POLR2C EP300 COPS3 POLR2F RBX1 POLR2D AQR GTF2H3 POLR2E UBA52 UBB GTF2H2 XRCC1 POLR2B GPS1
REACTOME_RRNA_MODIFICATION_IN_THE_NUCLEUS_AND_CYTOSOL	0.000164674	0.00101875	0.518848	-0.49086	-1.97272	56	DIMT1 NOP58 DKC1 EMG1 RCL1 NOP56 DDX47 UTP25 NOC4L SNU13 PDCD11 TRMT112 IMP4 UTP15 BMS1 WDR43 GAR1 UTP4 FBL DCAF13 WDR46 NOL11 NHP2
WP_MIRNA_REGULATION_OF_DNA_DAMAGE_RESPONSE	5.4976e-05	0.000377243	0.557332	-0.476152	-1.98152	65	MCM7 CHEK1 H2AX CDKN1B CDK2 CCNE2 CDK1 ATR CDC25C CCNB1 FANCD2 CCNB2 E2F1 RAD9A RPA2 MRE11 ATM RAD51 RAD50 CHEK2 SMC1A CDC25A CDK4 RAD17 RAD1 MYC RFC1 DDB2
REACTOME_CELL_CELL_JUNCTION_ORGANIZATION	0.000138614	0.000872563	0.518848	-0.522947	-1.98282	44	AFDN PRKCI PARD6B MPP5 JUP NECTIN4 F11R CLDN15 CDH24 CDH2 PARD3 NECTIN3 CDH3 CTNND1 CRB3 PATJ CDH1 CTNNA1 NECTIN2 CLDN12 CADM3 CDH15 PARD6A ACTG1 CLDN3
REACTOME_RUNX2_REGULATES_BONE_DEVELOPMENT	0.0238935	0.0689962	0.352488	-0.459212	-1.53167	28	RBM14 SMAD6 YES1 HDAC6 CBFB HES1 GLI3 MAPK3 WWTR1 SP7 HDAC3 MAPK1 MAF
REACTOME_RUNX2_REGULATES_OSTEOBLAST_DIFFERENTIATION	0.0431813	0.109757	0.321776	-0.482122	-1.54827	22	YES1 HDAC6 CBFB HES1 GLI3 MAPK3 WWTR1 SP7 HDAC3 MAPK1 MAF
REACTOME_SARS_COV_1_INFECTION	0.44511	0.629021	0.0852885	0.272511	1.01083	44	MGAT1 ST6GALNAC4 BECN1 UVRAG PIK3R4 CHMP2A PARP14 CHMP7 ST3GAL3 CHMP4B UBC PARP10 PARP8 CHMP2B PARP9
REACTOME_SARS_COV_2_INFECTION	0.110664	0.218101	0.190023	0.319403	1.2766	60	MGAT1 ST6GALNAC4 MGAT4B BECN1 MGAT4A MGAT2 UVRAG FURIN PIK3R4 CHMP2A PARP14 MAN2A1 CHMP7 MGAT5 ST3GAL3 CHMP4B UBC PARP10 PARP8 CHMP2B PARP9
REACTOME_SARS_COV_INFECTIONS	0.0286774	0.0791774	0.352488	0.300556	1.36642	130	MGAT1 JAK1 IL6R ST6GALNAC4 AP2A1 MGAT4B BECN1 MGAT4A TYK2 MGAT2 S1PR1 UVRAG IMPDH1 SUDS3 AP2S1 ARID4A ITGA4 FURIN PIK3R4 ATP1B3 IL1R1 CHMP2A PARP14 IFNGR1 HMG20B MTA3 TLR7 ROCK1 ZBP1 MAN2A1 CHMP7 CHD3 IFNAR1 MGAT5 ATP1A2 RIPK1 IFNAR2 TBK1 ST3GAL3 CHMP4B STAT2 UBC FXYD6 PARP10 PARP8 CHMP2B PARP9
REACTOME_FORMATION_OF_SENESCENCE_ASSOCIATED_HETEROCHROMATIN_FOCI_SAHF	0.000578284	0.0030968	0.477271	-0.667502	-1.98784	16	H1-5 H1-1 H1-4 H1-3 H1-0 LMNB1 H1-2
REACTOME_SCF_SKP2_MEDIATED_DEGRADATION_OF_P27_P21	0.0654762	0.145816	0.248911	-0.329149	-1.32282	56	CDKN1B CDK2 CCNE2 CCNA2 SKP2 CKS1B CDK4
REACTOME_SEALING_OF_THE_NUCLEAR_ENVELOPE_NE_BY_ESCRT_III	0.227969	0.373804	0.124434	0.396177	1.219	19	TUBB2A TUBA4A TUBB6 CHMP2A CC2D1B CHMP7 CHMP4B CHMP2B LEMD2 TUBB4B
REACTOME_SELECTIVE_AUTOPHAGY	0.99389	1	0.0467883	0.147522	0.600258	66	PLIN2 EPAS1 TUBB2A TUBA4A DYNC1H1 TUBB6 PRKAG2 SQSTM1 VIM ATG5 MFN2 PINK1 UBC PRKN DYNC1LI2
REACTOME_RECRUITMENT_OF_NUMA_TO_MITOTIC_CENTROSOMES	1.49533e-05	0.000120751	0.593325	-0.461966	-1.9918	81	NEDD1 NME7 CDK1 CEP57 HAUS1 ALMS1 PLK1 NEK2 TUBGCP2 PLK4 CEP43 DYNLL1 CEP72 CEP131 CDK5RAP2 PCM1 CEP70 CCP110 CEP192 CKAP5 CEP41 HAUS6 TUBG1 HAUS3 NDE1 CEP290 CEP78 OFD1 CENPJ PRKACA CEP76 HAUS5 CSNK1D MZT1 SSNA1 YWHAE NINL
REACTOME_SEMA3A_PAK_DEPENDENT_AXON_REPULSION	0.709486	0.845717	0.0610364	-0.282784	-0.826967	15	PAK3 PLXNA4 PLXNA3 HSP90AB1
REACTOME_SEMA4D_INDUCED_CELL_MIGRATION_AND_GROWTH_CONE_COLLAPSE	0.323755	0.494024	0.101351	0.356417	1.09666	19	RHOB SEMA4D MYH11 LIMK1 ROCK1
REACTOME_SEMA4D_IN_SEMAPHORIN_SIGNALING	0.587209	0.748887	0.0692836	0.288134	0.924689	23	RHOB SEMA4D MYH11 LIMK1 ROCK1
REACTOME_SEMAPHORIN_INTERACTIONS	0.0516249	0.125544	0.321776	0.348802	1.40537	61	TREM2 PIP5K1C RHOB FES TYROBP SEMA4A PLXND1 DPYSL3 SEMA4D PLXNC1 ITGA1 PTPRC PLXNA1 MYH11
WP_DNA_DAMAGE_RESPONSE	8.69086e-05	0.000576757	0.538434	-0.481831	-1.9959	63	CHEK1 H2AX CDKN1B CDK2 CCNE2 CDK1 ATR CDC25C CCNB1 FANCD2 CCNB2 E2F1 RAD9A RPA2 MRE11 ATM RAD51 RAD50 CHEK2 SMC1A CDC25A CDK4 RAD17 RAD1 MYC RFC1 DDB2 CREB1
REACTOME_SENSORY_PERCEPTION	0.544776	0.716294	0.0711327	0.212756	0.952392	117	LRP1 CYP4V2 SDC3 MYO7A CACNA1D LRP12 NAPEPLD GNB5 GRK4 LRP10 SDC1 SYN1 DHRS9 MPP1 AKR1B10 GPC1 ATP2B2 EPS8 REEP5 GSN GUCA1A CACNB2 DHRS3 PRKCQ SYP KCNMA1 MSN RHO ATP2B1 APOC2 VAMP2 CIB2 DNAJC5 CDH23 RIPOR2 WHRN APOE CALM1 EPB41L3 RTP4 MYO3B
REACTOME_SENSORY_PROCESSING_OF_SOUND	0.846154	0.936424	0.0526973	0.203367	0.782312	51	MYO7A CACNA1D SYN1 MPP1 ATP2B2 EPS8 GSN CACNB2 SYP KCNMA1 MSN ATP2B1 VAMP2 CIB2 DNAJC5 CDH23 RIPOR2 WHRN EPB41L3 MYO3B MYH9 STX1A TWF1 RAB3A
REACTOME_SENSORY_PROCESSING_OF_SOUND_BY_OUTER_HAIR_CELLS_OF_THE_COCHLEA	0.799591	0.912942	0.057006	-0.225298	-0.801835	35	ESPN CASK TPRN EZR USH1G ESPNL EPS8L2 TRIOBP RDX SPTAN1 CLIC5
PID_TELOMERASE_PATHWAY	6.22382e-05	0.000423823	0.538434	-0.48504	-2.00919	63	CDKN1B XRCC6 MTOR E2F1 RAD9A MRE11 ATM PARP2 RBBP7 BLM RAD50 DKC1 XRCC5 SP1 TERF1 TERT RAD1 RBBP4 MYC HDAC2 SP3 MAPK3 SIN3A NBN HUS1 NCL SMAD3 WT1
REACTOME_SHC1_EVENTS_IN_ERBB2_SIGNALING	0.0925926	0.189441	0.2114	-0.415793	-1.33296	21	PRKCA SOS1 PRKCE BTC ERBB4
REACTOME_SIALIC_ACID_METABOLISM	0.0586011	0.136065	0.257206	0.429768	1.41694	25	NEU1 ST6GALNAC4 ST8SIA4 GNE SLC17A5 CTSA ST6GALNAC5
REACTOME_SIGNALING_BY_BMP	0.518095	0.694173	0.0747385	0.30329	0.961247	22	ACVRL1 GREM2 SMURF1
REACTOME_SIGNALING_BY_BRAF_AND_RAF_FUSIONS	0.514056	0.690556	0.077884	0.246963	0.969823	56	KDM7A ATG7 APBB1IP ARRB1 CAMK2A AGTRAP RAP1B MARK3 MAP2K2 IQGAP1 CAMK2G VWF KSR1 RAF1 CSK ARRB2
REACTOME_INITIATION_OF_NUCLEAR_ENVELOPE_NE_REFORMATION	0.000965558	0.0048146	0.477271	-0.657546	-2.01173	18	LBR TMPO LMNB1 CDK1 CCNB1 CCNB2
REACTOME_SIGNALING_BY_CTNNB1_PHOSPHO_SITE_MUTANTS	0.503953	0.683866	0.0780892	-0.340366	-0.99536	15	PPP2R5D AMER1 PPP2R5A AXIN1
REACTOME_SIGNALING_BY_CYTOSOLIC_FGFR1_FUSION_MUTANTS	0.693957	0.838168	0.0614364	0.27277	0.827827	18	STAT5A STAT5B GAB2
REACTOME_SIGNALING_BY_EGFR	0.994048	1	0.0455878	0.150571	0.567352	46	SH3KBP1 ARHGEF7 EPS15 ADAM17 CSK EPN1 EREG CBL UBC EGFR AAMP GRB2 PTPN11 PIK3R1 PXN SRC STAM2
REACTOME_SIGNALING_BY_EGFR_IN_CANCER	0.561845	0.729357	0.0755015	-0.293641	-0.942989	22	SOS1 BTC TGFA GAB1 UBA52 UBB KRAS
REACTOME_SIGNALING_BY_ERBB2	0.407258	0.587082	0.0908241	-0.266821	-1.02688	47	PRKCA ERBIN AKT3 SOS1 PRKCE YES1 STUB1 BTC ERBB4
REACTOME_SIGNALING_BY_ERBB2_ECD_MUTANTS	0.304348	0.471907	0.10714	-0.385229	-1.12656	15	ERBIN SOS1 GAB1 KRAS
REACTOME_SIGNALING_BY_ERBB2_IN_CANCER	0.329918	0.50175	0.104344	-0.334865	-1.0934	24	ERBIN SOS1 BTC ERBB4
REACTOME_SIGNALING_BY_ERBB4	0.772102	0.893523	0.0567672	0.221127	0.841078	49	CXCL12 STAT5A APH1A PSEN1 ITCH NCSTN ADAM17 MXD4 EREG UBC PSEN2 APOE DLG4 ADAP1 EGFR GABRB1 GRB2 WWP1 APH1B PIK3R1 SRC NRG4
REACTOME_SIGNALING_BY_ERYTHROPOIETIN	0.0272145	0.0762927	0.352488	0.479122	1.54681	24	PIK3R5 STAT5A STAT5B PIK3CG VAV1 RAPGEF1 LYN PLCG2 PIK3CD
REACTOME_SIGNALING_BY_FGFR	0.0796813	0.16792	0.224966	-0.307818	-1.2932	71	FLRT1 FGF18 TIAL1 SOS1 POLR2G TIA1 FRS3 PTBP1 NCBP2 MAPK3 HNRNPF POLR2C POLR2F MAPK1 HNRNPM POLR2D FGF16 RBFOX2 GAB1 POLR2E ESRP2 UBA52 UBB KRAS POLR2B
REACTOME_SIGNALING_BY_FGFR1	0.870293	0.951069	0.0541201	-0.207886	-0.762331	40	FLRT1 FGF18 SOS1 FRS3 MAPK3 MAPK1 GAB1 UBA52 UBB KRAS
REACTOME_SIGNALING_BY_FGFR1_IN_DISEASE	0.838462	0.932476	0.0519512	0.218309	0.764157	32	STAT5A FGF2 STAT5B GAB2
REACTOME_SIGNALING_BY_FGFR2	0.0509093	0.124711	0.321776	-0.337869	-1.39153	60	FGF18 TIAL1 SOS1 POLR2G TIA1 FRS3 PTBP1 NCBP2 MAPK3 HNRNPF POLR2C POLR2F MAPK1 HNRNPM POLR2D FGF16 RBFOX2 GAB1 POLR2E ESRP2 UBA52 UBB KRAS POLR2B
REACTOME_SIGNALING_BY_FGFR2_IIIA_TM	0.444898	0.629021	0.08654	-0.334702	-1.01298	17	POLR2G NCBP2 POLR2C POLR2F POLR2D POLR2E POLR2B
REACTOME_SIGNALING_BY_FGFR2_IN_DISEASE	0.607438	0.767711	0.0707899	-0.261898	-0.914148	33	FGF18 SOS1 POLR2G NCBP2 POLR2C POLR2F POLR2D FGF16 GAB1 POLR2E KRAS POLR2B
REACTOME_SIGNALING_BY_FGFR3	0.609407	0.768072	0.0701132	-0.254919	-0.907257	35	FGF18 SOS1 FRS3 MAPK3 MAPK1 FGF16 GAB1 UBA52 UBB KRAS
REACTOME_SIGNALING_BY_FGFR4	0.532225	0.704786	0.077884	-0.268479	-0.951229	34	FGF18 SOS1 FRS3 MAPK3 MAPK1 FGF16 GAB1 UBA52 UBB KRAS
REACTOME_SIGNALING_BY_FGFR_IN_DISEASE	0.702869	0.842252	0.0632191	-0.220732	-0.871796	53	CEP43 FGF18 MYO18A SOS1 POLR2G NCBP2 BCR CUX1 POLR2C POLR2F POLR2D BAG4 FGF16 GAB1 POLR2E CPSF6 KRAS POLR2B
REACTOME_SIGNALING_BY_FLT3_FUSION_PROTEINS	0.059387	0.13754	0.257206	0.474405	1.4597	19	CDKN1A STAT5A STAT5B TRIP11 GAB2 PIM1 NOX4 GOLGB1
REACTOME_SIGNALING_BY_FLT3_ITD_AND_TKD_MUTANTS	0.0369221	0.0961239	0.321776	0.525423	1.5352	16	CDKN1A STAT5A STAT5B GAB2 PIM1 BCL2L1 NOX4 FLT3 GRB2 PTPN11 PIK3R1
REACTOME_PROCESSING_OF_CAPPED_INTRONLESS_PRE_MRNA	0.000304685	0.00177086	0.498493	-0.618524	-2.01719	25	CSTF2 SLBP LSM11 CPSF7 SNRPG CPSF4 CSTF2T ZNF473 SNRPD3 NCBP2 NUDT21 SNRPB CSTF1
REACTOME_SIGNALING_BY_HEDGEHOG	0.983333	1	0.0429311	0.156669	0.713593	133	ADCY5 ADCY7 ADCY3 TUBB2A SMURF1 TUBA4A ARRB1 OS9 TUBB6 ADCY4 ADCY9 ITCH GRK2 DZIP1 DISP2 BOC ADAM17 PTCH2 PRKAR2B PSMD8 PSMD13 PSMB10 ARRB2 ERLEC1 FUZ PSMC1 PRKACB PSME4 UBC GLI1
REACTOME_SIGNALING_BY_HIPPO	0.0257236	0.0730103	0.352488	-0.506165	-1.58022	20	TJP1 TJP2 DVL2 WWC1 AMOT AMOTL2 WWTR1 MOB1B NPHP4 YWHAE
REACTOME_SIGNALING_BY_INSULIN_RECEPTOR	0.0643863	0.144505	0.252961	0.34011	1.35936	60	FGF10 ATP6V0B FGF2 TCIRG1 ATP6V1H GAB2 ATP6V0C ATP6V1D ATP6V1G1 PIK3R4 ATP6V1A ATP6V0D1 ATP6V0A1 ATP6AP1 ATP6V0D2 FGF7 ATP6V0A2 FLT3LG FGFR1 PIK3CB FLT3 INSR ATP6V1B2 FRS2 ATP6V1C1 PIK3C3 GRB2 PTPN11 PIK3R1 THEM4 AKT2 ATP6V0E1 KLB
REACTOME_RUNX1_REGULATES_TRANSCRIPTION_OF_GENES_INVOLVED_IN_DIFFERENTIATION_OF_HSCS	6.7923e-06	5.93107e-05	0.610527	-0.470162	-2.02714	81	H3C7 H2AC8 H4C9 H3C3 H3C13 H2BC5 H2BC13 H2BC3 H2AX H4C14 H4C15 H2BC8 H2BC4 H2BC10 CCNH CDK7 H2AZ2 H2AZ1 CBFB
REACTOME_SIGNALING_BY_KIT_IN_DISEASE	0.498084	0.678868	0.0770737	0.313169	0.96359	19	STAT5A STAT5B LYN PIK3R3 LCK GRB2 PIK3R1 SRC FYN STAT1
REACTOME_SIGNALING_BY_MET	0.209804	0.351277	0.132147	0.270798	1.13485	75	COL3A1 COL5A1 SH3KBP1 LAMA4 RAB4B COL1A1 RAPGEF1 RAP1B DOCK7 COL5A3 EPS15 COL1A2 PTPN1 HGF
REACTOME_SIGNALING_BY_MODERATE_KINASE_ACTIVITY_BRAF_MUTANTS	0.0660377	0.146438	0.24134	0.382374	1.39894	38	APBB1IP ARRB1 CAMK2A RAP1B MARK3 MAP2K2 IQGAP1 BRAP CAMK2G VWF KSR1 RAF1 CSK ARRB2 FN1 CALM1 YWHAB MAP2K1 BRAF SRC
KEGG_BASE_EXCISION_REPAIR	0.000243167	0.00145026	0.518848	-0.58702	-2.03248	31	UNG POLD1 POLE POLE2 POLD2 LIG1 FEN1 PARP1 PARP2 NEIL3 POLE4 PCNA POLL APEX1 LIG3 HMGB1 POLE3 APEX2 OGG1 MBD4
REACTOME_SIGNALING_BY_NOTCH1	0.415663	0.595435	0.0894367	-0.243675	-1.02114	70	TLE4 NEURL1B DTX2 JAG2 KAT2B CDK8 HDAC6 MYC HDAC2 HES1 NCOR1 NEURL1 CUL1 EP300 HDAC8 HDAC3 TBL1XR1 RBX1
REACTOME_SIGNALING_BY_NOTCH1_HD_DOMAIN_MUTANTS_IN_CANCER	0.604743	0.766815	0.0687943	-0.310213	-0.907182	15	NEURL1B JAG2
REACTOME_SIGNALING_BY_NOTCH1_PEST_DOMAIN_MUTANTS_IN_CANCER	0.448413	0.632421	0.0845557	-0.250248	-1.00572	56	NEURL1B JAG2 KAT2B CDK8 HDAC6 MYC HDAC2 HES1 NCOR1 NEURL1 CUL1 EP300 HDAC8 HDAC3 TBL1XR1 RBX1
REACTOME_SIGNALING_BY_NOTCH2	0.961224	1	0.0484088	-0.191162	-0.649469	29	NEURL1B JAG2 HES1 CREB1 NEURL1 EP300 UBA52 UBB
REACTOME_SIGNALING_BY_NOTCH3	0.714286	0.848452	0.0609039	0.227259	0.856315	46	NOTCH1 PLXND1 FABP7 SNW1 APH1A MAMLD1 PSEN1 NOTCH3 NCSTN IKZF1 MAML2 RBPJ WWP2
REACTOME_SIGNALING_BY_NOTCH4	0.92233	0.978066	0.048022	0.180483	0.759594	78	NOTCH1 NOTCH2 FBXW7 SNW1 APH1A MAMLD1 PSEN1 NCSTN MAML2 AKT1 PSMD8 RBPJ PSMD13 PSMB10 PSMC1 UBC PSEN2 JAG1 PSMD4 APH1B MAML1 PSMA3 ACTA2 MAML3 PSMC3 DLL4
REACTOME_SIGNALING_BY_NTRK2_TRKB	0.662551	0.813606	0.0662842	-0.273341	-0.884991	23	SOS1 FRS3 NTF4 DOCK3 GAB1 KRAS BDNF
REACTOME_SIGNALING_BY_NTRK3_TRKC	0.308448	0.476242	0.10592	0.385039	1.12502	16	BAX PTPRO NELFB NTRK3
REACTOME_SIGNALING_BY_NTRKS	0.0992509	0.198393	0.193813	0.282839	1.26968	118	BAX DNM2 RIT1 AP2A1 CLTA EGR2 KIDINS220 ID2 PTPRO ADORA2A DNM1 NTRK1 AP2S1 LYL1 RAPGEF1 FURIN FOS PPP2R1B MAP2K2 MEF2D NELFB NTRK3 ID4 RALGDS RRAD EGR3 SGK1 DNM3 TIAM1 ADCYAP1R1 MAPK11 PIK3CB JUNB NGF RPS6KA2 NTRK2 MEF2A YWHAB F3 CLTC FRS2 DUSP4 MAP2K1 GRB2 VRK3 PTPN11 MAPK7 PIK3R1 BRAF SRC RHOA DNAL4 AP2M1 DUSP6
REACTOME_GLOBAL_GENOME_NUCLEOTIDE_EXCISION_REPAIR_GG_NER	1.13403e-05	9.49754e-05	0.593325	-0.473339	-2.03769	80	RFC3 RFC5 POLD1 RFC2 POLE RFC4 POLE2 POLD2 LIG1 UBE2I PARP1 RPA2 CCNH PARP2 RPA3 RUVBL1 POLE4 PCNA CDK7 SUMO2 CUL4B LIG3 RFC1 DDB1 RPA1 INO80D DDB2
REACTOME_FANCONI_ANEMIA_PATHWAY	6.33767e-05	0.000429972	0.538434	-0.566225	-2.04146	36	UBE2T ATR FANCD2 CENPS RPA2 FANCI EME1 RPA3 FANCB DCLRE1A USP1 RPA1 FAAP20 FANCL FAAP100 FANCG FANCA FANCM DCLRE1B UBA52 SLX4 ATRIP UBB
REACTOME_SIGNALING_BY_PDGFR_IN_DISEASE	0.957115	0.996995	0.0465084	0.20175	0.612291	18	PDGFRA GOLGA4 BIN2 PIK3CB GRB2 PIK3R1
REACTOME_SIGNALING_BY_PTK6	0.847525	0.936424	0.052805	0.205171	0.781525	50	ARAP1 LRRK2 GPNMB EPAS1 ELMO2 KHDRBS3 PTPN1
REACTOME_REGULATION_OF_TP53_ACTIVITY	1.52022e-07	2.01043e-06	0.690132	-0.429621	-2.0469	149	CHEK1 RFC3 RFC5 BARD1 TOPBP1 RHNO1 EXO1 CDK2 RFC2 BRIP1 RFC4 MTOR TBP CCNA2 CDK1 ATR PPP1R13B TP53BP2 TPX2 TAF1L RAD9A RPA2 MRE11 AURKB ATM RPA3 RBBP7 AURKA BLM RAD50 PPP1R13L RMI2 ING5 CHEK2 AKT3 TAF5 PHF20 RAD17 RICTOR RAD1 BRPF3 RBBP4 PRMT5 HDAC2 RPA1 RBBP8 TAF2 TAF6 NBN SSRP1 HUS1
REACTOME_SIGNALING_BY_RETINOIC_ACID	0.947876	0.99247	0.0465084	0.185526	0.657009	33	RXRA DHRS9 FABP5 RDH14 CRABP2 DHRS3 CYP26B1 CPT1A
REACTOME_SIGNALING_BY_ROBO_RECEPTORS	0.348993	0.523666	0.106323	-0.213222	-1.03827	179	PRKCA LHX2 PAK4 SRGAP2 PAK3 SOS1 UPF3B LHX9 RNPS1 AKAP5 RPL22 NCBP2 EIF4A3 PAK6 RPL35A DAG1 RPL21 COL4A5 PRKACA SLIT1 RBX1 NCK2 RPL37 UBA52 LHX4 FAU MAGOH CASC3 RPSA PSMF1 UBB RPS26 RPL32 RPS10 RPS25 RPL8 RPL7 RPL38 RPL36 RPS12 RPL18A RPS28 LDB1 RBM8A RPL30 RPL15 RPL28 RPL3 RPS5 RPL11 SOS2 RPL12 RPS13 RPL35 PPP3CB PSMB1 ROBO1 RPS16 RAC1 RPL24 SRGAP1 PSMA4 RPS18 RPL13 PSMC6 MAGOHB ELOB PSMD5 ELOC …
REACTOME_SIGNALING_BY_SCF_KIT	0.0559846	0.131835	0.266351	0.379723	1.40925	42	FES STAT5A SH2B2 STAT5B VAV1 SOCS1 PTPN6 SH2B3 MMP9 GAB2 LYN GRAP PIK3R3
REACTOME_SIGNALING_BY_TGFB_FAMILY_MEMBERS	0.0337825	0.0898732	0.321776	-0.317163	-1.39839	92	MEN1 TRIM33 MTMR4 TFDP2 RBL1 PARP1 SMAD2 NEDD4L PRKCZ F11R UCHL5 SP1 TFDP1 SMAD6 CDK8 STUB1 MYC CCNT1 SKIL PPP1CA WWTR1 NCOR1 BMPR1A SMAD3 PARD3 CGN CCNT2 SMAD5 SMAD7 XPO1 ZFYVE9 BMP2 UBA52 SMURF2 TGIF2 UBB PPP1CB AMHR2
REACTOME_MRNA_SPLICING_MINOR_PATHWAY	4.97132e-05	0.000348948	0.557332	-0.531666	-2.05416	48	LSM2 SRSF1 SNRPG SNRNP48 SRSF7 POLR2G SNU13 SNRPD3 SF3B2 ZCRB1 NCBP2 SNRPD1 POLR2C SNRPB SRSF2 POLR2F TXNL4A SF3B3 POLR2D POLR2E EFTUD2 SNRPE POLR2B PDCD7 SF3B4 SF3B5 POLR2H SNRNP200 PRPF8 SNRPD2 DDX23 SF3B1 GTF2F1 SRSF6
REACTOME_TRANSLESION_SYNTHESIS_BY_POLH	0.000309698	0.00179428	0.498493	-0.663068	-2.05902	19	POLH RFC3 RFC5 RFC2 RFC4 RPA2 RPA3 PCNA RFC1 RPA1
REACTOME_SIGNALING_BY_TYPE_1_INSULIN_LIKE_GROWTH_FACTOR_1_RECEPTOR_IGF1R	0.714286	0.848452	0.0596037	0.230296	0.854691	42	FGF10 FGF2 IGF1 GAB2 PIK3R4 FGF7 FLT3LG FGFR1 PIK3CB FLT3 FRS2 PIK3C3 GRB2 PTPN11 PIK3R1 THEM4 AKT2 KLB CILP
REACTOME_SIGNALING_BY_VEGF	0.375984	0.554603	0.0940503	0.235267	1.02744	100	NCF1 CYBA NCKAP1L NCF4 CYBB SPHK1 ITPR2 ELMO2 VAV1 PTK2B PRKCB NOS3 ABI1 ROCK1 VEGFD PRKCD NCK1 AKT1 WASF3 CYFIP1 PAK1 CYFIP2 SH2D2A
REACTOME_SIGNALING_BY_WNT	0.0315055	0.08493	0.321776	-0.254492	-1.30653	257	TLE4 H3C7 PRKCA H2AC8 H4C9 H3C3 MEN1 H3C13 H2BC5 H2BC13 H2BC3 H2AX H4C14 H4C15 H2BC8 H2BC4 PPP2R5D DAAM1 H2BC10 PIP5K1B CXXC4 BTRC TNKS2 RUVBL1 NLK LRP6 RBBP5 WNT6 WNT5A TERT H2AZ2 DVL2 SOX4 ZNRF3 WNT10A CDC73 H2AZ1 MYC CTNNBIP1 MAP3K7 GNAO1 AMER1 PPP2R5A FZD3 LGR4 TNRC6B PRKG2 H3-3A AXIN1 CUL1 EP300 CBY1 TRRAP SCRIB WNT9A FZD7 FZD5 RBX1 TNRC6C XPO1 USP34 CSNK2B
REACTOME_SIGNALING_BY_WNT_IN_CANCER	0.642857	0.797021	0.0673624	-0.262823	-0.892937	29	PPP2R5D TNKS2 LRP6 AMER1 PPP2R5A AXIN1 FZD5 TCF7L2 FZD4 LRP5 PPP2R5B
REACTOME_SIGNALLING_TO_ERKS	0.560547	0.729357	0.0720033	0.271503	0.942619	31	RIT1 KIDINS220 NTRK1 RAPGEF1 MAP2K2 RALGDS MAPK11 NGF YWHAB FRS2 MAP2K1 GRB2 BRAF SRC
REACTOME_SIGNALLING_TO_RAS	0.981595	1	0.0475434	-0.189269	-0.57906	18	SOS1 MAPK12 MAPK13 KRAS RALA
WP_PYRIMIDINE_METABOLISM	1.1345e-05	9.49754e-05	0.593325	-0.488525	-2.06162	73	PRIM2 POLA1 DUT TYMS DTYMK TK1 PRIM1 RRM1 POLD1 POLE NME7 DCTPP1 POLE2 POLD2 POLR1A POLE4 DCK POLR1B POLR2G UMPS DCTD POLR1C POLE3 POLR2C UCK2 RRM2 POLR1H POLR2D POLR1D POLR3K POLR2E
REACTOME_SIGNAL_TRANSDUCTION_BY_L1	0.469697	0.651984	0.0795565	0.315439	0.984045	20	ITGA9 L1CAM MAP2K2 PAK1 ITGA5 FGFR1 NCAM1 EGFR MAP2K1
WP_THE_EFFECT_OF_PROGERIN_ON_THE_INVOLVED_GENES_IN_HUTCHINSONGILFORD_PROGERIA_SYNDROME	0.000290669	0.00170023	0.498493	-0.631912	-2.06331	24	H3C7 H3C3 H3C13 CBX5 E2F1 SUV39H1 CBX3 RBBP7 KDM1A CBX1 RBBP4 HDAC2
REACTOME_HIV_LIFE_CYCLE	3.15551e-07	3.83921e-06	0.674963	-0.438733	-2.06457	137	NUP85 NUP155 POM121C AAAS XRCC6 TBP NUP205 LIG1 NUP43 MVB12B TAF1L FEN1 NUP133 CCNH PSIP1 NEDD4L NUP107 NUP160 XRCC5 CDK7 RNGTT NUP188 NMT2 TAF5 POLR2G NUP54 CCNT1 NUP153 TPR TAF2 NCBP2 RANGAP1 TAF6 SSRP1 NELFE GTF2E1 NUP35 POLR2C NUP210 NELFA CCNT2 NUP58 POLR2F RANBP1 SUPT16H RAN XPO1 POLR2D CHMP4C SEH1L NDC1 GTF2H3 POLR2E TAF9 TAF4 UBA52 UBB GTF2H2 CHMP5 VPS37C NUP88
REACTOME_SLC_TRANSPORTER_DISORDERS	0.0570866	0.133528	0.266351	-0.318174	-1.33223	67	NUP85 NUP155 POM121C AAAS NUP205 NUP43 NUP133 NUP107 NUP160 SLC39A4 SLC16A1 NUP188 SLC35C1 NUP54 NUP153 TPR BSG NUP35 NUP210 NUP58 SLC34A2 SEH1L NDC1 SLC4A4
REACTOME_RUNX1_INTERACTS_WITH_CO_FACTORS_WHOSE_PRECISE_EFFECT_ON_RUNX1_TARGETS_IS_NOT_KNOWN	4.40318e-05	0.000316395	0.557332	-0.573192	-2.06657	36	CBX2 RYBP ARID2 PHC1 SMARCC1 ARID1B YAF2 CBFB PCGF5 SMARCE1 PBRM1 ACTL6A EP300 CSNK2B SMARCD1 CBX6 SMARCA2 CSNK2A2 SMARCD3 AUTS2 RNF2 CBX4 CSNK2A1
REACTOME_SMOOTH_MUSCLE_CONTRACTION	0.796154	0.911531	0.0543434	0.227237	0.795408	32	ITGA1 MYH11 TPM3 PAK1 DYSF MYL6 CALM1 MYLK LMOD1 ITGB5 ANXA6 SORBS1 ACTA2 PXN
WP_ATM_SIGNALING_NETWORK_IN_DEVELOPMENT_AND_DISEASE	3.45205e-05	0.000254032	0.557332	-0.544494	-2.07144	45	CHEK1 H2AX RIF1 LBR MDC1 RNF168 MTOR CDK1 ATR MRE11 BUB1 AURKB ATM RAD50 CHEK2 SMC1A HMGN1 TRIM28 ATF2 RBBP8 NBN TP53BP1 RNF8 PPP5C
REACTOME_SPHINGOLIPID_DE_NOVO_BIOSYNTHESIS	0.371429	0.549762	0.0928481	0.291491	1.05852	37	SGPL1 SPHK2 SPTLC2 SPHK1 PLPP3
KEGG_RIBOSOME	5.13026e-05	0.000355997	0.557332	-0.503495	-2.07597	61	MRPL13 RPL22 RPL35A RPL21 RPL37 UBA52 FAU RPSA RPS26 RPL32 RPS10 RPS25 RPL8 RPL7 RPL38 RPL36 RPS12 RPL18A RPS28 RPL30 RPL15 RPL28 RPL3 RPS5 RPL11 RPL12 RPS13 RPL35 RPS16 RPL24 RPS18 RPL13 RPS15A RPL29 RPL27A RPL6 RPS27 RSL24D1 RPS21 RPS11
REACTOME_SPRY_REGULATION_OF_FGF_SIGNALING	0.860041	0.944389	0.0532386	-0.237572	-0.707496	16	MAPK3 MAPK1 UBA52 UBB PPP2R1A SPRY2 RPS27A PPP2CB PPP2CA SRC BRAF PTPN11 GRB2 UBC MKNK1 CBL
REACTOME_SUMOYLATION	7.21906e-09	1.37237e-07	0.761461	-0.436193	-2.09042	165	CBX2 H4C9 BIRC5 NUP85 H4C14 H4C15 NUP155 MDC1 SMC3 RNF168 POM121C TOP2A AAAS RAD21 INCENP NUP205 PHC1 CBX5 NUP43 UBE2I SUZ12 UHRF2 PARP1 NUP133 AURKB NOP58 AURKA SENP1 BLM NUP107 NUP160 STAG1 PCNA NUP188 SUMO2 SMC1A CDCA8 SMC5 DNMT1 TRIM28 PPARGC1A NSMCE2 NUP54 TRIM27 HDAC2 SP3 RPA1 NPM1 NUP153 TPR RANGAP1 UBA2 NSMCE4A SIN3A NR5A1 TP53BP1 STAG2 NUP35 HNRNPK SMC6 NUP210 EP300 NUP58 NSMCE1
REACTOME_STABILIZATION_OF_P53	1	1	0.0452247	0.143787	0.554645	52	MDM2 TP53 PSMD8 PSMD13 PSMB10 PSMC1 PSME4 UBC MDM4 PSMD4 PSMA3
REACTOME_STIMULI_SENSING_CHANNELS	0.219959	0.36427	0.131458	0.284743	1.15682	65	TRPV2 OSTM1 ANO3 STOM TRPV4 MCOLN2 ANO10 CLCN7 CASQ1 TRPM2 BEST1 TRPM4 ANO8 RAF1 RYR2 SGK1 RIPK1 ASIC3 MLKL UBC MCOLN1 CALM1 SLC9B2 TRPC4AP CLCN4 RYR1 SRI RIPK3 ASIC2 WWP1
REACTOME_STRIATED_MUSCLE_CONTRACTION	0.832285	0.931359	0.0562941	-0.23181	-0.744427	22	DMD TNNI1 TPM1 MYBPC3
REACTOME_SULFUR_AMINO_ACID_METABOLISM	0.314815	0.482804	0.107554	-0.351124	-1.12564	21	ADO MPST MTRR GOT1 TST AHCY MTAP GOT2
WP_GENES_RELATED_TO_PRIMARY_CILIUM_DEVELOPMENT_BASED_ON_CRISPR	1.59587e-06	1.6835e-05	0.643552	-0.465385	-2.09258	100	TUBE1 MKKS TTC21B CEP162 TMEM107 DYNLT1 CEP104 CEP43 DYNLL1 TEDC2 ARL6 IFT140 TRAF3IP1 CEP192 ARL3 C2CD3 RPGRIP1L CEP295 SCLT1 IFT81 KIAA0753 FBF1 IFT57 DYNC2I2 BBS9 TTBK2 TEDC1 TCTN3 SASS6 CIBAR1 IFT80 TMEM17 OFD1 CBY1 IFT52 TTC26 TMEM231 IFT122 EFCAB7 CEP76 CPLANE1
REACTOME_DUAL_INCISION_IN_GG_NER	5.95185e-05	0.000406821	0.557332	-0.580364	-2.09344	38	RFC3 RFC5 POLD1 RFC2 POLE RFC4 POLE2 POLD2 PARP1 RPA2 PARP2 RPA3 POLE4 PCNA CUL4B RFC1 DDB1 RPA1 DDB2
REACTOME_SWITCHING_OF_ORIGINS_TO_A_POST_REPLICATIVE_STATE	8.57766e-06	7.28103e-05	0.593325	-0.483737	-2.09468	84	MCM7 MCM6 CDT1 MCM2 MCM3 ORC1 CDK2 CDC6 CCNE2 MCM4 MCM5 CCNA2 SKP2 UBE2C ORC6
REACTOME_CILIUM_ASSEMBLY	8.87526e-09	1.61973e-07	0.74774	-0.4299	-2.09557	178	EXOC6 KIF24 NEDD1 CDK1 CEP57 HAUS1 MKKS ALMS1 PLK1 EXOC7 NEK2 TTC21B CEP162 PLK4 IQCB1 CEP43 DYNLL1 CEP72 CEP131 CDK5RAP2 UNC119B ARL6 IFT140 PCM1 CEP70 TRAF3IP1 CCP110 CEP192 ARL3 C2CD3 RPGRIP1L CKAP5 RAB3IP SCLT1 IFT81 ASAP1 CEP41 HAUS6 TUBG1 CEP89 HDAC6 HAUS3 FBF1 IFT57 DYNC2I2 NDE1 ATAT1 BBS9 CEP290 SMO TTBK2 TCTN3 TCP1 CEP78 IFT22 IFT80 OFD1 CENPJ PRKACA IFT52 TTC26 IFT122 CCT5 NPHP4 CEP76 H…
PID_ATM_PATHWAY	3.92274e-05	0.00028751	0.557332	-0.591522	-2.09578	34	H2AX MDC1 SMC3 CDC25C FANCD2 RAD9A MRE11 ATM BLM RAD50 CHEK2 SMC1A CDC25A RAD17 TRIM28 RBBP8 COP1 NBN TP53BP1
REACTOME_SUMOYLATION_OF_INTRACELLULAR_RECEPTORS	0.314453	0.482655	0.104344	0.321224	1.09897	29	NR1H3 RORA NR1H2 PIAS4 RXRA PIAS3 PPARG NR2C1
REACTOME_EUKARYOTIC_TRANSLATION_ELONGATION	7.78646e-06	6.6715e-05	0.593325	-0.504104	-2.09785	65	EEF1D RPL22 RPL35A RPL21 EEF1B2 RPL37 UBA52 FAU RPSA RPS26 RPL32 RPS10 RPS25 RPL8 RPL7 RPL38 RPL36 RPS12 RPL18A RPS28 EEF1G RPL30 RPL15 RPL28 RPL3 RPS5 RPL11 RPL12 RPS13 RPL35 RPS16 RPL24 RPS18 RPL13 RPS15A RPL29 RPL27A RPL6 RPS27 EEF1A1 RPS21 RPS11
REACTOME_DEADENYLATION_OF_MRNA	0.000145216	0.000910717	0.518848	-0.648122	-2.09841	23	CNOT6L CNOT6 CNOT1 CNOT7 PARN TUT4 PAIP1 CNOT9 EIF4A3 CNOT4 CNOT2 PAN3
REACTOME_SUMOYLATION_OF_TRANSCRIPTION_COFACTORS	0.0557851	0.131535	0.276501	-0.373066	-1.38975	42	CBX2 PHC1 UBE2I UHRF2 SUMO2 TRIM28 PPARGC1A NPM1 SIN3A EP300 PCGF2 TOPORS PARK7 SUMO1 RNF2 CBX4 PIAS2
REACTOME_SUMOYLATION_OF_TRANSCRIPTION_FACTORS	0.15121	0.276546	0.160801	0.455662	1.29534	15	MDM2 MITF HIC1 TP53 PIAS4 PIAS3
WP_FBXL10_ENHANCEMENT_OF_MAPERK_SIGNALING_IN_DIFFUSE_LARGE_BCELL_LYMPHOMA	0.000217241	0.00131601	0.518848	-0.656921	-2.10597	21	EZH2 H3C7 H3C3 H3C13 H2AX SUZ12 H2AZ2 H2AZ1 MACROH2A2 MAPK3 H3-3A BCOR KDM2B MAPK1
WP_TUMOR_SUPPRESSOR_ACTIVITY_OF_SMARCB1	2.76677e-05	0.000208651	0.57561	-0.638097	-2.10901	26	EZH2 SUZ12 SMARCC1 ARID1B DPF2 CDK4 PTCH1 RBBP4 SMARCE1 GLI3 SMO H3-3A ACTL6A CDK6
BIOCARTA_CELLCYCLE_PATHWAY	0.000210271	0.00128343	0.518848	-0.65814	-2.10987	21	CDKN1B CDK2 CDK1 CCNB1 RBL1 E2F1 CDKN2C CCNH CDK7 TFDP1 CDC25A CDK4
REACTOME_SYNAPTIC_ADHESION_LIKE_MOLECULES	0.0571429	0.133528	0.271289	-0.4839	-1.46453	17	DLG1 RTN3 LRFN4 GRIN2C PTPRD GRIN2A PTPRF GRIA4
REACTOME_SYNDECAN_INTERACTIONS	0.0404127	0.104024	0.321776	0.449164	1.49951	26	COL3A1 COL5A1 SDC3 FGF2 ACTN1 COL1A1 COL5A3 COL1A2 SDC1 TNC TGFB1
REACTOME_SYNTHESIS_OF_ACTIVE_UBIQUITIN_ROLES_OF_E1_AND_E2_ENZYMES	0.140816	0.261967	0.168238	-0.371471	-1.26206	29	UBE2T UBE2C UBE2S UBA6 UBE2E3 UBE2G1 UBE2K UBE2H UBA52 UBB UBE2D2 UCHL3
REACTOME_SYNTHESIS_OF_BILE_ACIDS_AND_BILE_SALTS	0.274286	0.43302	0.111463	0.359466	1.13929	22	OSBPL9 CH25H HSD3B7 CYP7B1 SCP2 RXRA ACOT8 HSD17B4 CYP27A1 NCOA1
REACTOME_SYNTHESIS_OF_GLYCOSYLPHOSPHATIDYLINOSITOL_GPI	0.185714	0.322789	0.144631	-0.404727	-1.22491	17	PIGA PIGW PIGF PIGN
REACTOME_SYNTHESIS_OF_IP3_AND_IP4_IN_THE_CYTOSOL	0.0323421	0.0866731	0.321776	0.482394	1.54811	23	SYNJ1 ITPKB INPP5B PLCB2 INPP5D PLD4 ITPKC PLCG2 OCRL PLCB1
REACTOME_TRANSLESION_SYNTHESIS_BY_POLK	0.000217772	0.00131601	0.518848	-0.69778	-2.11184	17	RFC3 RFC5 RFC2 RFC4 RPA2 RPA3 PCNA RFC1 RPA1 MAD2L2 UBA52 UBB REV3L
REACTOME_SYNTHESIS_OF_PA	0.175781	0.308759	0.145516	0.355208	1.21523	29	PLA2G2E GPAT3 DDHD1 AGPAT2 PLA2R1 DDHD2 GPAM AGPAT4 GPD1 GPAT4 PLA2G2D
REACTOME_SYNTHESIS_OF_PC	0.985201	1	0.0488971	-0.165326	-0.539175	25	PCYT1B MFSD2A CSNK2B SLC44A1 PEMT CSNK2A2 CHKA CSNK2A1 BCHE STARD7 SLC44A3
REACTOME_SYNTHESIS_OF_PIPS_AT_THE_EARLY_ENDOSOME_MEMBRANE	0.159136	0.287263	0.154191	0.438742	1.28193	16	MTMR10 PIKFYVE FIG4 PI4K2A PIK3R4 MTM1
REACTOME_CELLULAR_RESPONSE_TO_HEAT_STRESS	1.17406e-06	1.28303e-05	0.643552	-0.482272	-2.11329	90	NUP85 NUP155 POM121C AAAS MTOR ATR NUP205 NUP43 NUP133 RPA2 ATM HSPA4L RPA3 NUP107 NUP160 FKBP4 NUP188 HDAC6 NUP54 RPA1 HSP90AB1 HSPA2 NUP153 TPR HSF1 MAPK3 NUP35 NUP210 DNAJB1 EP300 NUP58 ST13 MAPK1 HSPA14 SEH1L COL4A6 NDC1 BAG4 HSPA8 YWHAE UBB NUP88 HIKESHI MRPL18 NUP62 BAG2 BAG1 HSPH1 PTGES3 NUP37
REACTOME_TRANSCRIPTION_COUPLED_NUCLEOTIDE_EXCISION_REPAIR_TC_NER	4.10202e-06	3.85886e-05	0.610527	-0.502282	-2.11967	73	RFC3 RFC5 POLD1 RFC2 POLE RFC4 POLE2 POLD2 PRPF19 LIG1 RPA2 CCNH RPA3 POLE4 PCNA CDK7 CUL4B HMGN1 POLR2G LIG3 RFC1 DDB1 RPA1 POLE3 POLR2C EP300 COPS3 POLR2F RBX1 POLR2D AQR GTF2H3 POLR2E UBA52 UBB GTF2H2 XRCC1 POLR2B GPS1
REACTOME_SYNTHESIS_OF_SUBSTRATES_IN_N_GLYCAN_BIOSYTHESIS	0.124514	0.240973	0.175204	0.322418	1.26287	54	NEU1 ST6GALNAC4 ST8SIA4 GNE DOLPP1 DOLK NAGK SLC17A5 CTSA ALG5 NUS1 ST6GALNAC5 SRD5A3 GMPPB PMM2 DHDDS NPL RENBP FPGT GFPT2 ST3GAL3 GMPPA MPI
REACTOME_SYNTHESIS_OF_VERY_LONG_CHAIN_FATTY_ACYL_COAS	0.959184	0.99858	0.048506	-0.198616	-0.601112	17	ELOVL7
KEGG_SYSTEMIC_LUPUS_ERYTHEMATOSUS	1.12567e-05	9.49754e-05	0.593325	-0.511823	-2.12014	63	H2AW H3C7 H2AC8 H4C9 H3C3 H3C13 H2BC5 H2BC13 H2BC3 H2AX H4C14 H4C15 H2BC8 H2BC18 H2BC4 H2BC10 H2AC21 H2AZ2 H2AZ1 SNRPD3 H3-5 MACROH2A2 H3-3A SNRPD1 SNRPB RO60 GRIN2A IL10
REACTOME_TAK1_ACTIVATES_NFKB_BY_PHOSPHORYLATION_AND_ACTIVATION_OF_IKKS_COMPLEX	0.116635	0.227413	0.179782	0.381198	1.29646	28	NKIRAS2 IRAK2 NFKBIA IKBKG NOD2 NFKBIB IKBKB
REACTOME_TBC_RABGAPS	0.0852273	0.176937	0.2114	0.365732	1.35964	41	TBC1D2 RAB8B TBC1D13 TBC1D20 GGA1 RAB7B TBC1D14 TBC1D10B RABEP1 RAB5B RAB33B TBC1D17 GABARAP TBC1D10A RAB5C RAB7A
REACTOME_PROCESSIVE_SYNTHESIS_ON_THE_C_STRAND_OF_THE_TELOMERE	0.000187815	0.00115021	0.518848	-0.7012	-2.12218	17	POLD1 POLD2 LIG1 FEN1 RPA2 RPA3 BLM PCNA TERF1 RPA1
REACTOME_RHO_GTPASES_ACTIVATE_PKNS	1.95272e-05	0.000151005	0.57561	-0.54342	-2.12823	51	H3C7 H2AC8 H4C9 H3C3 H3C13 H2BC5 H2BC13 H2BC3 H2AX H4C14 H4C15 H2BC8 H2BC4 CDC25C H2BC10 KDM1A H2AZ2 MYH10 H2AZ1 PKN2
REACTOME_NUCLEAR_PORE_COMPLEX_NPC_DISASSEMBLY	1.60695e-05	0.000126558	0.57561	-0.598845	-2.13129	35	NUP85 NUP155 POM121C AAAS CDK1 CCNB1 NUP205 NUP43 CCNB2 NUP133 NUP107 NUP160 NUP188 NUP54 NUP153 TPR NUP35 NUP210 NUP58 SEH1L NDC1
REACTOME_RECRUITMENT_OF_MITOTIC_CENTROSOME_PROTEINS_AND_COMPLEXES	6.26302e-06	5.57561e-05	0.610527	-0.501681	-2.13628	76	NEDD1 NME7 CDK1 CEP57 HAUS1 ALMS1 PLK1 NEK2 TUBGCP2 PLK4 CEP43 DYNLL1 CEP72 CEP131 CDK5RAP2 PCM1 CEP70 CCP110 CEP192 CKAP5 CEP41 HAUS6 TUBG1 HAUS3 NDE1 CEP290 CEP78 OFD1 CENPJ PRKACA CEP76 HAUS5 CSNK1D MZT1 SSNA1 YWHAE NINL
REACTOME_TRANSCRIPTIONAL_REGULATION_OF_GRANULOPOIESIS	1.78055e-05	0.000139463	0.57561	-0.555923	-2.13951	47	H3C7 H2AC8 H4C9 H3C3 H3C13 H2BC5 H2BC13 H2BC3 H2AX H4C14 H4C15 H2BC8 CDK2 H2BC4 TFDP2 E2F1 H2BC10 DEK TFDP1 CDK4 H2AZ2 H2AZ1 MYC CBFB
REACTOME_ESTROGEN_DEPENDENT_GENE_EXPRESSION	8.01446e-07	8.97325e-06	0.659444	-0.473472	-2.14017	102	H3C7 H2AC8 H4C9 H3C3 H3C13 H2BC5 H2BC13 H2BC3 H2AX H4C14 H4C15 H2BC8 SMC3 H2BC4 TBP RAD21 H2BC10 CXXC5 KPNA2 STAG1 FKBP4 KDM1A SP1 CHD1 SMC1A KAT2B POLR2G H2AZ2 ATF2 H2AZ1 MYC EBAG9 CBFB CCNT1 HSP90AB1 ERBB4 KANK1 TGFA TNRC6B H3-3A AXIN1 STAG2 POLR2C
REACTOME_TGF_BETA_RECEPTOR_SIGNALING_ACTIVATES_SMADS	0.240816	0.388929	0.125033	-0.333442	-1.1545	31	MTMR4 SMAD2 NEDD4L UCHL5 STUB1 PPP1CA SMAD3 SMAD7 XPO1 ZFYVE9 UBA52 SMURF2 UBB PPP1CB
REACTOME_THE_CITRIC_ACID_TCA_CYCLE_AND_RESPIRATORY_ELECTRON_TRANSPORT	0.353846	0.529319	0.104344	-0.216627	-1.03819	162	IDH2 L2HGDH SUCLG2 ME2 SLC16A3 SLC16A1 PDK3 TMEM186 SLC25A14 PDK1 LRPPRC BSG NDUFAF1 NDUFAF7 IDH3B COX8A COX19 VDAC1 SLC25A27 ATP5PO IDH3A NDUFAB1 IDH3G COX14 ME1 ATP5MF ATP5PD FH FAHD1 NDUFB2 NDUFA6 NNT ACO2 SCO2 NDUFV3 HAGH MDH2 MT-CO2 PDP2 NDUFB8 NDUFA8 UQCR10 NDUFS4 ATP5PF PDHB NDUFAF4 COX5B MPC1 UQCRFS1 ATP5F1C LDHB SCO1 D2HGDH NDUFA5 NDUFA9 NDUFB6 COX7C NDUFV1 COX7B MT-ATP8 ATP5F1B CYCS
REACTOME_THE_NLRP3_INFLAMMASOME	0.0354649	0.0928601	0.321776	0.552354	1.57022	15	NLRP3 PSTPIP1 HMOX1 P2RX7 PYCARD MEFV PANX1 TXNIP NFKB1
REACTOME_THE_PHOTOTRANSDUCTION_CASCADE	0.418367	0.59837	0.0899861	-0.339638	-1.02792	17	PRKCA RGS9 NMT2
REACTOME_THE_ROLE_OF_GTSE1_IN_G2_M_PROGRESSION_AFTER_G2_CHECKPOINT	0.914683	0.975764	0.049391	-0.180584	-0.750945	64	CDK1 CCNB1 PLK1 CCNB2
REACTOME_THE_ROLE_OF_NEF_IN_HIV_1_REPLICATION_AND_DISEASE_PATHOGENESIS	0.0620599	0.141574	0.321776	0.443146	1.48621	27	AP2A1 DOCK2 ATP6V1H AP2S1 HCK AP1B1 CD28 CD4 LCK CD247 AP2M1 AP1S1 AP1S2 FYN PAK2 AP1M2 AP1G1 AP2B1
REACTOME_THROMBIN_SIGNALLING_THROUGH_PROTEINASE_ACTIVATED_RECEPTORS_PARS	0.0409779	0.105182	0.321776	0.447936	1.49541	26	GNA15 ARRB1 GNB5 GNGT2 GNG7 GNA13 GNG2 GNB4 GNG10 GNG8 ARRB2
REACTOME_APC_C_MEDIATED_DEGRADATION_OF_CELL_CYCLE_PROTEINS	1.20374e-06	1.30763e-05	0.643552	-0.495961	-2.14739	82	PTTG1 MAD2L1 FBXO5 CDK2 BUB1B CCNA2 CDK1 CCNB1 SKP2 PLK1 NEK2 CDC20 UBE2C AURKB BTRC AURKA UBE2S ANAPC5 CDC14A BUB3 ANAPC10 ANAPC1 CUL1
REACTOME_TICAM1_RIP1_MEDIATED_IKK_COMPLEX_RECRUITMENT	0.163743	0.293547	0.151149	0.423195	1.28435	18	IKBKG BIRC3 IKBKB TLR3 RIPK1 TRAF6 UBE2D3 UBC RIPK3 BIRC2
REACTOME_TIE2_SIGNALING	0.255859	0.408524	0.117766	0.397915	1.17405	17	DOK2 GRB14 ANGPT1 ANGPT4 PIK3CB TEK GRB2 PTPN11 PIK3R1
REACTOME_RNA_POLYMERASE_II_TRANSCRIPTION_TERMINATION	6.73908e-06	5.9129e-05	0.610527	-0.52239	-2.15166	62	CSTF2 SLBP SRSF3 LSM11 ALYREF SRSF1 CPSF7 SNRPG CPSF4 CSTF2T SRSF7 THOC2 U2AF1 UPF3B RNPS1 ZNF473 SNRPD3 THOC3 SRRM1 THOC7 NCBP2 EIF4A3 NUDT21 SNRPB SRSF2 SARNP CSTF1 FYTTD1 MAGOH SNRPE CASC3 CPSF1
REACTOME_TNFR1_INDUCED_NFKAPPAB_SIGNALING_PATHWAY	0.183594	0.319408	0.142057	0.352679	1.20658	29	USP4 TNF IKBKG BIRC3 IKBKB TRAF1 TNFAIP3 RIPK1 TNFRSF1A UBC
REACTOME_TNFR2_NON_CANONICAL_NF_KB_PATHWAY	0.0339018	0.0899285	0.321776	0.32533	1.40029	91	TNFSF12 EDA2R TNF TNFSF4 TNFSF11 TNFSF14 BIRC3 TNFRSF18 TNFRSF9 TNFRSF11A TNFRSF4 TNFRSF8 TNFRSF14 PSMD8 PSMD13 PSMB10 CD40 LTB TNFSF13B TNFRSF13B RELB PSMC1 LTA PSME4 TNFRSF1A FASLG UBC TNFSF8 CD27 PSMD4 TNFRSF11B LTBR BIRC2 PSMA3
REACTOME_RUNX1_REGULATES_GENES_INVOLVED_IN_MEGAKARYOCYTE_DIFFERENTIATION_AND_PLATELET_FUNCTION	1.32104e-05	0.000109091	0.593325	-0.54953	-2.15216	51	H3C7 H2AC8 H4C9 H3C3 H3C13 H2BC5 H2BC13 H2BC3 H2AX H4C14 H4C15 H2BC8 H2BC4 H2BC10 DPY30 RBBP5 KAT2B H2AZ2 H2AZ1 WDR5 CBFB SIN3A TNRC6B H3-3A
REACTOME_SUMOYLATION_OF_SUMOYLATION_PROTEINS	1.46019e-05	0.000118967	0.593325	-0.607507	-2.15242	34	NUP85 NUP155 POM121C AAAS NUP205 NUP43 UBE2I NUP133 NUP107 NUP160 NUP188 SUMO2 NUP54 NUP153 TPR NUP35 NUP210 NUP58 SEH1L NDC1 NUP88 TOPORS NUP62 SUMO1 NUP37
REACTOME_TNF_SIGNALING	0.0535714	0.128122	0.276501	0.382799	1.41543	43	USP4 TNF IKBKG CFLAR SPPL2A BIRC3 IKBKB SPPL2B SMPD2 TRAF1 TNFAIP3 ADAM17 MADD FADD RIPK1 TNFRSF1A UBC TAX1BP1 OTULIN
REACTOME_TOLL_LIKE_RECEPTOR_9_TLR9_CASCADE	0.128205	0.243977	0.173748	0.290832	1.24741	88	CD14 TLR4 NKIRAS2 EEA1 IRAK2 NFKBIA TNIP2 IKBKG PIK3R4 NOD2 NFKBIB MAP3K8 FOS PPP2R1B IRAK4 IKBKB MYD88 TLR7 LY96 IRF7 JUN
REACTOME_MITOTIC_G2_G2_M_PHASES	1.16098e-09	2.75167e-08	0.788187	-0.443414	-2.15919	179	CENPF LIN9 PKMYT1 NEDD1 CDK2 FOXM1 NME7 CCNA2 CDK1 HMMR CEP57 CDC25C CCNB1 HAUS1 ALMS1 PLK1 NEK2 CCNB2 TPX2 E2F1 TUBGCP2 PLK4 MYBL2 WEE1 CCNH CEP43 DYNLL1 BTRC AJUBA AURKA CEP72 CEP131 CDK5RAP2 CDK7 PCM1 CEP70 CDC25A CCP110 CEP192 CKAP5 CEP41 HAUS6 TUBG1 RBBP4 HAUS3 HSP90AB1 NDE1 LIN54 CEP290 CEP78 CUL1 CDC25B OFD1 EP300 CENPJ PRKACA RBX1 XPO1 GTSE1 CEP76 HAUS5 CSNK1D UBA52 MZT1 SSNA1 YWHAE PSMF1…
REACTOME_NUCLEAR_ENVELOPE_BREAKDOWN	1.19523e-05	9.96024e-05	0.593325	-0.551859	-2.16128	51	PRKCA NUP85 NUP155 TMPO LMNB1 POM121C AAAS CDK1 CCNB1 PLK1 NUP205 NUP43 CCNB2 NUP133 NUP107 NUP160 NUP188 NUP54 NUP153 TPR CNEP1R1 NUP35 NUP210 NUP58 EMD
REACTOME_TP53_REGULATES_METABOLIC_GENES	0.798464	0.912459	0.0541201	0.195888	0.83659	85	SESN2 AGO4 RRAGC TP53 LAMTOR1 PRDX1 PRKAG2 SFN COX16 TXNRD1 RRAGD RRAGA AKT1 SESN1 COX11 AGO3 PRDX5 G6PD LAMTOR3 LAMTOR2 GSR COX6A1 LAMTOR4 TXN
REACTOME_TP53_REGULATES_TRANSCRIPTION_OF_ADDITIONAL_CELL_CYCLE_GENES_WHOSE_EXACT_ROLE_IN_THE_P53_PATHWAY_REMAIN_UNCERTAIN	0.0303216	0.0827159	0.352488	-0.50545	-1.62038	21	CDC25C CNOT6L CNOT6 CNOT1 CNOT7 NPM1 CNOT9 CNOT4 CNOT2 CENPJ
REACTOME_REGULATION_OF_GLUCOKINASE_BY_GLUCOKINASE_REGULATORY_PROTEIN	2.92601e-05	0.000217072	0.57561	-0.627576	-2.16326	30	NUP85 NUP155 POM121C AAAS NUP205 NUP43 NUP133 NUP107 NUP160 NUP188 NUP54 NUP153 TPR NUP35 NUP210 NUP58 SEH1L NDC1
REACTOME_TP53_REGULATES_TRANSCRIPTION_OF_CELL_DEATH_GENES	0.401544	0.582527	0.0891647	0.292412	1.03553	33	BAX STEAP3 APAF1 TMEM219 FAS TP53 AIFM2 NLRC4 RABGGTA TP53INP1
REACTOME_DEADENYLATION_DEPENDENT_MRNA_DECAY	2.6151e-06	2.52517e-05	0.627257	-0.549225	-2.1692	53	NT5C3B CNOT6L CNOT6 LSM2 PATL1 CNOT1 LSM3 CNOT7 LSM6 PARN DIS3 EXOSC8 TUT4 PAIP1 EDC3 CNOT9 EXOSC2 EIF4A3 CNOT4 CNOT2 DCPS PAN3
REACTOME_TP53_REGULATES_TRANSCRIPTION_OF_GENES_INVOLVED_IN_CYTOCHROME_C_RELEASE	0.308448	0.476242	0.10592	0.384924	1.12468	16	BAX STEAP3 TP53 AIFM2 TP53INP1 TRIAP1 ZNF420
REACTOME_TP53_REGULATES_TRANSCRIPTION_OF_GENES_INVOLVED_IN_G2_CELL_CYCLE_ARREST	0.0715746	0.154584	0.24134	-0.458496	-1.40275	18	CDK1 CDC25C CCNB1 TFDP2 RBL1 AURKA PCNA TFDP1
REACTOME_TRAF6_MEDIATED_INDUCTION_OF_TAK1_COMPLEX_WITHIN_TLR4_COMPLEX	0.177419	0.311038	0.147331	0.444928	1.26483	15	CD14 TLR4 IRAK2 LY96 TRAF6 UBC
REACTOME_TRAF6_MEDIATED_NF_KB_ACTIVATION	0.147727	0.27123	0.157403	0.415134	1.29505	20	NKIRAS2 NFKBIA IKBKG NFKBIB IKBKB IFIH1 NFKB1 TRAF6
REACTOME_TRAFFICKING_OF_AMPA_RECEPTORS	0.0622568	0.141769	0.252961	0.430808	1.39083	24	MDM2 NSF AP2A1 GRIP2 CAMK2A AP2S1 PRKCB CAMK2G PRKCG
REACTOME_TRANSCRIPTIONAL_ACTIVATION_OF_MITOCHONDRIAL_BIOGENESIS	0.205231	0.346482	0.135741	-0.295029	-1.15981	52	IDH2 TWNK TFB1M NRF1 PPARGC1A ATF2 SSBP1 CREB1 USP46 HCFC1 NCOR1 PPRC1 SIRT5 HDAC3 TBL1XR1 GABPA CRTC1 TFAM
REACTOME_REGULATION_OF_PLK1_ACTIVITY_AT_G2_M_TRANSITION	2.23045e-06	2.22436e-05	0.627257	-0.501016	-2.16951	84	NEDD1 CDK1 CEP57 CCNB1 HAUS1 ALMS1 PLK1 NEK2 CCNB2 PLK4 CEP43 DYNLL1 BTRC AJUBA AURKA CEP72 CEP131 CDK5RAP2 PCM1 CEP70 CCP110 CEP192 CKAP5 CEP41 HAUS6 TUBG1 HAUS3 NDE1 CEP290 CEP78 CUL1 OFD1 CENPJ PRKACA CEP76 HAUS5 CSNK1D UBA52 SSNA1 YWHAE NINL UBB PPP1CB
REACTOME_DUAL_INCISION_IN_TC_NER	7.19386e-06	6.22218e-05	0.610527	-0.526871	-2.16995	60	RFC3 RFC5 POLD1 RFC2 POLE RFC4 POLE2 POLD2 PRPF19 RPA2 CCNH RPA3 POLE4 PCNA CDK7 CUL4B HMGN1 POLR2G RFC1 DDB1 RPA1 POLE3 POLR2C EP300 POLR2F RBX1 POLR2D AQR GTF2H3 POLR2E UBA52 UBB GTF2H2
REACTOME_TRANSCRIPTIONAL_REGULATION_BY_MECP2	0.13253	0.25038	0.172324	-0.327002	-1.24403	45	LBR AURKB DGCR8 PTPN4 FKBP5 HDAC2 CREB1 MECP2 SIN3A TNRC6B NCOR1 GPS2 PRKACA GRIN2A HDAC3 TBL1XR1 TNRC6C
WP_HISTONE_MODIFICATIONS	6.01422e-06	5.40688e-05	0.610527	-0.592459	-2.17258	40	EZH2 H3C7 H4C9 H3C3 H3C13 SUV39H2 SUV39H1 SMYD4 SMYD3 SMYD1 SETD5 SMYD5 SETDB2 H3-3A PRDM2 AEBP2 SETDB1 SMYD2 SET EHMT1 KMT5A EHMT2 KMT2D SETD2
REACTOME_TRANSCRIPTIONAL_REGULATION_BY_RUNX2	0.731405	0.862283	0.0617054	-0.19422	-0.885193	111	CDK1 CCNB1 SKP2 RBM14 AKT3 SMAD6 CDK4 YES1 PPARGC1A STUB1 HDAC6 CBFB HES1 GLI3 MAPK3 WWTR1 CUL1 SP7 HDAC3 MAPK1 RBX1 BMP2 UBA52 MAF PSMF1 UBB
REACTOME_TRANSCRIPTIONAL_REGULATION_BY_RUNX3	0.856299	0.943577	0.052057	0.190536	0.820553	92	MDM2 CDKN1A NOTCH1 SMURF1 TP53 ITGA4 SNW1 MAMLD1 ITGAL TEAD3 MAML2 TGFB1 PSMD8 RBPJ PSMD13
WP_BASE_EXCISION_REPAIR	1.60367e-05	0.000126558	0.57561	-0.63957	-2.17293	29	UNG POLD1 POLE POLE2 POLD2 LIG1 FEN1 PARP1 PARP2 NEIL3 POLE4 PCNA POLL APEX1 LIG3 HMGB1 POLE3 APEX2 OGG1 MBD4 SMUG1 XRCC1 NEIL2 MPG
REACTOME_TRANSCRIPTIONAL_REGULATION_BY_THE_AP_2_TFAP2_FAMILY_OF_TRANSCRIPTION_FACTORS	0.053082	0.127299	0.321776	-0.443326	-1.44582	25	UBE2I DEK MYBL2 WWOX CITED2 MYC NPM1 VEGFA TGFA CITED4 EP300 KIT HSPD1
REACTOME_RRNA_PROCESSING	1.64193e-09	3.79307e-08	0.788187	-0.453474	-2.17965	166	TFB1M RPP30 DIMT1 RBM28 NOP58 DKC1 WDR12 EMG1 RCL1 NOP56 DIS3 DDX47 EXOSC8 UTP25 NOC4L SNU13 PDCD11 EXOSC10 RPL22 TRMT112 IMP4 EXOSC2 PELP1 RPL35A UTP15 NCL RPL21 GNL3 BMS1 MTREX WDR43 RIOK2 GAR1 UTP4 ERI1 FBL DCAF13 CSNK1D RPL37 UBA52 RPP25 FAU WDR46 MTERF4 RPSA RPS26 RPL32 EXOSC1 RPP40 RPS10 RPS25 NOL11 RPL8 RPL7 NIP7 RPL38 RPL36 RPS12 NHP2 RPL18A BOP1 TEX10 RPS28 HSD17B10 NOP10 RPL30 EXOSC4 RP…
REACTOME_TRANSCRIPTIONAL_REGULATION_BY_VENTX	0.947154	0.99247	0.0488971	-0.185838	-0.670016	36	UBE2C UBE2S ANAPC5 TNRC6B ANAPC10 ANAPC1 ANAPC4 TNRC6C TCF7L2 RELA ANAPC15 EHMT1 EHMT2 TNRC6A ANAPC16
REACTOME_TRANSCRIPTION_OF_E2F_TARGETS_UNDER_NEGATIVE_CONTROL_BY_P107_RBL1_AND_P130_RBL2_IN_COMPLEX_WITH_HDAC1	4.39424e-05	0.000316395	0.557332	-0.732898	-2.18259	16	LIN9 CCNA2 CDK1 TFDP2 RBL1 E2F1 MYBL2 TFDP1 RBBP4 LIN54
REACTOME_TRANSCRIPTIONAL_REGULATION_OF_WHITE_ADIPOCYTE_DIFFERENTIATION	0.913958	0.975764	0.0477342	0.180439	0.764599	80	CD36 CEBPA MED16 EGR2 TNF NCOA3 MED15 EBF1 RXRA ANGPTL4 FABP4 PPARG SREBF1 TGFB1 MED7 THRAP3 NFKB1 SLC2A4
WP_MRNA_PROCESSING	5.13541e-08	7.74556e-07	0.719513	-0.479103	-2.18962	116	CSTF2 SRSF10 SRSF3 HNRNPR HNRNPU NONO SRPK1 LSM2 SRSF1 SNRPG SNRPA PHF5A CPSF4 CSTF2T SRSF7 RNGTT SMC1A U2AF1 DHX9 PCBP2 RNPS1 SNU13 HNRNPD NXF1 SNRPD3 PTBP1 SF3B2 SRRM1 PRPF3 NCBP2 NUDT21 SNRPD1 HNRNPA2B1 HNRNPK SNRPB TRA2B SRSF2 HNRNPAB TXNL4A CSTF1 RBMX SNRPB2 HNRNPM SF3B3 CELF1 PRMT1 DDX20 DHX15 SFPQ EFTUD2 SNRPE CPSF1 SF3A1 PRPF40A SF3B4 SNRPA1 PRPF4 HNRNPH2 PRPF4B SF3B5 CDC40 FUS
KEGG_RNA_DEGRADATION	2.09858e-06	2.11597e-05	0.627257	-0.550702	-2.20433	55	LSM8 CNOT6L CNOT6 LSM2 PATL1 CNOT1 LSM3 TENT4A ENO3 CNOT7 LSM6 PARN DIS3 EXOSC8 EXOSC10 EDC3 CNOT9 EXOSC2 CNOT4 CNOT2 MTREX DCPS ENO1
REACTOME_VIRAL_MESSENGER_RNA_SYNTHESIS	7.66435e-06	6.59785e-05	0.593325	-0.599006	-2.20738	41	NUP85 NUP155 POM121C AAAS NUP205 NUP43 NUP133 NUP107 NUP160 NUP188 POLR2G NUP54 NUP153 TPR NUP35 POLR2C NUP210 NUP58 POLR2F POLR2D SEH1L NDC1 POLR2E NUP88 POLR2B NUP62
REACTOME_TRANSCRIPTION_OF_THE_HIV_GENOME	0.0171274	0.0532495	0.352488	-0.353439	-1.47085	65	TBP TAF1L CCNH CDK7 RNGTT TAF5 POLR2G CCNT1 TAF2 NCBP2 TAF6 SSRP1 NELFE GTF2E1 POLR2C NELFA CCNT2 POLR2F SUPT16H POLR2D GTF2H3 POLR2E TAF9 TAF4
WP_GASTRIC_CANCER_NETWORK_1	2.72171e-05	0.000206105	0.57561	-0.677158	-2.21105	24	ECT2 CENPF LIN9 KIF20B TOP2A MCM4 TPX2 UBE2C MYBL2 E2F7 AURKA RUVBL1 NUP107 CEP192 INO80D H3-3A ACTL6A
REACTOME_EXPORT_OF_VIRAL_RIBONUCLEOPROTEINS_FROM_NUCLEUS	5.96431e-06	5.38855e-05	0.610527	-0.63871	-2.21799	32	NUP85 NUP155 POM121C AAAS NUP205 NUP43 NUP133 NUP107 NUP160 NUP188 NUP54 NUP153 TPR NUP35 NUP210 NUP58 RAN XPO1 SEH1L NDC1
REACTOME_TRANSLATION_OF_SARS_COV_1_STRUCTURAL_PROTEINS	0.889101	0.961262	0.0489954	0.210016	0.71427	28	MGAT1 ST6GALNAC4 PARP14 ST3GAL3 UBC PARP10 PARP8 PARP9
REACTOME_TRANSLATION_OF_SARS_COV_2_STRUCTURAL_PROTEINS	0.503968	0.683866	0.0782955	0.262673	0.971254	43	MGAT1 ST6GALNAC4 MGAT4B MGAT4A MGAT2 PARP14 MAN2A1 MGAT5 ST3GAL3 UBC PARP10 PARP8 PARP9
KEGG_NUCLEOTIDE_EXCISION_REPAIR	2.59814e-06	2.52213e-05	0.627257	-0.605294	-2.21965	40	RFC3 RFC5 POLD1 RFC2 POLE RFC4 POLE2 POLD2 LIG1 RPA2 CCNH RPA3 POLE4 PCNA CDK7 CUL4B RFC1 DDB1 RPA1 DDB2
WP_NUCLEOTIDE_EXCISION_REPAIR	2.59814e-06	2.52213e-05	0.627257	-0.605294	-2.21965	40	RFC3 RFC5 POLD1 RFC2 POLE RFC4 POLE2 POLD2 LIG1 RPA2 CCNH RPA3 POLE4 PCNA CDK7 CUL4B RFC1 DDB1 RPA1 DDB2
REACTOME_NS1_MEDIATED_EFFECTS_ON_HOST_PATHWAYS	5.44942e-06	5.04832e-05	0.610527	-0.616718	-2.22006	37	NUP85 NUP155 POM121C AAAS NUP205 NUP43 NUP133 KPNA2 NUP107 NUP160 CPSF4 NUP188 NUP54 NUP153 TPR KPNA3 NUP35 NUP210 NUP58 SEH1L NDC1 NUP88 KPNB1 NUP62
REACTOME_TRANSLOCATION_OF_SLC2A4_GLUT4_TO_THE_PLASMA_MEMBRANE	0.0702811	0.153486	0.24134	0.331443	1.33543	61	STX4 MYO5A TUBB2A TUBA4A TBC1D1 SNAP23 TUBB6 PRKAG2 SFN TBC1D4 RAB10 EXOC1 RALGAPB AKT1 KIF3B SLC2A4 EXOC8 RHOQ VAMP2 EXOC4 CALM1 EXOC5 EXOC2 STXBP3 YWHAB MYH9 TUBB4B
REACTOME_TRANSMISSION_ACROSS_CHEMICAL_SYNAPSES	0.160291	0.288966	0.147331	0.245124	1.15339	169	MDM2 NSF ADCY5 ADCY7 ADCY3 AP2A1 TUBB2A GRIP2 TUBA4A ALDH2 CAMK2A CACNA1A GNB5 TUBB6 GNGT2 ARHGEF7 AP2S1 PRKCB PLCB2 ADCY4 CACNA1B ADCY9 PRKAG2 GNG7 SYN1 PLCB1 SLC1A3 CHRNB2 ACHE CAMK4 CAMK2G GNG2 PRKCG GNB4 GNAI1 CAMK1 GLUL GNAI2 PRKAR2B ARHGEF9 GNG10 GNG8 CACNB2
REACTOME_TRANSPORT_OF_BILE_SALTS_AND_ORGANIC_ACIDS_METAL_IONS_AND_AMINE_COMPOUNDS	0.054902	0.129788	0.271289	0.369825	1.40678	48	SLC11A1 SLC22A4 SLC39A14 SLC39A1 EMB SLC39A3 HEPH SLC11A2 SLC6A2 SLC10A6 SLC39A7 SLC16A7 SLC30A7 SLC2A13 SLC22A3
REACTOME_TELOMERE_EXTENSION_BY_TELOMERASE	1.53075e-05	0.000123067	0.57561	-0.691595	-2.22096	22	CDK2 CCNA2 PPP6R3 RUVBL1 DKC1 PIF1 TERF1 TERT RUVBL2 RTEL1 SHQ1 GAR1 ANKRD28 POT1 ACD NHP2 NOP10 WRAP53
REACTOME_SENESCENCE_ASSOCIATED_SECRETORY_PHENOTYPE_SASP	2.86614e-06	2.753e-05	0.627257	-0.531374	-2.2214	66	H3C7 H2AC8 H4C9 H3C3 H3C13 H2BC5 H2BC13 H2BC3 H2AX H4C14 H4C15 CDKN1B H2BC8 CDK2 H2BC4 CCNA2 H2BC10 UBE2C CDKN2C CDK4 H2AZ2 UBE2S H2AZ1 ANAPC5 MAPK3 H3-3A ANAPC10 ANAPC1 CDK6
REACTOME_NUCLEAR_IMPORT_OF_REV_PROTEIN	3.16759e-06	3.01583e-05	0.627257	-0.638612	-2.22906	33	NUP85 NUP155 POM121C AAAS NUP205 NUP43 NUP133 NUP107 NUP160 NUP188 NUP54 NPM1 NUP153 TPR NUP35 NUP210 NUP58 RAN SEH1L NDC1 NUP88 KPNB1 NUP62
REACTOME_ASSEMBLY_OF_THE_PRE_REPLICATIVE_COMPLEX	1.50552e-06	1.60677e-05	0.643552	-0.538664	-2.23133	63	MCM7 MCM6 CDT1 MCM2 MCM3 ORC1 CDC6 MCM4 MCM5 GMNN E2F1 ORC6
REACTOME_TRANSPORT_OF_VITAMINS_NUCLEOSIDES_AND_RELATED_MOLECULES	0.886275	0.961262	0.0502948	0.210392	0.726202	30	SLC27A1 SLC28A2 SLC35D1 SLCO4A1 SLC29A3 SLCO3A1 SLCO2A1
REACTOME_TRANSPORT_TO_THE_GOLGI_AND_SUBSEQUENT_MODIFICATION	0.0982987	0.197137	0.195789	0.269693	1.24187	149	NSF MGAT1 DCTN2 MGAT4B TUBB2A MAN2A2 MGAT4A CTSZ TUBA4A DYNC1H1 NAPG TBC1D20 COG7 MGAT2 TUBB6 TRAPPC3 PPP6R1 MAN1C1 COG1 COPZ2 ARFGAP2 TMEM115 TMED10 COG2 NAPA BET1L MAN2A1 TRAPPC6B CHST10 CTSC GOLGB1 MCFD2 MGAT5 F5 COG3 LMAN2L USO1 PREB FUCA1 B4GALT2 DCTN5 DYNC1LI2 RAB1A KDELR1 YKT6 DCTN4 B4GALT5 TUBB4B SEC24D TMED3 SEC16A SEC16B KDELR3 SEC22C GORASP1 SEC23A TMED9 TRAPPC6A TUBA1A TRAPPC2L SEC22B…
REACTOME_INFLUENZA_INFECTION	4.21491e-09	8.3611e-08	0.761461	-0.485719	-2.23228	121	NUP85 NUP155 POM121C AAAS NUP205 NUP43 PARP1 NUP133 KPNA2 NUP107 NUP160 CPSF4 NUP188 POLR2G NUP54 RPL22 NUP153 TPR KPNA3 RPL35A RPL21 NUP35 POLR2C NUP210 NUP58 POLR2F RAN XPO1 POLR2D SEH1L NDC1 POLR2E RPL37 UBA52 FAU RPSA RPS26 RPL32 NUP88 KPNB1 RPS10 RPS25 POLR2B RPL8 RPL7 RPL38 RPL36 NUP62 RPS12 RPL18A RPS28 NUP37 RPL30 RPL15 RPL28 RPL3 RPS5 RPL11 RPL12 POLR2H RPS13 RPL35 NUP214 RPS16 GRSF1 RPL…
REACTOME_TRIGLYCERIDE_CATABOLISM	0.204322	0.346228	0.134273	0.421513	1.23159	16	ABHD5 FABP7 MGLL FABP4 FABP5 PLIN1 PRKACB
REACTOME_TRIGLYCERIDE_METABOLISM	0.0164453	0.0517459	0.352488	0.505051	1.63052	24	ABHD5 DGAT1 FABP7 LPIN1 MGLL DGAT2 GPAM FABP4 FABP5 PLIN1 PRKACB AGMO LPIN3
REACTOME_TRISTETRAPROLIN_TTP_ZFP36_BINDS_AND_DESTABILIZES_MRNA	0.831643	0.931359	0.054794	-0.245395	-0.730793	16	DIS3 EXOSC8 EXOSC2 EXOSC1 EXOSC4 DCP2
REACTOME_TRNA_AMINOACYLATION	0.147679	0.27123	0.166934	-0.333458	-1.22881	41	DARS1 AIMP2 IARS1 DARS2 VARS1 PPA2 PARS2 RARS2 EPRS1 KARS1 TARS1 EEF1E1 GARS1 FARS2 RARS1 LARS1 AIMP1
REACTOME_TRNA_MODIFICATION_IN_THE_NUCLEUS_AND_CYTOSOL	0.0258104	0.0731427	0.352488	-0.410608	-1.5296	42	PUS3 NSUN6 QTRT2 FTSJ1 TRMT11 TRMT112 PUS7 ADAT1 CDKAL1 URM1 THADA ALKBH8 EPRS1 TYW1 LAGE3 WDR4 NSUN2
REACTOME_AURKA_ACTIVATION_BY_TPX2	2.71202e-07	3.40026e-06	0.674963	-0.533767	-2.23309	69	NEDD1 CDK1 HMMR CEP57 HAUS1 ALMS1 PLK1 NEK2 TPX2 PLK4 CEP43 DYNLL1 AURKA CEP72 CEP131 CDK5RAP2 PCM1 CEP70 CCP110 CEP192 CKAP5 CEP41 HAUS6 TUBG1 HAUS3 NDE1 CEP290 CEP78 OFD1 CENPJ PRKACA CEP76 HAUS5 CSNK1D SSNA1 YWHAE NINL
REACTOME_REGULATION_OF_HSF1_MEDIATED_HEAT_SHOCK_RESPONSE	3.09123e-07	3.78623e-06	0.674963	-0.526771	-2.23691	74	NUP85 NUP155 POM121C AAAS ATR NUP205 NUP43 NUP133 RPA2 ATM HSPA4L RPA3 NUP107 NUP160 FKBP4 NUP188 NUP54 RPA1 HSPA2 NUP153 TPR HSF1 MAPK3 NUP35 NUP210 DNAJB1 NUP58 ST13 MAPK1 HSPA14 SEH1L COL4A6 NDC1 BAG4 HSPA8 YWHAE UBB NUP88 HIKESHI MRPL18 NUP62 BAG2 BAG1 HSPH1 NUP37
REACTOME_TRP_CHANNELS	0.09375	0.190528	0.204295	0.468891	1.38347	17	TRPV2 TRPV4 MCOLN2 TRPM2 TRPM4 RIPK1 MLKL MCOLN1 TRPC4AP RIPK3
REACTOME_ANCHORING_OF_THE_BASAL_BODY_TO_THE_PLASMA_MEMBRANE	1.15557e-07	1.56216e-06	0.704976	-0.507097	-2.24134	94	KIF24 NEDD1 CDK1 CEP57 HAUS1 ALMS1 PLK1 NEK2 CEP162 PLK4 IQCB1 CEP43 DYNLL1 CEP72 CEP131 CDK5RAP2 PCM1 CEP70 CCP110 CEP192 C2CD3 RPGRIP1L CKAP5 RAB3IP SCLT1 CEP41 HAUS6 TUBG1 CEP89 HAUS3 FBF1 NDE1 CEP290 TTBK2 TCTN3 CEP78 OFD1 CENPJ PRKACA NPHP4 CEP76 HAUS5 CSNK1D SEPTIN2 SSNA1 YWHAE NINL CEP97
REACTOME_UCH_PROTEINASES	0.519427	0.694473	0.0782955	-0.223512	-0.969947	83	H2AW H2AC8 BARD1 RUVBL1 UCHL5 H2AC21 INO80D FOXK1 HCFC1 ACTL6A SMAD7 FOXK2 UBA52 BAP1 KDM1B PSMF1 UBB
REACTOME_UNFOLDED_PROTEIN_RESPONSE_UPR	0.993865	1	0.0469759	-0.145466	-0.63126	83	DDX11 CREB3L2 PARN GFPT1 DIS3 NFYB EXOSC8 KHSRP MBTPS2 EXOSC2 NFYA
REACTOME_UPTAKE_AND_ACTIONS_OF_BACTERIAL_TOXINS	0.561905	0.729357	0.0706196	0.294674	0.933939	22	FURIN ANTXR1 MAP2K2 TXNRD1 MAP2K3 STX1B VAMP2 CALM1 ANTXR2 MAP2K1 VAMP1 STX1A
REACTOME_VASOPRESSIN_REGULATES_RENAL_WATER_HOMEOSTASIS_VIA_AQUAPORINS	0.0278708	0.077419	0.352488	0.454253	1.60866	33	ADCY5 ADCY7 ADCY3 GNB5 GNGT2 AQP2 ADCY4 ADCY9 GNG7 GNG2 GNB4 PRKAR2B GNG10 GNG8
REACTOME_VEGFR2_MEDIATED_CELL_PROLIFERATION	0.900383	0.969439	0.048506	0.224663	0.691266	19	SPHK1 ITPR2 PRKCB PRKCD
REACTOME_VEGFR2_MEDIATED_VASCULAR_PERMEABILITY	0.506383	0.686589	0.0817516	-0.293395	-0.969716	26	MTOR PAK3 JUP AKT3 RICTOR
REACTOME_TRNA_PROCESSING	1.14257e-08	2.04431e-07	0.74774	-0.495686	-2.24329	104	CSTF2 TSEN15 NUP85 NUP155 POM121C AAAS PUS3 NUP205 NUP43 RPP30 NUP133 NSUN6 QTRT2 NUP107 NUP160 CPSF4 NUP188 FTSJ1 NUP54 TRMT11 TRMT112 NUP153 PUS7 TPR ADAT1 CDKAL1 NUP35 NUP210 URM1 C2orf49 TRNT1 NUP58 THADA RAN POP1 ALKBH8 EPRS1 SEH1L NDC1 RPP25 TSEN2 TYW1 NUP88 LAGE3 RPP40 CPSF1 WDR4 NSUN2 NUP62
REACTOME_VISUAL_PHOTOTRANSDUCTION	0.188755	0.32714	0.142057	0.302494	1.18789	56	LRP1 CYP4V2 SDC3 MYO7A LRP12 NAPEPLD GNB5 GRK4 LRP10 SDC1 DHRS9 AKR1B10 GPC1 GUCA1A DHRS3 PRKCQ RHO APOC2
REACTOME_VITAMIN_B5_PANTOTHENATE_METABOLISM	0.489194	0.672274	0.0793435	0.334522	0.977416	16	PPCS ENPP3 SLC25A16 ENPP2 PPCDC
REACTOME_VOLTAGE_GATED_POTASSIUM_CHANNELS	0.963178	1	0.0459538	0.192428	0.617544	23	KCNAB2 KCNB1 KCNG4 KCNA3 KCNH3 KCNAB3 KCNF1 KCNG2 KCNC3 KCND3 KCNA2
REACTOME_VXPX_CARGO_TARGETING_TO_CILIUM	0.239264	0.387794	0.12564	-0.383236	-1.17249	18	EXOC6 EXOC7 RAB3IP ASAP1
REACTOME_WNT5A_DEPENDENT_INTERNALIZATION_OF_FZD4	0.614919	0.772352	0.0689567	0.314109	0.89294	15	AP2A1 CLTA AP2S1 PRKCB PRKCG ARRB2
REACTOME_WNT_LIGAND_BIOGENESIS_AND_TRAFFICKING	0.838446	0.932476	0.054794	-0.245892	-0.752294	18	WNT6 WNT5A WNT10A WNT9A
REACTOME_INTERACTIONS_OF_VPR_WITH_HOST_CELLULAR_PROTEINS	2.33265e-06	2.31363e-05	0.627257	-0.634081	-2.24657	34	NUP85 NUP155 POM121C AAAS NUP205 NUP43 NUP133 PSIP1 NUP107 NUP160 NUP188 NUP54 NUP153 TPR NUP35 NUP210 NUP58 SEH1L NDC1
SA_B_CELL_RECEPTOR_COMPLEXES	0.463035	0.646655	0.0817516	0.309091	0.997875	24	SYK PAPPA VAV1 FOS LYN BLNK JUN
SA_CASPASE_CASCADE	0.869141	0.950378	0.0510114	0.241637	0.712952	17	APAF1 FAS BIRC3 SREBF1 FASLG PRF1 SCAP BIRC2
REACTOME_OXIDATIVE_STRESS_INDUCED_SENESCENCE	9.64967e-08	1.36517e-06	0.704976	-0.521335	-2.24778	81	EZH2 H3C7 CBX2 H2AC8 H4C9 H3C3 H3C13 H2BC5 H2BC13 H2BC3 H2AX H4C14 H4C15 H2BC8 H2BC4 PHC1 TFDP2 SUZ12 E2F1 H2BC10 MAPK8 CDKN2C RBBP7 TFDP1 CDK4 H2AZ2 RBBP4 H2AZ1
SA_PTEN_PATHWAY	0.825558	0.929453	0.0551352	-0.251329	-0.748466	16	AKT3 SOS1 MAPK3 BPNT1 MAPK1
SA_TRKA_RECEPTOR	0.388672	0.568826	0.0916795	0.356272	1.05118	17	CDKN1A NTRK1 MAP2K2 PIK3CD AKT1 NGF MAP2K1 GRB2 AKT2 RHOA NGFR
SIG_BCR_SIGNALING_PATHWAY	0.0912698	0.187576	0.208955	0.353126	1.33058	46	SYK BTK PPP3CA ITPR2 NFATC1 VAV1 PTPRC INPP5D LYN PLCG2 BLNK NFATC2 PIK3CD AKT1 RAF1 CD22 CSK
SIG_CD40PATHWAYMAP	0.492278	0.674252	0.0780892	0.276494	0.979156	33	NFKBIA IKBKG DUSP1 NFKBIB PIK3CD NFKB1 TRAF5 MAPKAPK5 NFKBIE CD40 MAPK10 MAPK11 TRAF6 MAPK8IP3
SIG_CHEMOTAXIS	0.561776	0.729357	0.0713053	0.25265	0.937653	42	PIK3R5 BTK ITPR2 PIK3CG ANGPTL2 ARHGAP4 LIMK1 ACTR2 ROCK1 PIK3CD AKT1 PAK1
SIG_IL4RECEPTOR_IN_B_LYPHOCYTES	0.81382	0.923645	0.0532386	0.234427	0.786218	27	STAT6 JAK1 SOCS1 IL4R PIK3CD AKT1 RAF1
SIG_INSULIN_RECEPTOR_PATHWAY_IN_CARDIAC_MYOCYTES	0.917339	0.975764	0.0499914	-0.19043	-0.732883	47	IRS2 IRS1 AKT3 SOS1 BRD4 MAPK3 PARD3 MAPK1 YWHAQ YWHAE YWHAZ CYTH3 PARD6A SOS2 YWHAH INPPL1 GSK3B PDPK1
SIG_PIP3_SIGNALING_IN_B_LYMPHOCYTES	0.0637066	0.143892	0.248911	0.39547	1.40049	33	PIK3R5 SYK BTK ITPR2 VAV1 PREX1 PTPRC LYN PLCG2
SIG_PIP3_SIGNALING_IN_CARDIAC_MYOCTES	0.040868	0.105048	0.321776	-0.339763	-1.40088	61	CDKN1B CDK2 MTOR PAK4 PPP1R13B NOLC1 PAK3 IRS2 IRS1 AKT3 SOS1 MYC ERBB4 CREB1 PTK2 PAK6 PARD3 YWHAQ GAB1 YWHAE MET YWHAZ CYTH3 PARD6A TSC2 SOS2 YWHAH INPPL1 GSK3B PDPK1 BAD
SIG_REGULATION_OF_THE_ACTIN_CYTOSKELETON_BY_RHO_GTPASES	0.817073	0.925475	0.0557104	-0.220696	-0.760741	30	WASL PAK4 PAK3 FLNC PAK6 WASF1
WNT_SIGNALING	0.240816	0.388929	0.125033	-0.260231	-1.11838	77	DAAM1 CXXC4 BTRC SLC9A3R1 NLK LRP6 WNT6 WNT5A DVL2 WNT10A MYC CTNNBIP1 FZD3 AXIN1 EP300 GAPDH WNT9A FZD7 RHOU FZD5
WP_16P112_DISTAL_DELETION_SYNDROME	0.318008	0.486883	0.102449	0.358592	1.10335	19	IFITM1 RABEP2 C3 INSR GRB2 CR2 CD19 ATXN2L SDCCAG8
WP_16P112_PROXIMAL_DELETION_SYNDROME	0.787449	0.902698	0.0572461	0.204795	0.837494	67	GDPD3 CDIPT MVP TMEM219 TP53 PPP4C YPEL3 SPN CORO1A QPRT PPARG TBX6 NFKB1 MAP2K3 REL TLCD3B MSN IGFBP3 TRAF6 TAOK2
WP_1Q211_COPY_NUMBER_VARIATION_SYNDROME	0.283951	0.44558	0.114267	-0.358921	-1.15063	21	AFDN TJP1 TJP2 F11R KIRREL1
WP_22Q112_COPY_NUMBER_VARIATION_SYNDROME	0.0361203	0.0943056	0.321776	-0.296051	-1.33982	104	H4C9 H4C14 H4C15 TOP2A PAK4 PLK1 CBX5 FOXA2 HIRIP3 SREBF2 CDC45 DGCR8 DGCR2 HES1 DROSHA ARVCF HIRA SHOC2 RANGAP1 RORC ASF1A NCOR1 SLC7A4 RANBP1 DEPDC5 C22orf39 HDAC3 RAN RBX1 XPO1
WP_3Q29_COPY_NUMBER_VARIATION_SYNDROME	0.209163	0.351171	0.133555	-0.284774	-1.15959	58	RNF168 FBXO45 DYNLT1 CEP43 WWOX DYNLL1 DLG1 ATM UBXN7 TFRC TNK2 MYC DYNC2I2 NCBP2
WP_4HYDROXYTAMOXIFEN_DEXAMETHASONE_AND_RETINOIC_ACIDS_REGULATION_OF_P27_EXPRESSION	0.664622	0.814597	0.0658312	-0.287961	-0.881003	18	MTOR PBK
WP_DNA_IRDOUBLE_STRAND_BREAKS_DSBS_AND_CELLULAR_RESPONSE_VIA_ATM	6.64745e-07	7.77667e-06	0.659444	-0.569235	-2.24823	53	BRCA2 CHEK1 H2AX RIF1 MDC1 SMC3 EXO1 ATR CDC25C FANCD2 E2F1 PARP1 RAD9A MRE11 ATM RAD51 BLM RAD50 PCNA CHEK2 SMC1A RAD17 TRIM28 ATF2 HSF1 NBN ACTL6A TP53BP1
WP_7Q1123_COPY_NUMBER_VARIATION_SYNDROME	0.798337	0.912459	0.057853	-0.200274	-0.852817	76	H2AX DEK BAZ1B UBIAD1 PCNA CDKN1C NSUN5 TBL2 HDAC6 SMARCA5 HSPA2 UBE2E3
REACTOME_TRANSCRIPTION_OF_E2F_TARGETS_UNDER_NEGATIVE_CONTROL_BY_DREAM_COMPLEX	1.60811e-05	0.000126558	0.57561	-0.724733	-2.25051	19	LIN9 CDC6 TOP2A TFDP2 RBL1 E2F1 PCNA TFDP1 CDC25A RBBP4 MYC LIN54
WP_AGERAGE_PATHWAY	0.0923695	0.189197	0.208955	0.31955	1.29421	64	NCF1 MSR1 DIAPH1 STAT5A LGALS3 STAT5B NFKBIA MMP2 MMP9 PRKCB NOS3 IRAK4 IKBKB MYD88 ROCK1 MMP14 PRKCD JUN AKT1 RAF1 HIF1A NFKB1 MSN INHBB NOS2
WP_AIRWAY_SMOOTH_MUSCLE_CELL_CONTRACTION	0.332661	0.503823	0.102822	0.385735	1.09656	15	ADRB2 PLCB1 ROCK1 CD38 CALM1 MYLK RYR1 RHOA MYL1 PPP1R14A GDI1
REACTOME_AMYLOID_FIBER_FORMATION	4.82068e-07	5.71282e-06	0.659444	-0.573652	-2.25512	52	H3C7 H2AC8 H4C9 H3C3 H3C13 H2BC5 H2BC13 H2BC3 H2AX H4C14 H4C15 H2BC8 H2BC4 H2BC10 TSPAN15
BIOCARTA_ATRBRCA_PATHWAY	7.03731e-06	6.11576e-05	0.610527	-0.704963	-2.26389	22	BRCA2 CHEK1 ATR FANCD2 RAD9A MRE11 ATM RAD51 RAD50 CHEK2 RAD17 RAD1 FANCG FANCA NBN HUS1
WP_ALZHEIMERS_DISEASE	0.13215	0.250244	0.170932	0.296342	1.2379	72	LRP1 CACNA1D TNF PPP3CA APAF1 ITPR2 CHPF2 FAS TP53 PLCB2 APH1A PSEN1 IL1B PLCB1 VMP1 CAPN1 NCSTN ADAM17 CHP2 CACNA1C FADD ATP2A3 GRIN2D TNFRSF1A PSEN2 APOE CALM1
WP_AMINO_ACID_METABOLISM	0.542074	0.71377	0.0738053	0.227284	0.955927	73	HAL GSS DLST MCCC1 IDH1 HMGCL GLUD1 ACAA1 ARG1 HNMT OGDH HDC AOC3 GLUL LARS2 ACLY EHHADH ASS1 HIBCH WARS1 OAT GSR HMGCS2 ACSS1
WP_AMPACTIVATED_PROTEIN_KINASE_AMPK_SIGNALING	0.276	0.434974	0.114267	0.280928	1.10972	58	CDKN1A PIK3CG TP53 CRTC2 EEF2K PRKAG2 PIK3R3 CPT1C PLCB1 PFKFB3 PIK3CD SREBF1 AKT1 SLC2A4 CPT1A PRKACB PIK3CB LEPR INSR STK11 ADIPOQ LEP
WP_AMPLIFICATION_AND_EXPANSION_OF_ONCOGENIC_PATHWAYS_AS_METASTATIC_TRAITS	0.0235223	0.0685753	0.352488	0.56296	1.66102	17	NOTCH1 EPAS1 VCAM1 PIK3CG CYTIP WNT2 TNC CXCR4 POSTN LEF1 JAG1
WP_AMYOTROPHIC_LATERAL_SCLEROSIS_ALS	0.0830116	0.173734	0.216543	0.387616	1.37267	33	BAX GPX1 TNF PPP3CA APAF1 TP53 MAP2K2 BCL2L1
WP_ANDROGEN_RECEPTOR_SIGNALING_PATHWAY	0.745342	0.874758	0.0609039	-0.202718	-0.879176	86	UBE2I RAD9A BMF NR2C2 FKBP4 KDM1A SP1 KAT2B STUB1 NR0B2 SMARCE1 CREB1 PTK2 PAK6 SIN3A NCOR1 SMAD3 EP300 KAT7 RAN RNF6 FHL2 PSMC3IP PLPP1 PARK7 RELA
WP_ANGIOGENESIS	0.200389	0.342105	0.135002	0.375433	1.21206	24	PDGFRA FGF2 MMP9 NOS3 AKT1 ANGPT1 HIF1A TEK SMAD1
WP_ANGIOPOIETIN_LIKE_PROTEIN_8_REGULATORY_PATHWAY	0.885122	0.960945	0.048506	0.178837	0.798684	114	NR1H3 PIK3CG MAP4K5 CAP1 RAPGEF1 PIK3R4 MAP3K8 ANGPTL8 PRKAG2 MAP2K2 PTPN1 PIK3R3 RXRA PIK3CD SREBF1 DIO2 AKT1 RAF1 MAP3K6 MAP2K3 SLC2A4 PIK3C2A MAP3K3 CBLB MAPKAP1 RHOQ CBL FLOT1 MAPK10 MAPK11 PIK3CB INSR MAP4K1 MAPK4 RPS6KA2 FOXO1 PIK3C3 MAP2K1 MLST8 PCK1 MAP3K10 MAPK7 PIK3R1 PRKAB1
WP_APOPTOSIS	0.0161542	0.0509925	0.352488	0.361163	1.51377	74	BAX MDM2 TNFRSF21 MCL1 NFKBIA TNF IGF1 APAF1 IKBKG FAS CFLAR TP53 BIRC3 NFKBIB IRF2 IKBKB BCL2L1 TRAF1 IRF7 JUN AKT1 NFKB1 NFKBIE CRADD FADD IRF3 LTA RIPK1 DIABLO MAPK10 TNFRSF1A FASLG
WP_APOPTOSISRELATED_NETWORK_DUE_TO_ALTERED_NOTCH3_IN_OVARIAN_CANCER	0.768612	0.890067	0.0580984	-0.209888	-0.825103	52	BIRC5 CDKN1B HELLS BEX3 SERBP1
WP_APOPTOSIS_MODULATION_AND_SIGNALING	0.0719844	0.155102	0.234393	0.320687	1.34412	74	BAX MCL1 ENDOG NFKBIA APAF1 BCL2A1 FAS CFLAR TP53 BIRC3 FOS AIFM2 IL1R2 HTRA2 TOLLIP IL1R1 IKBKB BCL2L1 MYD88 JUN NFKB1 MADD CRADD FADD RIPK1 DIABLO TRAF6 TNFRSF1A FASLG
WP_APOPTOSIS_MODULATION_BY_HSP70	0.835417	0.931359	0.0558265	-0.240625	-0.747212	19	CASP2 AIFM1 MAP3K1 CASP7
WP_ARRHYTHMOGENIC_RIGHT_VENTRICULAR_CARDIOMYOPATHY	0.671287	0.819464	0.0637845	-0.21956	-0.904273	60	ITGA3 CTNNA2 DSC2 DMD PKP2 JUP CACNA2D2 CTNNA3 CACNB3 CDH2 DAG1 ITGA6 DSP EMD ACTN4 TCF7L2 DSG2
WP_ARYL_HYDROCARBON_RECEPTOR_NETPATH	0.706107	0.842252	0.0596037	0.228835	0.847677	40	CDKN1A CD36 TNF CYP1B1 NRIP1 GCLC KLF6
WP_ARYL_HYDROCARBON_RECEPTOR_PATHWAY	0.0644531	0.144505	0.248911	0.406613	1.4117	31	BAX TNF CYP1B1 IL12B IL1B UGT1A6 UGT1A1 SERPINB2 JUN TGFB1 ALDH3A1 NFE2L2 JUNB NCOA1 EGFR NQO1
WP_ASSOCIATION_BETWEEN_PHYSICOCHEMICAL_FEATURES_AND_TOXICITY_ASSOCIATED_PATHWAYS	0.88755	0.961262	0.0513223	0.192616	0.761421	57	CDKN1A GPX1 STAT5A PIK3CG FZD1 ACTR2 NCK1 JUN CAMK1 FZD8 AKT1 PAK1 RAF1 ACTR3 CBL FZD10 FN1 MYLK CTNNB1 EGFR MAP2K1 GRB2
REACTOME_TRANSLESION_SYNTHESIS_BY_Y_FAMILY_DNA_POLYMERASES_BYPASSES_LESIONS_ON_DNA_TEMPLATE	1.65432e-06	1.73514e-05	0.643552	-0.628006	-2.2642	36	POLH RFC3 RFC5 POLD1 RFC2 POLE RFC4 POLE2 POLD2 RPA2 RPA3 POLE4 PCNA POLI USP43 RFC1 RPA1
REACTOME_POSTMITOTIC_NUCLEAR_PORE_COMPLEX_NPC_REFORMATION	1.91345e-06	1.95086e-05	0.627257	-0.687202	-2.27131	26	NUP85 NUP155 NUP205 NUP43 UBE2I NUP133 NUP107 NUP160 NUP188 NUP54 RANGAP1 NUP35 NUP58 RAN SEH1L NDC1 KPNB1 AHCTF1 NUP62 SUMO1 NUP37
WP_AUTOPHAGY	0.0224554	0.0665278	0.352488	0.475453	1.61703	28	ATG3 ATG7 BECN1 ATG9A UVRAG PIK3R4 PRKAG2 DEPTOR ATG13 AKT1S1 ATG5 ATG16L1 PIK3C3 MLST8 AMBRA1 PRKAB1 RB1CC1
REACTOME_REGULATION_OF_TP53_ACTIVITY_THROUGH_PHOSPHORYLATION	3.64852e-08	5.74013e-07	0.719513	-0.522071	-2.27461	88	CHEK1 RFC3 RFC5 BARD1 TOPBP1 RHNO1 EXO1 CDK2 RFC2 BRIP1 RFC4 TBP CCNA2 ATR TPX2 TAF1L RAD9A RPA2 MRE11 AURKB ATM RPA3 AURKA BLM RAD50 RMI2 CHEK2 TAF5 RAD17 RAD1 RPA1 RBBP8 TAF2 TAF6 NBN SSRP1 HUS1 NOC2L SUPT16H CSNK2B NUAK1 DNA2 TAF9 TAF4 UBA52 ATRIP UBB
WP_BDNFTRKB_SIGNALING	1	1	0.043888	0.127251	0.445422	32	PIK3CG GAB2 EEF2K AKT1 MKNK1 DLG4 NTRK2 MAP2K1 GRB2 BRAF
WP_BLADDER_CANCER	0.122807	0.238175	0.176694	0.367688	1.31624	35	MDM2 DAPK1 CDKN1A MMP2 TP53 MMP9 MAP2K2
WP_BMP_SIGNALING_PATHWAY_IN_EYELID_DEVELOPMENT	0.247563	0.397364	0.119888	0.389963	1.1835	18	FGF10 NOTCH1 SFRP1 JUN DKK2 INHBB SMAD1 EGFR FOXC2
WP_BRAINDERIVED_NEUROTROPHIC_FACTOR_BDNF_SIGNALING_PATHWAY	0.0611111	0.140901	0.248911	0.2858	1.29933	130	NSF NCF1 STAT5A NFATC4 SH2B2 EGR2 KIDINS220 STAT5B NFKBIA IKBKG NTRK1 PTK2B CAMK2A FOS MAP2K2 CNR1 IKBKB SQSTM1 SYN1 RHOG DOK5 CAMK4 PRKCD KCNA3 NCK1 JUN CAMK1 ADAM17 AKT1 CYFIP1 NTRK3 KSR1 RAF1
WP_BREAST_CANCER_PATHWAY	0.193966	0.33395	0.145516	-0.240322	-1.11995	129	BRCA2 MTOR ATR JAG2 E2F1 PARP1 MRE11 ATM FGF18 RAD51 RAD50 SP1 LRP6 AKT3 SOS1 CDK4 WNT6 WNT5A DVL2 WNT10A MYC HES1 DDB2 E2F2 MAPK3 IGF1R NBN FZD3 AXIN1 CDK6 FZD7 MAPK1 FZD5 GADD45B KIT CSNK2B TCF7L2 FGF16
REACTOME_INHIBITION_OF_DNA_RECOMBINATION_AT_TELOMERE	1.32006e-06	1.42551e-05	0.643552	-0.642271	-2.27559	34	H2AC8 H4C9 H2BC5 H2BC13 H2BC3 H2AX H4C14 H4C15 H2BC8 H2BC4 H2BC10 TERF1 POLR2G H2AZ2 H2AZ1 H3-3A POLR2C POLR2F ATRX POLR2D POT1 POLR2E ACD
REACTOME_PKMTS_METHYLATE_HISTONE_LYSINES	1.34887e-06	1.44805e-05	0.643552	-0.592848	-2.28161	47	EZH2 H3C7 H4C9 H3C3 H3C13 H4C14 H4C15 SUV39H2 SUZ12 SUV39H1 SMYD3 NSD2 RBBP7 DPY30 RBBP5 RBBP4 WDR5 SETDB2
WP_CAMKK2_PATHWAY	0.438224	0.622865	0.0843144	0.28483	1.00867	33	WFS1 VCAM1 HMOX1 ARHGEF7 SIRT1 SQSTM1 CAMK4 NFATC2 CAMK1 RAF1
REACTOME_TRANSPORT_OF_MATURE_MRNAS_DERIVED_FROM_INTRONLESS_TRANSCRIPTS	1.68118e-06	1.75323e-05	0.643552	-0.622515	-2.29401	41	NUP85 NUP155 POM121C SLBP AAAS NUP205 NUP43 NUP133 ALYREF NUP107 NUP160 CPSF4 NUP188 NUP54 NXF1 NUP153 TPR NCBP2 NUP35 NUP210 NUP58 SEH1L NDC1 NUP88 CPSF1 NUP62
WP_CANNABINOID_RECEPTOR_SIGNALING	0.598837	0.761057	0.0683111	0.285535	0.916348	23	ADCY7 ADORA2A CNR2 NAPEPLD CNR1 PRKAR2B PRKACB MAPK10 MAPK11
WP_CANONICAL_AND_NONCANONICAL_NOTCH_SIGNALING	0.587209	0.748887	0.0692836	0.288044	0.924399	23	NOTCH1 NOTCH2 PSEN1 NOTCH3 MAML2 RBPJ PSEN2 LEF1 JAG1 RRAS MAML1 MAML3 DLL4 MFAP2
WP_CANONICAL_AND_NONCANONICAL_TGFB_SIGNALING	0.744898	0.874758	0.0602484	-0.271644	-0.822133	17	SMAD2 MAPK8 BMPR1A SMAD3
WP_CARDIAC_HYPERTROPHIC_RESPONSE	0.20396	0.345937	0.135002	0.304259	1.17366	52	FGF2 IKBKE TNF IGF1 PPP3CA IKBKG CDK9 HDAC9 MAP2K2 IKBKB NFATC2 AKT1 TGFB1 RAF1 NFKB1 GUCA1A MAP2K3
REACTOME_TRANSCRIPTIONAL_REGULATION_BY_E2F6	1.03656e-06	1.14197e-05	0.643552	-0.648992	-2.2994	34	EZH2 CHEK1 RYBP CDC7 PHC1 CBX5 TFDP2 SUZ12 E2F1 CBX3 PCGF6 RBBP7 RAD51 YAF2 TFDP1 RBBP4 RBBP8
PID_BARD1_PATHWAY	7.92319e-07	8.97325e-06	0.659444	-0.690958	-2.30464	28	BARD1 TOPBP1 CDK2 XRCC6 ATR FANCD2 MRE11 ATM RAD51 RAD50 XRCC5 PCNA NPM1 RBBP8 FANCL FANCG FANCA NBN
REACTOME_ORC1_REMOVAL_FROM_CHROMATIN	1.79747e-07	2.35999e-06	0.690132	-0.554517	-2.30764	65	MCM7 MCM6 CDT1 MCM2 MCM3 ORC1 CDK2 CDC6 MCM4 MCM5 CCNA2 SKP2 ORC6
WP_CELL_MIGRATION_AND_INVASION_THROUGH_P75NTR	0.875717	0.953002	0.0496901	0.213545	0.726274	28	KIDINS220 MMP2 MMP8 MMP9 JUN AKT1 PAK1
REACTOME_TRNA_PROCESSING_IN_THE_NUCLEUS	3.28612e-07	3.97163e-06	0.674963	-0.575178	-2.31974	57	CSTF2 TSEN15 NUP85 NUP155 POM121C AAAS NUP205 NUP43 RPP30 NUP133 NUP107 NUP160 CPSF4 NUP188 NUP54 NUP153 TPR NUP35 NUP210 C2orf49 TRNT1 NUP58 RAN POP1 SEH1L NDC1 RPP25 TSEN2 NUP88 RPP40 CPSF1 NUP62
WP_CHOLESTEROL_BIOSYNTHESIS_PATHWAY	0.0300101	0.0819887	0.352488	-0.561774	-1.64284	15	FDFT1 SC5D LSS IDI1 SQLE CYP51A1 HMGCR FDPS NSDHL HMGCS1
WP_CHOLESTEROL_METABOLISM_INCLUDES_BOTH_BLOCH_AND_KANDUTSCHRUSSELL_PATHWAYS	0.539256	0.711086	0.0768737	-0.259084	-0.965137	42	LBR SREBF2 FDFT1 FADS2 SC5D LSS FASN FADS1 IDI1 DHCR24 SQLE CYP51A1 ACSL3 SOAT1 HMGCR FDPS NSDHL HMGCS1 SCD
WP_CHROMOSOMAL_AND_MICROSATELLITE_INSTABILITY_IN_COLORECTAL_CANCER	0.607287	0.767711	0.0697793	-0.22393	-0.936845	69	MSH2 MSH6 BIRC5 MSH3 SMAD2 MAPK8 AKT3 MLH1 MYC DDB2 MAPK3 AXIN1 SMAD3
REACTOME_CHROMATIN_MODIFYING_ENZYMES	1e-10	2.72388e-09		-0.465497	-2.32523	214	EZH2 H2AW H3C7 H2AC8 H4C9 H3C3 H3C13 H2BC5 H2BC13 H2BC3 H2AX H4C14 H4C15 PADI3 ING3 H2BC8 H2BC18 ARID2 H2BC4 ENY2 SUPT3H SUV39H2 SUZ12 SMARCC1 SUV39H1 H2BC10 SMYD3 KDM3A NSD2 TAF6L ARID1B RBBP7 TADA3 RUVBL1 HAT1 DPY30 ING5 KDM1A H2AC21 RBBP5 CDK4 ARID4B KAT2B PHF20 JADE3 H2AZ2 BRPF3 ATF2 RBBP4 H2AZ1 PRMT5 HDAC2 WDR5 RUVBL2 SMARCE1 YEATS2 JMJD6 SETDB2 PBRM1 HCFC1 NCOR1 ACTL6A GPS2 KAT6B KDM2A EP30…
REACTOME_BASE_EXCISION_REPAIR_AP_SITE_FORMATION	7.434e-07	8.58674e-06	0.659444	-0.671337	-2.33129	32	UNG H2AC8 H4C9 H2BC5 H2BC13 H2BC3 H2AX H4C14 H4C15 H2BC8 H2BC4 H2BC10 NEIL3 TERF1 H2AZ2 H2AZ1
WP_CIRCADIAN_RHYTHM_RELATED_GENES	0.104034	0.206148	0.202072	-0.253971	-1.20886	151	EZH2 TYMS TOP2A TIMELESS RBM4B RAI1 SUV39H2 SUV39H1 HNRNPU MAPK8 NONO BTRC RBM4 DHX9 CDK4 DYRK1A KCND2 GFPT1 PPARGC1A PRMT5 HNRNPD HDAC2 PSPC1 CREB1 PPP1CA CHRM1 SIN3A RORC LGR4 PRKG2 NCOR1 ARNT2 SETX CUL1 AHCY EP300 BTBD9 HDAC3 KDM5A CRTC1 MYBBP1A SFPQ CSNK1D UBA52
WP_COMMON_PATHWAYS_UNDERLYING_DRUG_ADDICTION	0.822449	0.928243	0.0555947	-0.222555	-0.770568	31	PRKCA CREB1 PPP1CA MAPK3 PRKACA CALM2 GRIN2A MAPK1 GRIA4
WP_COMPLEMENT_ACTIVATION	0.0488281	0.121075	0.287857	0.515493	1.52097	17	CFP CFB C4A C1R C7 C3 C1QA C1QB C1QC C1S CFD MASP1
PID_E2F_PATHWAY	1.03325e-07	1.42855e-06	0.704976	-0.556821	-2.33146	67	DHFR POLA1 TYMS TK1 MCM3 CDKN1B RRM1 RYBP TOPBP1 ORC1 CDK2 CDC6 CCNE2 CCNA2 CDK1 CBX5 TFDP2 RBL1 E2F1 MYBL2 CDKN2C E2F7 ATM SP1 TFDP1 CDC25A KAT2B TRIM28 RBBP4 PRMT5 MYC RBBP8 E2F2 WASF1 EP300 TRRAP CASP7 RANBP1 RRM2
WP_CONSTITUTIVE_ANDROSTANE_RECEPTOR_PATHWAY	0.292731	0.457784	0.10925	0.390563	1.14116	16	ALAS1 ABCB1 ABCC3 RXRA UGT1A6 UGT1A1 EHHADH FOXO1 NCOA1
WP_COPPER_HOMEOSTASIS	0.0170684	0.0531567	0.352488	0.418401	1.54707	43	MDM2 SOD3 STEAP3 MTF1 TP53 SLC31A2 STEAP4 SLC11A2 ADAM9 JUN ADAM17 AKT1 COX11
WP_CORTICOTROPINRELEASING_HORMONE_SIGNALING_PATHWAY	0.439842	0.624038	0.0852885	0.240397	1.00421	72	TLR4 NFKBIA TCF4 ARRB1 CAMK2A GNB5 PRKCB RAP1B GRK3 FOS NOS3 STAR PLCG2 NR4A1 PRKCD GNAI1 AKT1 TGFB1 GNAI2 RAF1 NFKB1 ARRB2 PRKCQ FOSL2
REACTOME_INTERACTIONS_OF_REV_WITH_HOST_CELLULAR_PROTEINS	4.78348e-07	5.70579e-06	0.659444	-0.646753	-2.33179	36	NUP85 NUP155 POM121C AAAS NUP205 NUP43 NUP133 NUP107 NUP160 NUP188 NUP54 NPM1 NUP153 TPR RANGAP1 NUP35 NUP210 NUP58 RANBP1 RAN XPO1 SEH1L NDC1 NUP88 KPNB1 NUP62
REACTOME_RHO_GTPASE_EFFECTORS	1e-10	2.72388e-09		-0.456048	-2.34258	261	H3C7 PRKCA SKA2 H2AC8 H4C9 CFTR H3C3 MEN1 H3C13 H2BC5 CENPF H2BC13 MAD2L1 H2BC3 BIRC5 NUP85 H2AX PRC1 H4C14 CENPK H4C15 CENPP SGO1 SGO2 DIAPH3 CDKN1B H2BC8 WASL ERCC6L CENPM H2BC4 KIF14 BUB1B KIF18A KNL1 CENPA KNTC1 CENPH CDC25C NSL1 INCENP PPP2R5D DSN1 PLK1 NUP43 NDC80 CIT CDC20 ZWILCH SPC24 CENPS NUP133 SRGAP2 SPC25 DAAM1 H2BC10 SKA1 CENPI NUF2 SCAI BUB1 PAK3 AURKB DYNLL1 CENPE PRKCZ NUP107 NUP…
WP_DEVELOPMENT_AND_HETEROGENEITY_OF_THE_ILC_FAMILY	0.022785	0.067395	0.352488	0.522766	1.6085	19	IL33 RORA ID2 TNF IL6 IL12B IL7 IL1B IL15 GATA3 GFI1 TBX21
WP_DEVELOPMENT_OF_URETERIC_COLLECTION_SYSTEM	0.893162	0.963939	0.0538979	-0.200985	-0.728985	39	FREM2 LHX1 CELSR1 FRAS1 GLI3 SMO WT1 BMP4
WP_DIFFERENTIATION_OF_WHITE_AND_BROWN_ADIPOCYTE	0.940329	0.989107	0.0497903	-0.195142	-0.631807	23	MPZL2 PPARGC1A BMP4 ZIC1 SMAD5 BMP2 CEBPG
WP_DIFFERENTIATION_PATHWAY	0.0219673	0.0654244	0.352488	0.438957	1.56557	34	FGF10 NOTCH1 IL6R FGF2 FST IGF1 TNFSF11 IL6 CXCR1 HGF WNT2 KITLG TGFB1 INHBA FLT3LG
WP_DISRUPTION_OF_POSTSYNAPTIC_SIGNALLING_BY_CNV	0.858025	0.943577	0.0540088	-0.227328	-0.736015	23	TJP1 DLG1 GRIN2C MAPK3 GRIN2A FMR1 MAPK1
REACTOME_RESOLUTION_OF_ABASIC_SITES_AP_SITES	3.58068e-07	4.29917e-06	0.674963	-0.650204	-2.34423	36	UNG RFC3 RFC5 POLD1 RFC2 POLE RFC4 POLE2 POLD2 LIG1 FEN1 PARP1 RPA2 PARP2 RPA3 POLE4 PCNA APEX1 LIG3 RFC1 RPA1
WP_DNA_DAMAGE_RESPONSE_ONLY_ATM_DEPENDENT	0.262646	0.41717	0.115734	0.2526	1.1005	97	BAX MDM2 CDKN1A PIK3R5 PLAU PIK3CG RBL2 TP53 SCP2 SOD2 PIK3R4 PPP2R5C PIK3R3 CCND2 WNT2 RAC2 PIK3CD JUN AKT1 FRAT1 TGFB1 NFKB1 PIK3C2A WNT4 CAT ABL1 MAPK10 PIK3CB MLKL FASLG INSR LEF1 CCND1 RAC3 CTNNB1 BCL2 PIK3C3 GRB2
REACTOME_TRANSPORT_OF_THE_SLBP_DEPENDANT_MATURE_MRNA	2.61031e-07	3.30821e-06	0.674963	-0.659615	-2.34757	35	NUP85 NUP155 POM121C SLBP AAAS NUP205 NUP43 NUP133 ALYREF NUP107 NUP160 NUP188 NUP54 NXF1 NUP153 TPR NCBP2 NUP35 NUP210 NUP58 SEH1L NDC1
PID_FOXM1_PATHWAY	2.72021e-07	3.40026e-06	0.674963	-0.653532	-2.35258	37	BRCA2 CENPF BIRC5 CDK2 FOXM1 CENPA CCNA2 CDK1 CCNB1 SKP2 PLK1 NEK2 CCNB2 AURKB SP1 CHEK2 CKS1B CDK4
REACTOME_DNA_DOUBLE_STRAND_BREAK_RESPONSE	1.02209e-07	1.42453e-06	0.704976	-0.595393	-2.3634	54	H4C9 H2BC5 H2BC13 H2BC3 H2AX H4C14 H4C15 BARD1 MDC1 H2BC8 BRCC3 H2BC4 RNF168 UBE2I H2BC10 MRE11 MAPK8 BAZ1B NSD2 ATM KPNA2 RAD50 CHEK2
REACTOME_SUMOYLATION_OF_RNA_BINDING_PROTEINS	2.39368e-07	3.07638e-06	0.674963	-0.621907	-2.36595	45	CBX2 NUP85 NUP155 POM121C AAAS NUP205 PHC1 NUP43 UBE2I NUP133 NOP58 NUP107 NUP160 NUP188 SUMO2 NUP54 NUP153 TPR NUP35 HNRNPK NUP210 NUP58 PCGF2 SEH1L NDC1 NUP88 NUP62 SUMO1 RNF2 CBX4 NUP37
REACTOME_RECOGNITION_AND_ASSOCIATION_OF_DNA_GLYCOSYLASE_WITH_SITE_CONTAINING_AN_AFFECTED_PURINE	7.57545e-07	8.69509e-06	0.659444	-0.727606	-2.37294	25	H2AC8 H4C9 H2BC5 H2BC13 H2BC3 H2AX H4C14 H4C15 H2BC8 H2BC4 H2BC10 NEIL3 TERF1 H2AZ2 H2AZ1
REACTOME_RMTS_METHYLATE_HISTONE_ARGININES	2.91547e-07	3.59509e-06	0.674963	-0.645052	-2.37706	41	H2AW H3C7 H2AC8 H4C9 H3C3 H3C13 H2AX H4C14 H4C15 ARID2 SMARCC1 ARID1B RBBP7 H2AC21 CDK4 H2AZ2 H2AZ1 PRMT5 WDR5 SMARCE1 PBRM1 ACTL6A
WP_EBV_LMP1_SIGNALING	0.206628	0.347553	0.132846	0.398119	1.20825	18	NFKBIA TNF IKBKG IKBKB TRAF1 NFKB1 MAP3K3 TRAF6
WP_ECTODERM_DIFFERENTIATION	0.467043	0.649165	0.0795565	0.219774	0.981508	114	ABCC4 MAFB EDA2R ROR2 RIT1 ZBTB7B RAB8B ST8SIA4 SMURF1 NFATC1 RRBP1 SOCS2 SDCBP TRPM2 PI4KA PRKAG2 PIM1 TSKU
WP_EGFEGFR_SIGNALING_PATHWAY	0.337687	0.509742	0.0972151	0.224189	1.04012	154	DOK2 JAK1 STAT5A AP2A1 SYNJ1 STAT5B SH3KBP1 ARHGEF1 VAV1 DNM1 NCOA3 PTK2B CAMK2A AP2S1 PRKCB GAB2 INPP5D FOS NOS3 EPS15 MAP2K2 MEF2D ITCH ABI1 IQGAP1 ROCK1 PRKCD PIAS3 NCK1 JUN AKT1 PAK1 SH2D2A RALGDS RAF1 EPS8
WP_EGFR_TYROSINE_KINASE_INHIBITOR_RESISTANCE	0.170172	0.301812	0.146416	0.280275	1.18765	80	BAX JAK1 PDGFRA IL6R FGF2 PDGFRB IGF1 IL6 PRKCB MAP2K2 PLCG2 PIK3R3 HGF BCL2L1 PRKCG PIK3CD AKT1 RAF1
REACTOME_TRANSPORT_OF_MATURE_TRANSCRIPT_TO_CYTOPLASM	1.33903e-08	2.32737e-07	0.74774	-0.554738	-2.37991	79	NUP85 NUP155 POM121C SLBP AAAS NUP205 SRSF3 NUP43 NUP133 GLE1 ALYREF SRSF1 NXT1 NUP107 NUP160 CPSF4 SRSF7 THOC2 NUP188 U2AF1 UPF3B RNPS1 NUP54 NXF1 THOC3 NUP153 SRRM1 TPR THOC7 NCBP2 EIF4A3 NUP35 NUP210 SRSF2 SARNP NUP58 SEH1L NDC1 FYTTD1 MAGOH CASC3 NUP88 CPSF1 NUP62 DDX39A RBM8A NUP37 CDC40
REACTOME_E2F_MEDIATED_REGULATION_OF_DNA_REPLICATION	1.03872e-06	1.14197e-05	0.643552	-0.768963	-2.38786	19	PRIM2 POLA1 PRIM1 ORC1 CDK1 CCNB1 TFDP2 E2F1 ORC6 TFDP1
REACTOME_HDACS_DEACETYLATE_HISTONES	1.02254e-07	1.42453e-06	0.704976	-0.624856	-2.39098	46	H2AW H3C7 H2AC8 H4C9 H3C3 H3C13 H2BC5 H2BC13 H2BC3 H4C14 H4C15 H2BC8 H2BC18 H2BC4 H2BC10 RBBP7 KDM1A H2AC21 ARID4B RBBP4 HDAC2
WP_ELECTRON_TRANSPORT_CHAIN_OXPHOS_SYSTEM_IN_MITOCHONDRIA	0.896761	0.96668	0.0512184	-0.179834	-0.792899	92	SLC25A14 COX8A SLC25A27 ATP5PO COX7A2 NDUFAB1 ATP5MF ATP5PD NDUFB2 NDUFA6 NDUFV3 MT-CO2 NDUFB8 NDUFA8 UQCR10 NDUFS4 ATP5PF COX5B UQCRFS1 ATP5F1C SCO1 NDUFA5 NDUFA9 NDUFB6 COX7A1 COX7C NDUFV1 COX7B MT-ATP8 ATP5F1B NDUFA4 ATP5MC3 COX17 UQCRB NDUFB4 NDUFV2 NDUFS6 MT-CO3 NDUFB9 NDUFB5 NDUFA12 SDHC UQCRC2 NDUFA10 NDUFC1 ATP5PB MT-ATP6 COX4I1 SDHB COX6C ATP5MG NDUFS3 MT-ND2 MT-ND4 COX7A2L NDUFA2 COX6B1…
WP_ENDOCHONDRAL_OSSIFICATION	0.326	0.496205	0.103576	0.272009	1.07449	58	DDR2 PLAU FGF2 ADAMTS5 STAT5B IGF1 MMP9 GHR FRZB CHST11 SCIN AKT1 TGFB1 NKX3-2 FGFR1 ADAMTS4
WP_ENDOCHONDRAL_OSSIFICATION_WITH_SKELETAL_DYSPLASIAS	0.326	0.496205	0.103576	0.272009	1.07449	58	DDR2 PLAU FGF2 ADAMTS5 STAT5B IGF1 MMP9 GHR FRZB CHST11 SCIN AKT1 TGFB1 NKX3-2 FGFR1 ADAMTS4
REACTOME_SUMOYLATION_OF_DNA_REPLICATION_PROTEINS	1.29635e-07	1.72689e-06	0.690132	-0.630686	-2.39935	45	BIRC5 NUP85 NUP155 POM121C TOP2A AAAS INCENP NUP205 NUP43 UBE2I NUP133 AURKB AURKA NUP107 NUP160 PCNA NUP188 SUMO2 CDCA8 NUP54 NUP153 TPR RANGAP1 NUP35 NUP210 NUP58
WP_ENDOMETRIAL_CANCER	0.777108	0.897662	0.0574877	0.207503	0.836057	61	BAX CDKN1A FGF2 TP53 FOS MAP2K2 PIK3R3 PIK3CD GADD45G AKT1 RAF1 FGFR1 PIK3CB APC2 LEF1 CCND1 CTNNB1 EGFR MAP2K1 GRB2 GADD45A PIK3R1 BRAF AKT2
WP_ENDOPLASMIC_RETICULUM_STRESS_RESPONSE_IN_CORONAVIRUS_INFECTION	0.562977	0.729711	0.0706196	0.252403	0.934978	40	PPP1R12C PPP1R12A PPP1R9B PPP1R3C PPP1R15A
WP_ENDOTHELIN_PATHWAYS	0.148438	0.27226	0.159647	0.364434	1.24679	29	PTGIR EDNRA GNA15 GNB5 CALCRL NOS3 NPY1R EDNRB PLCB1 GNAI1 RAF1 NPY
WP_ENERGY_METABOLISM	0.833977	0.931359	0.0523759	0.210679	0.781887	42	PPP3CA SIRT1 PRKAG2 MEF2D RXRA CAMK4 CAMK2G PPARG UCP2 UCP3
WP_ENVELOPE_PROTEINS_AND_THEIR_POTENTIAL_ROLES_IN_EDMD_PHYSIOPATHOLOGY	0.46281	0.646655	0.0850427	-0.268674	-1.00086	42	LBR TMPO SYNE2 SMAD2 ADCY2 MAP3K9 SOS1 SUN1 ADCY6 MAPK3 SMAD3 EMD MAPK1
WP_EPITHELIAL_TO_MESENCHYMAL_TRANSITION_IN_COLORECTAL_CANCER	0.313043	0.481301	0.111463	-0.226827	-1.06059	132	EZH2 FOXM1 TJP1 FOXQ1 JAG2 SUZ12 SMAD2 MPP5 MAPK8 PKP2 ID1 JUP NR2C2 CLDN15 LRP6 AKT3 SOS1 WNT6 WNT5A WNT10A RBBP4 MAPK12 EIF5A2 CDH2 MAPK3 FZD3 SMAD3 DSP COL4A5 WNT9A FZD7 MAPK13 MAPK1 FZD5
WP_EPO_RECEPTOR_SIGNALING	0.391304	0.571304	0.0894367	0.314867	1.03811	25	STAT5A STAT5B PIK3CG SOCS1 PTPRC MAP2K2 AKT1 RAF1
WP_ERBB_SIGNALING_PATHWAY	0.88499	0.960945	0.0500923	0.18476	0.784899	83	MDM2 CDKN1A STAT5A STAT5B CAMK2A TP53 PRKCB MAP2K2 PLCG2 PIK3R3 CAMK2G PRKCG PIK3CD NCK1 JUN AKT1 PAK1 RAF1
WP_ESC_PLURIPOTENCY_PATHWAYS	0.611765	0.770511	0.0678338	0.215128	0.92596	91	MDM2 FGF10 JAK1 PDGFRA FGF2 PDGFRB FZD1 FOS MAP2K2 WNT2 ACTR2 FGF7 PIK3CD JUN FZD8 AKT1 IL6ST RAF1 MAP2K3 FGFR1 FGF11 WNT4
WP_ESTROGEN_SIGNALING_PATHWAY	0.832381	0.931359	0.0518458	0.238442	0.755718	22	IKBKG FOS IKBKB JUN AKT1 NFKB1
WP_ETHANOL_EFFECTS_ON_HISTONE_MODIFICATIONS	0.0688935	0.151824	0.248911	-0.408532	-1.36263	28	DHFR TYMS HAT1 KAT2B HDAC6 ATF2 HDAC2 AHCY HDAC8 HDAC3 ALDH1A1
REACTOME_SUMOYLATION_OF_CHROMATIN_ORGANIZATION_PROTEINS	3.70117e-08	5.77319e-07	0.719513	-0.591171	-2.40723	58	CBX2 H4C9 NUP85 H4C14 H4C15 NUP155 POM121C AAAS NUP205 PHC1 CBX5 NUP43 UBE2I SUZ12 NUP133 NUP107 NUP160 NUP188 SUMO2 NUP54 HDAC2 NUP153 TPR NUP35 NUP210 NUP58 PCGF2 SEH1L NDC1
WP_EXERCISEINDUCED_CIRCADIAN_REGULATION	0.608434	0.768072	0.0692836	-0.243001	-0.92446	45	CBX3 QKI PIGF IDI1 ZFR ERC2 UGP2 NCKAP1 HSPA8 SUMO1 HERPUD1 AZIN1 ETV6 PSMA4 NCOA4 GSTM3 VAPA SUMO3 CRY1 SF3A3 DAZAP2 STBD1 PURA
WP_EXTRACELLULAR_VESICLEMEDIATED_SIGNALING_IN_RECIPIENT_CELLS	0.829828	0.931359	0.052163	0.224212	0.762552	28	PIK3R5 TGFBR2 TGFBR3 HGF AKT1 TGFB1 RAF1
WP_EXTRACELLULAR_VESICLES_IN_THE_CROSSTALK_OF_CARDIAC_CELLS	0.0689655	0.151824	0.237794	0.468314	1.44096	19	TLR4 IGF1 IL6 CD63 MMP9 PDLIM5 SORBS2
WP_FACTORS_AND_PATHWAYS_AFFECTING_INSULINLIKE_GROWTH_FACTOR_IGF1AKT_SIGNALING	0.331288	0.502996	0.103958	-0.301878	-1.07439	35	WASL MTOR SMAD2 IRS1 RICTOR PPARGC1A PDK1 IGF1R SMAD3
WP_FAS_LIGAND_FASL_PATHWAY_AND_STRESS_INDUCTION_OF_HEAT_SHOCK_PROTEINS_HSP_REGULATION	0.939331	0.988626	0.0506004	-0.189941	-0.696525	40	LMNB1 PARP1 MAPK8 MAP3K7 LMNB2 MAP3K1
WP_FATTY_ACID_BETA_OXIDATION	0.847656	0.936424	0.052163	0.215845	0.749383	31	ACSL1 ACSS2 ACADVL CRAT SLC25A20 PNPLA2 HADHA CPT1A CPT2
WP_FATTY_ACID_BIOSYNTHESIS	0.619342	0.776837	0.0696133	-0.281419	-0.902178	21	ECHS1 ECHDC3 FASN ECHDC1 ACSL3 PECR SCD
REACTOME_NEGATIVE_EPIGENETIC_REGULATION_OF_RRNA_EXPRESSION	1.17132e-08	2.07539e-07	0.74774	-0.578583	-2.42258	67	H3C7 H2AC8 H4C9 H3C3 H3C13 H2BC5 H2BC13 H2BC3 H2AX H4C14 H4C15 H2BC8 H2BC4 TBP SUV39H1 H2BC10 CCNH POLR1A CDK7 ARID4B DNMT1 POLR1B H2AZ2 H2AZ1 SMARCA5 HDAC2 TAF1D POLR1C SIN3A H3-3A POLR1G POLR2F POLR1H TAF1A SAP30BP POLR1D GTF2H3 POLR2E SAP130
REACTOME_DNA_DAMAGE_BYPASS	4.93103e-08	7.49927e-07	0.719513	-0.642004	-2.44241	45	POLH RFC3 DTL RFC5 POLD1 RFC2 POLE RFC4 POLE2 POLD2 RAD18 RPA2 RPA3 POLE4 PCNA CUL4B POLI USP1 USP43 RFC1 DDB1 RPA1
WP_FGFR3_SIGNALLING_IN_CHONDROCYTE_PROLIFERATION_AND_TERMINAL_DIFFERENTIATION	0.765038	0.888164	0.0551352	0.243075	0.811494	26	CDKN1A NPR2 SNAI1 MAP2K2 CNP RAF1 ATG5
REACTOME_RESOLUTION_OF_D_LOOP_STRUCTURES_THROUGH_SYNTHESIS_DEPENDENT_STRAND_ANNEALING_SDSA	2.79212e-08	4.46984e-07	0.733762	-0.739361	-2.4437	26	RAD51B BRCA2 XRCC2 BARD1 RAD51C EXO1 BRIP1 RAD51AP1 MRE11 ATM RAD51 BLM RAD50 RMI2 PALB2 RTEL1 RBBP8 XRCC3 NBN
WP_FLUOROPYRIMIDINE_ACTIVITY	0.14898	0.27298	0.16318	-0.369629	-1.25581	29	DHFR TYMS TK1 RRM1 PPAT
WP_FOCAL_ADHESION	0.217857	0.362103	0.122679	0.234677	1.11342	181	PIP5K1C PDGFRA FGR DIAPH1 PPP1R12C PPP1R12A ITGA9 PDGFRB IGF1 VAV1 LAMA4 ACTN1 ITGB7 ITGA1 BIRC3 COL1A1 PRKCB RAPGEF1 RAP1B ITGA4 HCK COL5A3 TESK2 THBS3 COL1A2 PIK3R3 ITGA8 HGF CCND2 THBS2 TNC ROCK1 VWF VASP VEGFD PRKCG RAC2 PIK3CD JUN AKT1 PAK1 TNK1 RAF1 ITGA5 COL4A1 TLN2 TNXB ZYX COL4A2 PARVG ITGA2 SPP1 VEGFC PGF MAPK10 STYK1 PIK3CB PDGFD FN1 MYLK2 MYLK LAMA1 CCND1 RAC3 CTNNB1 EGFR BCL2 ITGA11 …
REACTOME_CELLULAR_SENESCENCE	1e-10	2.72388e-09		-0.516361	-2.44421	147	EZH2 H3C7 H1-5 CBX2 H2AC8 H4C9 H1-1 H3C3 H1-4 H3C13 H2BC5 H2BC13 H1-3 H2BC3 H2AX H4C14 H4C15 H1-0 CDKN1B H2BC8 LMNB1 CDK2 H2BC4 CCNE2 CCNA2 H1-2 PHC1 TFDP2 SUZ12 E2F1 H2BC10 MRE11 MAPK8 UBE2C CDKN2C ATM ID1 RBBP7 RAD50 SP1 TFDP1 TERF1 CDK4 H2AZ2 UBE2S RBBP4 H2AZ1 ANAPC5 HIRA E2F2 MAPK3 NBN ASF1A TNRC6B H3-3A ANAPC10 ANAPC1 CDK6
WP_FOLATE_METABOLISM	0.0313224	0.0845612	0.321776	0.412151	1.55299	46	FOLR2 SOD3 ABCA1 GPX1 F7 SERPINA3 GPX3 TNF IL6 TP53 FLAD1 SOD2
WP_FOLLICLE_STIMULATING_HORMONE_FSH_SIGNALING_PATHWAY	0.125514	0.241547	0.179782	-0.39881	-1.27851	21	PRKCA MTOR CREB1 MAPK3 PRKACA MAPK1
WP_FRAGILE_X_SYNDROME	0.871032	0.951294	0.0516356	0.184977	0.808844	101	DNM2 AP2A1 CLTA PPP3CA GRIP2 DNM1 CAMK2A HOXB8 MMP9 AP2S1 MAP2K2 CNR1 PLCB1 CAMK4 AGAP2 CAMK1 DEPTOR AKT1 CYFIP1 DICER1 CYFIP2 RAF1
WP_G13_SIGNALING_PATHWAY	0.704762	0.842252	0.0596037	0.233921	0.849463	37	DIAPH1 ARHGEF1 WAS PKN1 IQGAP1 LIMK1 ROCK1 GNA13 PIK3CD CYFIP1
KEGG_SPLICEOSOME	1e-10	2.72388e-09		-0.537354	-2.45371	114	LSM8 PRPF19 SRSF10 SRSF3 PPIL1 HNRNPU ALYREF LSM2 SRSF1 SNRPG LSM3 SNRPA PHF5A SRSF7 THOC2 U2AF1 PPIH BCAS2 LSM6 SNU13 SNRPC SNRPD3 HSPA2 THOC3 SF3B2 CTNNBL1 PRPF3 HNRNPA3 NCBP2 EIF4A3 SMNDC1 PCBP1 CDC5L SNRPD1 CHERP HNRNPK SNRPB TRA2B SRSF2 TXNL4A RBMX SNRPB2 HNRNPM SF3B3 AQR DHX15 HSPA8 EFTUD2 U2SURP MAGOH SNRPE PRPF38A SF3A1 PQBP1 PRPF40A BUD31 PUF60 TRA2A SF3B4 RBM8A SNRPA1 PRPF4 SF3B5 TCERG1…
WP_GALANIN_RECEPTOR_PATHWAY	0.697769	0.838984	0.063079	-0.287186	-0.855249	16	CDKN1B CDKN1C PPARGC1A CREB1 VEGFA KRT19
REACTOME_TERMINATION_OF_TRANSLESION_DNA_SYNTHESIS	6.66179e-08	9.72622e-07	0.704976	-0.72228	-2.45393	29	POLH RFC3 RFC5 POLD1 RFC2 POLE RFC4 POLE2 POLD2 RPA2 RPA3 POLE4 PCNA POLI USP43 RFC1 RPA1
REACTOME_POLO_LIKE_KINASE_MEDIATED_EVENTS	2.20398e-07	2.85267e-06	0.690132	-0.824465	-2.45528	16	CENPF LIN9 PKMYT1 FOXM1 CDC25C CCNB1 PLK1 CCNB2 MYBL2 WEE1 CDC25A RBBP4 LIN54
WP_GASTRIN_SIGNALING_PATHWAY	0.524096	0.697648	0.0768737	-0.217338	-0.981021	101	PRKCA BIRC5 CDKN1B MTOR TJP1 MAPK8 IRS1 SP1 BCAR1 SOS1 PRKCE YES1 ATF2 MYC CREB1 VEGFA PTK2 ELAVL1 MAPK3
WP_GDNFRET_SIGNALLING_AXIS	0.94375	0.991562	0.0501934	-0.206151	-0.640159	19	LHX1 SOX11 GLI3 BMP4
WP_GENES_CONTROLLING_NEPHROGENESIS	0.614035	0.771773	0.0673624	0.253716	0.908246	35	CXCL12 CD36 PDGFRB NOTCH2 GDNF ITGA8 CXCR4 NCK1
WP_GENES_INVOLVED_IN_MALE_INFERTILITY	0.127572	0.243664	0.17822	-0.275586	-1.21559	93	PMS2 BRCA2 NANOS1 XRCC2 SHMT1 RGS9 TRIP13 PARP1 KDM3A ATM NOS1 XRCC5 PSAT1 MLH1 AHRR RFC1 CCNT1 MTRR DND1 GNAO1 XRCC3 SOX5
REACTOME_SUMOYLATION_OF_DNA_DAMAGE_RESPONSE_AND_REPAIR_PROTEINS	1.97422e-09	4.4481e-08	0.774939	-0.578239	-2.45547	74	CBX2 NUP85 NUP155 MDC1 SMC3 RNF168 POM121C AAAS RAD21 NUP205 PHC1 NUP43 UBE2I PARP1 NUP133 BLM NUP107 NUP160 STAG1 NUP188 SUMO2 SMC1A SMC5 NSMCE2 NUP54 RPA1 NUP153 TPR NSMCE4A STAG2 NUP35 SMC6 NUP210 NUP58 NSMCE1 PCGF2 SEH1L NDC1
WP_GENOTOXICITY_PATHWAY	0.464981	0.646791	0.0815265	0.252369	0.988497	54	MDM2 NLRX1 CDKN1A AEN PHLDA3 ARRDC4 ID2 PLK3 PTGER4
WP_GLOBO_SPHINGOLIPID_METABOLISM	0.199597	0.341391	0.138022	0.433773	1.23312	15	ST6GALNAC4 A4GALT FUT2 GBGT1 ST6GALNAC5 B3GALNT1
REACTOME_MRNA_SPLICING	1e-10	2.72388e-09		-0.505743	-2.45887	175	CSTF2 LSM8 PRPF19 SRSF10 SRSF3 HNRNPR GCFC2 SF1 PPIL1 HNRNPU ALYREF PPWD1 LSM2 SRSF1 CPSF7 SNRPG LSM3 SNRPA PHF5A SNRNP48 CPSF4 CSTF2T SRSF7 U2AF1 DHX9 UPF3B PPIH BCAS2 LSM6 PCBP2 RNPS1 POLR2G SNU13 HNRNPD SNRPC SNRPD3 PTBP1 SF3B2 CTNNBL1 SRRM1 PRPF3 HNRNPA3 ZCRB1 NCBP2 ELAVL1 EIF4A3 NUDT21 SMNDC1 PCBP1 CDC5L HNRNPF SNRPD1 MTREX CHERP POLR2C HNRNPA2B1 HNRNPK SNRPB TRA2B SRSF2 POLR2F TXNL4A CSTF1 …
REACTOME_HDR_THROUGH_SINGLE_STRAND_ANNEALING_SSA	2.61562e-08	4.26206e-07	0.733762	-0.68494	-2.46565	37	RFC3 RFC5 BARD1 TOPBP1 RHNO1 EXO1 RFC2 BRIP1 RFC4 ATR RAD9A RPA2 MRE11 ATM RPA3 RAD51 BLM RAD50 RMI2 RAD17 RAD1 RPA1 RBBP8 NBN HUS1
WP_GLYCEROLIPIDS_AND_GLYCEROPHOSPHOLIPIDS	0.0166715	0.0521877	0.352488	0.536594	1.68276	21	PISD CDIPT DGAT1 PCYT1A DGAT2 GPAM PNPLA2 AGPAT4 GPAT4 CDS1 CHPT1
REACTOME_RNA_POLYMERASE_I_TRANSCRIPTION	3.37071e-09	6.99791e-08	0.774939	-0.589179	-2.46695	67	H3C7 H2AC8 H4C9 H3C3 H3C13 H2BC5 H2BC13 H2BC3 H2AX H4C14 H4C15 H2BC8 H2BC4 TBP H2BC10 CBX3 CCNH RBBP7 POLR1A CDK7 KAT2B POLR1B H2AZ2 RBBP4 H2AZ1 HDAC2 TAF1D POLR1C MAPK3 H3-3A POLR1G
WP_GLYCOGEN_SYNTHESIS_AND_DEGRADATION	0.907843	0.974917	0.0491928	0.19487	0.699677	36	HK3 PYGL PPP2R1B PPP2R5C GYG1
WP_GLYCOLYSIS_AND_GLUCONEOGENESIS	0.538462	0.710551	0.0772747	-0.267351	-0.947233	34	ENO3 ALDOC TPI1 GOT1 ENO1 GAPDH PGK1 GOT2 PGAM1 PFKM GPI MDH2 GCK MPC1 LDHB
WP_GLYCOSYLATION_AND_RELATED_CONGENITAL_DEFECTS	0.586667	0.748887	0.0684715	0.29098	0.922232	22	MGAT2 DOLK ALG2 SRD5A3 GMPPB PMM2 MPI MPDU1 DPM3
PID_PLK1_PATHWAY	1.07858e-08	1.94893e-07	0.74774	-0.657762	-2.47119	43	ECT2 PRC1 SGO1 FBXO5 ERCC6L BUB1B CDK1 CDC25C CCNB1 INCENP PLK1 NDC80 TPX2 CDC20 KIF20A SPC24 WEE1 BUB1 CENPE AURKA
WP_GPCRS_CLASS_B_SECRETINLIKE	0.413306	0.593457	0.0899861	0.363005	1.03194	15	ADGRE5 CALCRL ADGRE1 ADCYAP1R1 PTH1R ADGRL4 GIPR VIPR2
WP_GPCRS_OTHER	0.023954	0.0690616	0.352488	0.413877	1.53108	39	EDNRA ADGRD1 CELSR3 ADORA2A S1PR1 CXCR1 GPR88 ADRB2 CNR1 CCR5 C5AR2 GPR176 GPR183 PTGFR GPR83 GPR135 HTR2A ADRA1D GPR162 CHRM3 CXCR3
REACTOME_GAP_FILLING_DNA_REPAIR_SYNTHESIS_AND_LIGATION_IN_GG_NER	8.11365e-08	1.16594e-06	0.704976	-0.765863	-2.47962	23	RFC3 RFC5 POLD1 RFC2 POLE RFC4 POLE2 POLD2 LIG1 RPA2 RPA3 POLE4 PCNA LIG3 RFC1 RPA1 POLE3
WP_HAIR_FOLLICLE_DEVELOPMENT_CYTODIFFERENTIATION_PART_3_OF_3	0.224696	0.369433	0.129443	0.289529	1.14771	59	NOTCH1 SFRP1 EGR2 FST TCF4 IGF1 NFATC1 NOTCH2 FZD1 FOS DKK3 KITLG GATA3 JUN ADAM17 TGFB1 S100A4 RBPJ NFKB1
WP_HAIR_FOLLICLE_DEVELOPMENT_ORGANOGENESIS_PART_2_OF_3	0.855469	0.943577	0.0517405	0.221315	0.757158	29	PDGFRA FZD1 SNAI1 CCND2 INHBA NFKB1 NCAM1 GLI1 LEF1 CCND1 CTNNB1
WP_HEAD_AND_NECK_SQUAMOUS_CELL_CARCINOMA	0.503937	0.683866	0.077884	0.23254	0.965697	69	SESN2 CDKN1A PIK3R5 NOTCH1 TGFBR2 PIK3CG NOTCH2 TP53
WP_HEART_DEVELOPMENT	0.487524	0.671495	0.0782955	0.275552	0.982774	34	FGF10 NOTCH1 NFATC4 NFATC1 ISL1
WP_HEDGEHOG_SIGNALING_PATHWAY	0.981132	1	0.0487011	-0.16375	-0.589467	37	PTCH1 CDON GLI3 SMO PRKACA GPR161 CSNK1D LRP2 SMURF2 SUFU CUL3 TPTEP2-CSNK1E CSNK1G3 GLI2
REACTOME_RNA_POLYMERASE_I_PROMOTER_ESCAPE	5.94021e-09	1.16569e-07	0.761461	-0.641217	-2.48073	49	H3C7 H2AC8 H4C9 H3C3 H3C13 H2BC5 H2BC13 H2BC3 H2AX H4C14 H4C15 H2BC8 H2BC4 TBP H2BC10 CBX3 CCNH POLR1A CDK7 POLR1B H2AZ2 H2AZ1 TAF1D POLR1C H3-3A POLR1G POLR2F POLR1H TAF1A POLR1D GTF2H3 POLR2E
WP_HEMATOPOIETIC_STEM_CELL_GENE_REGULATION_BY_GABP_ALPHABETA_COMPLEX	0.930612	0.984561	0.0498907	-0.211187	-0.639158	17	ATM DNMT1 EP300 GABPA DNMT3B
REACTOME_HCMV_INFECTION	1.30309e-10	3.44658e-09	0.826657	-0.549927	-2.48226	101	EZH2 H2AW H3C7 H2AC8 H4C9 H3C3 H3C13 H2BC5 H2BC13 H2BC3 NUP85 H4C14 H4C15 NUP155 H2BC8 H2BC18 H2BC4 POM121C AAAS NUP205 NUP43 MVB12B SUZ12 NUP133 H2BC10 DYNLL1 RBBP7 NUP107 NUP160 H2AC21 CBX1 NUP188 TRIM28 RBBP4 NUP54 NUP153 TPR CREB1 NCOR1 GPS2 NUP35 HNRNPK NUP210 NUP58 HDAC3 TBL1XR1 ELK1 CHMP4C SEH1L NDC1
WP_HEPATITIS_C_AND_HEPATOCELLULAR_CARCINOMA	0.349206	0.523666	0.0988903	0.282569	1.06472	46	CDKN1A JAK1 IL6R IL6 TP53 BIRC3 CXCR1 FRZB BCL2L1 JUN AKT1 CD44 TGFB1 HIF1A NFKB1 COL4A2 NOS2
WP_HEREDITARY_LEIOMYOMATOSIS_AND_RENAL_CELL_CARCINOMA_PATHWAY	0.988304	1	0.0450443	0.165752	0.50304	18	TP53 SLC11A2 HIF1A NFE2L2 PRKAB1
WP_HIPPOMERLIN_SIGNALING_DYSREGULATION	0.653846	0.806638	0.0661326	-0.203725	-0.92013	103	DCAF1 TEAD4 ITGA3 FOXM1 PAK4 EPHA2 PAK3 AJUBA TEAD1 MYC DDB1 CDH22 AMOT CDH24 PTK2 PPP1CA CDH2 PAK6 IGF1R FLT1 ITGA6 PRKACA CDH3 RBX1 KIT CDH1 VGLL4 CTNNA1 FLT4 MET KRAS PPP1CB
WP_HIPPOYAP_SIGNALING_PATHWAY	0.129979	0.246838	0.17822	-0.3925	-1.26046	22	TEAD4 MAP4K2 TEAD1 NDRG1 MAP4K3 YWHAQ
REACTOME_FORMATION_OF_THE_BETA_CATENIN_TCF_TRANSACTIVATING_COMPLEX	2.54724e-09	5.60085e-08	0.774939	-0.636673	-2.48302	50	TLE4 H3C7 H2AC8 H4C9 H3C3 MEN1 H3C13 H2BC5 H2BC13 H2BC3 H2AX H4C14 H4C15 H2BC8 H2BC4 H2BC10 RUVBL1 RBBP5 TERT H2AZ2 CDC73 H2AZ1 MYC
WP_HOSTPATHOGEN_INTERACTION_OF_HUMAN_CORONA_VIRUSES_APOPTOSIS	0.0795455	0.167827	0.21925	0.453093	1.41347	20	BAX MCL1 TNF APAF1 BCL2L1 AKT1 FADD MAPK11 FASLG
WP_HOSTPATHOGEN_INTERACTION_OF_HUMAN_CORONA_VIRUSES_AUTOPHAGY	0.0478927	0.119079	0.287857	0.482624	1.48499	19	ATG3 ATG7 BECN1 PIK3R4 ATG13 WIPI1 ATG5 ATG16L2 ATG16L1 ATG4A PIK3C3 ZFYVE1 RB1CC1
REACTOME_SIRT1_NEGATIVELY_REGULATES_RRNA_EXPRESSION	2.78229e-08	4.46984e-07	0.733762	-0.746092	-2.48636	27	H3C7 H2AC8 H4C9 H3C3 H3C13 H2BC5 H2BC13 H2BC3 H2AX H4C14 H4C15 H2BC8 H2BC4 TBP SUV39H1 H2BC10
WP_HOSTPATHOGEN_INTERACTION_OF_HUMAN_CORONA_VIRUSES_MAPK_SIGNALING	0.867769	0.949938	0.053677	-0.215666	-0.752776	33	MAPK8 MAP3K9 ATF2 MAPK12 MAP3K1 MAPK3 MAPK13 MAPK1
REACTOME_CYCLIN_A_B1_B2_ASSOCIATED_EVENTS_DURING_G2_M_TRANSITION	6.60916e-08	9.72622e-07	0.704976	-0.768005	-2.48656	23	PKMYT1 CDK2 FOXM1 CCNA2 CDK1 CDC25C CCNB1 PLK1 CCNB2 WEE1 CCNH CDK7 CDC25A
WP_HUMAN_THYROID_STIMULATING_HORMONE_TSH_SIGNALING_PATHWAY	0.607143	0.767711	0.0687943	-0.2261	-0.932237	61	CDKN1B CDK2 MTOR E2F1 ADCY2 APEX1 CDK4 MYC GNAO1 CREB1 MAPK3 IGF1R
WP_HYPERTROPHY_MODEL	0.400391	0.582241	0.0899861	0.353545	1.04314	17	ATF3 NR4A3 IL1R1 IL1A CCN1 IFRD1 WDR1
WP_HYPOTHESIZED_PATHWAYS_IN_PATHOGENESIS_OF_CARDIOVASCULAR_DISEASE	0.857977	0.943577	0.0514265	0.231707	0.748049	24	TGFBR2 TGFBR3 FBN1 ENG LTBP2
WP_IL17_SIGNALING_PATHWAY	0.443378	0.628234	0.0833634	0.299751	1.0053	27	JAK1 IL17RA IKBKG NFKBIB IKBKB AKT1 NFKB1
PID_AURORA_B_PATHWAY	1.30138e-08	2.28368e-07	0.74774	-0.693395	-2.49608	37	RACGAP1 BIRC5 NCAPD2 SGO1 STMN1 KIF23 NCAPH CENPA SMC4 INCENP PPP2R5D CBX5 NDC80 KIF20A NCAPG BUB1 AURKB SMC2 AURKA CDCA8 KIF2C
REACTOME_RESOLUTION_OF_D_LOOP_STRUCTURES	6.97774e-09	1.34046e-07	0.761461	-0.715617	-2.49784	33	RAD51B BRCA2 XRCC2 BARD1 RAD51C EXO1 BRIP1 RAD51AP1 MRE11 EME1 ATM RAD51 BLM RAD50 RMI2 SPIDR PALB2 GEN1 RTEL1 RBBP8 XRCC3 NBN
WP_IL1_SIGNALING_PATHWAY	0.0342375	0.0905556	0.321776	0.378151	1.45869	52	IRAK3 IRAK2 NFKBIA IKBKG NFKBIB TOLLIP MAP2K2 IL1R1 IL1B IRAK4 IKBKB SQSTM1 MYD88 JUN AKT1 IL1A NFKB1 MAP2K3 REL MAP3K3 ECSIT
REACTOME_EPIGENETIC_REGULATION_OF_GENE_EXPRESSION	1e-10	2.72388e-09		-0.556224	-2.5122	103	EZH2 H3C7 H2AC8 H4C9 H3C3 H3C13 H2BC5 H2BC13 H2BC3 H2AX H4C14 H4C15 H2BC8 H2BC4 TBP UHRF1 SUZ12 SUV39H1 H2BC10 CBX3 DEK BAZ1B CCNH MTF2 RBBP7 POLR1A CDK7 ARID4B KAT2B DNMT1 POLR1B H2AZ2 RBBP4 H2AZ1 SMARCA5 HDAC2 TAF1D POLR1C SIN3A H3-3A POLR1G PHF19 TET3 EP300 POLR2F POLR1H TAF1A SAP30BP AEBP2 POLR1D MYBBP1A GTF2H3 POLR2E SAP130 MTA2 GTF2H2 KAT2A DNMT3B
REACTOME_ACTIVATED_PKN1_STIMULATES_TRANSCRIPTION_OF_AR_ANDROGEN_RECEPTOR_REGULATED_GENES_KLK2_AND_KLK3	1.81773e-08	3.04344e-07	0.733762	-0.771192	-2.51508	25	H3C7 H2AC8 H4C9 H3C3 H3C13 H2BC5 H2BC13 H2BC3 H2AX H4C14 H4C15 H2BC8 H2BC4 H2BC10 KDM1A H2AZ2 H2AZ1
REACTOME_ERCC6_CSB_AND_EHMT2_G9A_POSITIVELY_REGULATE_RRNA_EXPRESSION	3.73623e-09	7.66138e-08	0.761461	-0.721659	-2.51893	33	H3C7 H2AC8 H4C9 H3C3 H3C13 H2BC5 H2BC13 H2BC3 H2AX H4C14 H4C15 H2BC8 H2BC4 H2BC10 CBX3 RBBP7 H2AZ2 RBBP4 H2AZ1 HDAC2
REACTOME_RECOGNITION_OF_DNA_DAMAGE_BY_PCNA_CONTAINING_REPLICATION_COMPLEX	3.37433e-09	6.99791e-08	0.774939	-0.755657	-2.52044	28	RFC3 DTL RFC5 POLD1 RFC2 POLE RFC4 POLE2 POLD2 RAD18 RPA2 RPA3 POLE4 PCNA CUL4B USP1 RFC1 DDB1 RPA1
WP_IL6_SIGNALING_PATHWAY	0.0648855	0.14517	0.245042	0.380457	1.40933	40	JAK1 IL6R VAV1 TYK2 IL6 HCK TIMP1 PRDM1 MAP2K2 BCL2L1 PRKCD AKT1 IL6ST
WP_IL7_SIGNALING_PATHWAY	0.031298	0.0845612	0.321776	0.475643	1.53558	24	JAK1 STAT5A IL7R STAT5B PTK2B IL2RA IL2RG MAP2K2 IL7 BCL2L1 AKT1
WP_IL9_SIGNALING_PATHWAY	0.0306152	0.0832677	0.352488	0.559729	1.59118	15	JAK1 STAT5A STAT5B CDK9 IL2RG MAP2K2 JAK3 IL9R MAP2K1 GRB2 PIK3R1
WP_IMATINIB_AND_CHRONIC_MYELOID_LEUKEMIA	0.389864	0.570113	0.0913924	0.34809	1.05641	18	PDGFRA PDGFRB LYL1 GAB2 ABCB1 PIM1 ABCG2
WP_INFLAMMATORY_RESPONSE_PATHWAY	0.0176758	0.0546829	0.352488	0.506783	1.67085	25	COL3A1 CD80 IL2RA COL1A1 IL4R THBS3 IL2RG COL1A2 CD28 IL2RB ZAP70 LCK CD40 TNFRSF1A FN1
WP_INHIBITION_OF_EXOSOME_BIOGENESIS_AND_SECRETION_BY_MANUMYCIN_A_IN_CRPC_CELLS	0.983673	1	0.0473534	-0.174179	-0.527154	17	MAPK3 HGS MAPK1 KRAS MRAS HNRNPH1 RAB5A RRAS2
WP_INITIATION_OF_TRANSCRIPTION_AND_TRANSLATION_ELONGATION_AT_THE_HIV1_LTR	0.176471	0.309672	0.145516	0.348724	1.20368	30	NFATC4 NFKBIA PPP3CA NFATC1 CDK9 HDAC9 HEXIM1 NELFB NFATC2 NFKB1
WP_INSULIN_SIGNALING	0.496255	0.67688	0.0760837	0.213901	0.986231	148	STX4 SH2B2 PIK3CG RHOJ SOCS1 SNAP23 MAP4K5 CAP1 GRB14 PRKCB RAPGEF1 EHD2 PIK3R4 MAP3K8 FOS MAP2K2 PTPN1 TBC1D4 PIK3R3 IKBKB GYG1 RAC2 PRKCD PIK3CD JUN AKT1 RAF1 MAP3K6 MAP2K3 SLC2A4 RRAD PIK3C2A MAP3K3 CBLB PRKCQ SGK1 RHOQ CBL VAMP2 FLOT1 MAPK10 MAPK11 PIK3CB STXBP2 INSR MAP4K1 MAPK4 RPS6KA2 FOXO1 STXBP3 PIK3C3 MAP2K1 GRB2 PTPN11 MAP3K10 SORBS1 MAPK7 PIK3R1
REACTOME_SNRNP_ASSEMBLY	4.1058e-09	8.23417e-08	0.761461	-0.644119	-2.52261	51	NUP85 NUP155 POM121C AAAS NUP205 NUP43 GEMIN6 NUP133 SNRPG NUP107 NUP160 NUP188 GEMIN4 PRMT5 NUP54 SNRPD3 GEMIN5 NUP153 TPR NCBP2 GEMIN8 SNRPD1 NUP35 SNRPB NUP210 WDR77 NUP58 SEH1L NDC1 DDX20 SNRPE TGS1 NUP88 NUP62 SMN2
REACTOME_G0_AND_EARLY_G1	2.59193e-09	5.63127e-08	0.774939	-0.7655	-2.53009	26	LIN9 CDK2 CDC6 TOP2A CCNE2 CCNA2 CDK1 TFDP2 RBL1 E2F1 MYBL2 PCNA TFDP1 CDC25A DYRK1A RBBP4 MYC LIN54
WP_INTEGRINMEDIATED_CELL_ADHESION	0.139764	0.26054	0.165657	0.28354	1.22108	92	ITGB2 ITGAM ITGA9 ITGB7 ITGA1 ITGAD ARHGEF7 RAPGEF1 RAP1B ITGA4 MAP2K2 ITGAX ITGA8 ITGAL ROCK1 CAPN1 VASP RAC2 AKT1 PAK1 RAF1 ITGA5 CSK MAP2K3 ZYX ITGA2 RHO MAPK10 CAPN5 MYLK2 MAPK4 RAC3 ITGAE ITGA11 MAP2K1 ITGB5 GRB2 ITGA7 SORBS1 MAPK7 BRAF PXN SRC AKT2 TNS1
REACTOME_RESOLUTION_OF_AP_SITES_VIA_THE_MULTIPLE_NUCLEOTIDE_PATCH_REPLACEMENT_PATHWAY	1.37007e-08	2.3368e-07	0.74774	-0.785277	-2.54248	23	RFC3 RFC5 POLD1 RFC2 POLE RFC4 POLE2 POLD2 LIG1 FEN1 PARP1 RPA2 PARP2 RPA3 POLE4 PCNA APEX1 RFC1 RPA1
WP_INTERACTOME_OF_POLYCOMB_REPRESSIVE_COMPLEX_2_PRC2	0.0547667	0.129636	0.276501	-0.489721	-1.4584	16	EZH2 SUZ12 MTF2 RBBP7 RBBP4 SETX AEBP2
WP_INTERFERON_TYPE_I_SIGNALING_PATHWAYS	0.0752475	0.160628	0.231127	0.349552	1.34837	52	JAK1 STAT5A VAV1 TYK2 SOCS1 PTPN6 PTPRC RAPGEF1 GAB2 STAT4 PIK3CD PIAS3 MAP2K3 ZAP70 REL LCK IFNAR1 MAPKAP1 IFNAR2 CBL
WP_INTERLEUKIN11_SIGNALING_PATHWAY	0.410305	0.590866	0.0873098	0.27655	1.02443	40	JAK1 FES TYK2 MAP2K2 IKBKB PIAS3 AKT1 TGFB1 IL6ST RAF1 ITGA2 IL11RA BCL2 MAP2K1 GRB2 PTPN11 PIK3R1 SRC FYN STAT1 SOCS3
WP_INTRACELLULAR_TRAFFICKING_PROTEINS_INVOLVED_IN_CMT_NEUROPATHY	0.0541245	0.128616	0.321776	0.47837	1.51614	22	FGD4 DNM2 EGR2 RAB4B FIG4 LITAF LRSAM1 RABAC1 SBF2 MFN2
WP_INTRAFLAGELLAR_TRANSPORT_PROTEINS_BINDING_TO_DYNEIN	0.0570825	0.133528	0.276501	-0.428746	-1.39827	25	DYNLT1 DYNLL1 IFT140 IFT81 DYNC2I2 IFT22 IFT80 IFT122 DYNC1I1
KEGG_HOMOLOGOUS_RECOMBINATION	1.36445e-08	2.3368e-07	0.74774	-0.778991	-2.54355	24	RAD51B RAD54B BRCA2 XRCC2 RAD51C POLD1 POLD2 RPA2 MRE11 EME1 RPA3 RAD51 BLM RAD50 SSBP1 RAD54L RPA1 XRCC3 NBN
WP_KISSPEPTINKISSPEPTIN_RECEPTOR_SYSTEM_IN_THE_OVARY	0.0631508	0.143143	0.287805	0.42404	1.47221	31	PIK3CG KISS1R ARRB1 MMP9 PRKCB PLCB2 STAR MAP2K2 PLCB1 PRKCG PRKCD PIK3CD AKT1 RAF1 NFKB1 ARRB2 PRKCQ
REACTOME_G1_S_SPECIFIC_TRANSCRIPTION	1.71212e-09	3.90578e-08	0.788187	-0.764368	-2.54949	28	DHFR LIN9 CDT1 POLA1 TYMS TK1 FBXO5 ORC1 CDC6 CDK1 TFDP2 RBL1 E2F1 CDC45 PCNA TFDP1 CDC25A RBBP4
WP_KYNURENINE_PATHWAY_AND_LINKS_TO_CELLULAR_SENESCENCE	0.157258	0.285568	0.157403	0.45399	1.29059	15	CDKN1A TLR4 TNF TP53 IL1R2 QPRT EIF2AK1 FOXO1 EIF2AK4
WP_LEPTIN_INSULIN_OVERLAP	0.403226	0.583112	0.0913924	0.365219	1.03823	15	PIK3CG SOCS1 SOCS2 PIK3R3 AKT1 LEPR INSR LEP
WP_LEPTIN_SIGNALING_PATHWAY	0.321569	0.49151	0.103197	0.256197	1.07366	75	BAX JAK1 STAT5B IKBKG SOCS2 NOS3 MAP2K2 PLCG2 PTPN1 IL1B IKBKB BCL2L1 ROCK1 AKT1 RAF1 NFKB1 REL CISH LEPR FOXO1 NCOA1 CCND1 LEP MAP2K1 GRB2 PTPN11 KPNA4 PIK3R1 SRC RHOA IL1RN
WP_LIPID_METABOLISM_PATHWAY	0.093985	0.190581	0.199915	0.40168	1.34099	26	ABHD5 ACSS2 PRKAG2 PNPLA2 AKT1 PRKAR2B ACLY HILPDA ACSBG1 PLIN1 PRKACB
WP_LNCRNA_INVOLVEMENT_IN_CANONICAL_WNT_SIGNALING_AND_COLORECTAL_CANCER	0.464435	0.646791	0.0855357	-0.231504	-0.993189	79	EZH2 HNRNPU CXXC4 RUVBL1 NLK LRP6 WNT6 WNT5A CDK8 DVL2 WNT10A MYC CTNNBIP1 MAP3K7 MACROH2A2 FZD3 AXIN1 HNRNPK CDK6 FZD7 FZD5 CSNK2B TCF7L2 DVL3
REACTOME_DNA_METHYLATION	8.14026e-09	1.51592e-07	0.74774	-0.791645	-2.56309	23	H3C7 H2AC8 H4C9 H3C3 H3C13 H2BC5 H2BC13 H2BC3 H2AX H4C14 H4C15 H2BC8 H2BC4 UHRF1 H2BC10 DNMT1 H2AZ2 H2AZ1
WP_LUNG_FIBROSIS	0.0617551	0.141457	0.321776	0.381658	1.43809	46	PLAU FGF2 TNF IGF1 CCR3 MMP2 CCL11 HMOX1 IL6 PTX3 MMP9 IL12B TIMP1 IL1B HGF FGF7
WP_MAMMALIAN_DISORDER_OF_SEXUAL_DEVELOPMENT	0.0527426	0.126899	0.287857	-0.457517	-1.42834	20	SRD5A1 CBX2 PBX1 GATA4 NR5A1 WT1 RBFOX2 SOX8 AMHR2
WP_MAMMARY_GLAND_DEVELOPMENT_PATHWAY_PREGNANCY_AND_LACTATION_STAGE_3_OF_4	0.163148	0.293056	0.15017	0.367277	1.23177	27	CEBPA TNFSF11 PTPN1 TPM3 BCL2L1 USF2 PNCK TNFRSF11A PRLR CCND1 EGFR CEBPB
WP_MAP3K1_ROLE_IN_PROMOTING_AND_BLOCKING_GONADAL_DETERMINATION	0.917485	0.975764	0.048799	0.223305	0.652459	16	ROCK1 GADD45G FRAT1 WNT4 MAPK11 CTNNB1 RHOA FOXL2
WP_MAPK_CASCADE	0.772727	0.89368	0.0590955	-0.23609	-0.824065	33	SOS1 MBP MAPK12 MAP3K1 MAPK3 MAP2 MAPK1 ELK1 MAP3K12 SIPA1 KRAS
WP_MAPK_PATHWAY_IN_CONGENITAL_THYROID_CANCER	0.756592	0.881725	0.0592219	-0.271333	-0.808037	16	ALK SOS1 MYC MAPK3 ELK1
WP_MAPK_SIGNALING_PATHWAY	0.0452174	0.113823	0.282013	0.263928	1.27366	209	FGF10 CD14 CACNA1D LRRK2 FGF2 TGFBR2 PTPN7 PDGFRB TNF PPP3CA IKBKG NFATC1 RASA2 MAP3K20 NTRK1 ARRB1 FAS RASGRP4 DUSP1 TP53 CACNA1A PPM1A RAP1B CACNA1B MAP3K8 FOS IL1R2 MAP2K2 IL1R1 IL1B IKBKB NR4A1 FGF7 TAOK3 PRKCG RAC2 PRKCD DUSP2 JUN AKT1 PAK1 TGFB1 RAF1 MAP3K6 IL1A NFKB1 CACNA1C RASGRP2 MAP2K3 RASGRP1 MAPKAPK5 CACNB2 ARRB2 FGFR1 FGF11 RELB ECSIT PRKACB LAMTOR3 MAPK10 MAPK11 TRAF6 TNFRSF1A FASL…
PID_ATR_PATHWAY	1.50235e-09	3.5151e-08	0.788187	-0.71095	-2.56448	38	MCM7 BRCA2 CHEK1 RFC3 RFC5 MCM2 TOPBP1 CDK2 CDC6 RFC2 RFC4 CCNA2 TIMELESS ATR CDC25C FANCD2 PLK1 RAD9A RPA2 RAD51 PPP2R2B CDC25A RAD17 RAD1 RPA1 TIPIN NBN HUS1
WP_MBDNF_AND_PROBDNF_REGULATION_OF_GABA_NEUROTRANSMISSION	0.25	0.400571	0.116739	0.347158	1.15897	26	AP2A1 PIK3CG PIK3R3 SLC12A5 ROCK1 PIK3CB NTRK2 CREM GABRB1 PIK3R1 RHOA NGFR GABRA4
WP_MECHANOREGULATION_AND_PATHOLOGY_OF_YAPTAZ_VIA_HIPPO_AND_NONHIPPO_MECHANISMS	0.575314	0.738879	0.0741759	-0.254606	-0.933656	40	TEAD4 PAK4 MAPK8 MAP4K2 PAK3 TEAD1
REACTOME_PCNA_DEPENDENT_LONG_PATCH_BASE_EXCISION_REPAIR	8.77806e-09	1.61818e-07	0.74774	-0.826282	-2.56585	19	RFC3 RFC5 POLD1 RFC2 POLE RFC4 POLE2 POLD2 LIG1 FEN1 RPA2 RPA3 POLE4 PCNA APEX1 RFC1 RPA1 POLE3
WP_MELANOMA	0.518072	0.694173	0.0774768	0.240374	0.968501	61	BAX MDM2 MITF CDKN1A TP53 FOS MAP2K2 PIK3R3 PIK3CD GADD45G AKT1 PAK1 RAF1 CALML4
WP_MELATONIN_METABOLISM_AND_EFFECTS	0.845511	0.936424	0.0553643	-0.227906	-0.760164	28	PRKCA MAOA ECE1 ADRB1 EDN1 MAP2 CALM2
WP_MESODERMAL_COMMITMENT_PATHWAY	0.178197	0.31154	0.15017	-0.250917	-1.14612	113	WDHD1 FOXA2 PHF6 SMAD2 NCAPG2 ZNF462 MTF2 TEAD1 NLK CUL4B SMAD6 TRIM28 PLCH1 SCHIP1 UBR5 AHDC1 PBX1 EPB41L5 AXIN1 BMPR1A SMAD3 C1QBP BMP4 PRKACA WDCP MBTD1 RGS10 FZD5 ELP4 CRTC1 AEBP2 BCORL1
WP_METABOLIC_REPROGRAMMING_IN_COLON_CANCER	0.137131	0.257738	0.173748	-0.337553	-1.2439	41	IDH2 PPAT SUCLG2 PYCR2 SLC16A3 PSAT1 FASN GART PAICS ENO1 GAPDH PGK1 PYCR1 GOT2 IDH3A PGAM1 TIGAR FH GPI ACO2 SHMT2 MDH2 PSPH PDHB
WP_METABOLISM_OF_SPINGOLIPIDS_IN_ER_AND_GOLGI_APPARATUS	0.0325948	0.0872222	0.321776	0.549446	1.62115	17	SGPL1 SPHK2 SPHK1 B4GALNT1 GALNT16 B3GALNT1 B4GALT2 B3GALT2
REACTOME_POSITIVE_EPIGENETIC_REGULATION_OF_RRNA_EXPRESSION	7.55621e-10	1.81448e-08	0.801216	-0.623476	-2.56802	62	H3C7 H2AC8 H4C9 H3C3 H3C13 H2BC5 H2BC13 H2BC3 H2AX H4C14 H4C15 H2BC8 H2BC4 TBP H2BC10 CBX3 DEK BAZ1B RBBP7 POLR1A KAT2B POLR1B H2AZ2 RBBP4 H2AZ1 SMARCA5 HDAC2 TAF1D POLR1C H3-3A POLR1G EP300 POLR2F POLR1H TAF1A POLR1D MYBBP1A POLR2E
WP_METHIONINE_DE_NOVO_AND_SALVAGE_PATHWAY	0.127083	0.243365	0.179782	-0.415375	-1.28986	19	MAT2A MAT2B SMS AHCY MTAP SRM
WP_MET_IN_TYPE_1_PAPILLARY_RENAL_CELL_CARCINOMA	0.731076	0.862283	0.0599892	-0.21658	-0.866919	55	ALK PAK4 C8orf34 MAPK8 PAK3 AKT3 SOS1 PTK2 PAK6 MAPK3
WP_MFAP5_EFFECT_ON_PERMEABILITY_AND_MOTILITY_OF_ENDOTHELIAL_CELLS_VIA_CYTOSKELETON_REARRANGEMENT	0.673428	0.820979	0.0647943	-0.290641	-0.865537	16	TJP1 CREB1 PTK2 MAPK3 VCL MAPK1 ITPR1 ITGAV LPP
BIOCARTA_MCM_PATHWAY	6.2506e-09	1.21355e-07	0.761461	-0.840302	-2.57086	18	MCM7 MCM6 CDT1 MCM2 MCM3 CDKN1B ORC1 CDK2 CDC6 MCM4 MCM5 ORC6
WP_MICRORNAS_IN_CARDIOMYOCYTE_HYPERTROPHY	0.100971	0.20117	0.195789	0.301018	1.26689	78	NFATC4 FGF2 IKBKE TNF IGF1 PPP3CA PIK3CG IKBKG CDK9 FZD1 HDAC9 PRKCB PLCB2 MAP2K2 PIK3R3 IKBKB ROCK1 PIK3CD AKT1 TGFB1 IL6ST RAF1 NFKB1 MAP2K3
WP_MIR5093P_ALTERATION_OF_YAP1ECM_AXIS	0.201172	0.34312	0.135002	0.420615	1.24103	17	COL3A1 COL5A1 EDNRA COL1A1 THBS2 TEAD3
WP_MIRNAS_INVOLVED_IN_DNA_DAMAGE_RESPONSE	0.0686771	0.151555	0.287805	-0.504234	-1.47457	15	H2AX CDKN1B E2F1 ATM CDC25A MYC CREB1 CDK6
REACTOME_B_WICH_COMPLEX_POSITIVELY_REGULATES_RRNA_EXPRESSION	3.12301e-10	7.70202e-09	0.814036	-0.667133	-2.58099	49	H3C7 H2AC8 H4C9 H3C3 H3C13 H2BC5 H2BC13 H2BC3 H2AX H4C14 H4C15 H2BC8 H2BC4 TBP H2BC10 DEK BAZ1B POLR1A KAT2B POLR1B H2AZ2 H2AZ1 SMARCA5 TAF1D POLR1C H3-3A POLR1G EP300 POLR2F POLR1H TAF1A POLR1D MYBBP1A POLR2E
REACTOME_POLYMERASE_SWITCHING_ON_THE_C_STRAND_OF_THE_TELOMERE	2.95449e-09	6.34347e-08	0.774939	-0.810078	-2.60146	22	DSCC1 PRIM2 POLA1 RFC3 RFC5 PRIM1 POLD1 CTC1 RFC2 CHTF18 RFC4 POLD2 PCNA STN1 TERF1 RFC1
REACTOME_LAGGING_STRAND_SYNTHESIS	4.08238e-09	8.23417e-08	0.761461	-0.859897	-2.60248	17	PRIM2 POLA1 RFC3 RFC5 PRIM1 POLD1 RFC2 RFC4 POLD2 LIG1 FEN1 RPA2 RPA3 PCNA RFC1 RPA1
WP_MIRNA_REGULATION_OF_PROSTATE_CANCER_SIGNALING_PATHWAYS	0.11583	0.226328	0.181383	0.371703	1.31632	33	MDM2 CDKN1A PLCL2 NFKBIA PDGFRB IKBKG TP53 MAP2K2 CREB3L1 RAF1 NFKB1 FOXO1 CCND1 CTNNB1 BCL2 MAP2K1 GRB2 NFATC2IP
REACTOME_DISEASES_OF_PROGRAMMED_CELL_DEATH	3.01594e-10	7.53984e-09	0.814036	-0.64644	-2.60714	57	EZH2 H3C7 PRIM2 H2AC8 H4C9 H3C3 H3C13 H2BC5 H2BC13 POLA1 H2BC3 H2AX H4C14 H4C15 PRIM1 H2BC8 LMNB1 H2BC4 CDC25C SUZ12 H2BC10 RBBP7 CDC25A DNMT1 H2AZ2 RBBP4 H2AZ1
WP_MITOCHONDRIAL_CIII_ASSEMBLY	0.642436	0.797021	0.0655321	0.295914	0.864612	16	TTC19 UQCRH UQCRQ UQCRC1 UQCR11 MT-CYB UQCC2 UQCC3 LYRM7 CYC1 UQCRC2 UQCRB BCS1L UQCRFS1 UQCR10 UQCC1
WP_MITOCHONDRIAL_CIV_ASSEMBLY	0.78719	0.902698	0.0582216	-0.2309	-0.805949	33	PNKD COX8A COX19 COX7A2 COX14 HIGD1A TMEM177 SCO2 CMC1 MT-CO2 COX5B SMIM20 COX7C COX7B NDUFA4
WP_MITOCHONDRIAL_COMPLEX_I_ASSEMBLY_MODEL_OXPHOS_SYSTEM	0.973843	1	0.0471642	-0.173126	-0.680586	52	TMEM186 NDUFAF1 NDUFAF7 NDUFAB1 NDUFB2 NDUFA6 NDUFV3 TMEM70 NDUFB8 NDUFA8 NDUFS4 NDUFAF4 NDUFA5 NDUFB6 NDUFV1 NDUFB11 NDUFB4 NDUFV2 NDUFS6 NDUFB9 NDUFB5 NDUFA12 NDUFA10 NDUFC1 NDUFS3 MT-ND2 MT-ND4 NDUFA2 NDUFB3 FOXRED1 NDUFS2 NDUFA13 MT-ND5 NDUFB10 MT-ND4L NDUFB7 MT-ND1 NDUFA1 NDUFS1 TIMMDC1 NDUFB1 NUBPL NDUFA3 ACAD9 NDUFAF6 MT-ND6 DMAC2 DMAC1 NDUFAF3 ECSIT NDUFS5
WP_MITOCHONDRIAL_GENE_EXPRESSION	0.0188569	0.0577412	0.352488	-0.520294	-1.61567	19	TFB1M MYEF2 SP1 NRF1 PPARGC1A CREB1 HCFC1 PPRC1 GABPA TFAM
WP_MITOCHONDRIAL_LCFATTY_ACID_BETAOXIDATION	0.236328	0.38389	0.123257	0.407953	1.20367	17	ACSL1 SCP2 ACADVL SLC25A20 EHHADH HADHA CPT1A CPT2
WP_MONOAMINE_TRANSPORT	0.156977	0.285341	0.154191	0.391743	1.25719	23	TGFB1I1 TNF ADORA2A RBL2 SLC6A2 IL1R1 IL1B SYN1 ACHE SCAMP2 SLC5A7 FBXO32
REACTOME_HCMV_LATE_EVENTS	1.38452e-10	3.5588e-09	0.826657	-0.626065	-2.61726	66	H2AW H3C7 H2AC8 H4C9 H3C3 H3C13 H2BC5 H2BC13 H2BC3 NUP85 H4C14 H4C15 NUP155 H2BC8 H2BC18 H2BC4 POM121C AAAS NUP205 NUP43 MVB12B NUP133 H2BC10 NUP107 NUP160 H2AC21 NUP188
WP_MTHFR_DEFICIENCY	0.781971	0.900945	0.0592219	-0.244186	-0.784171	22	DNMT1 NDUFAF7 ALDH7A1 GRIN2A DNMT3B PEMT CHKA EHMT1 EHMT2
REACTOME_PRC2_METHYLATES_HISTONES_AND_DNA	3.19428e-10	7.77276e-09	0.814036	-0.756729	-2.62782	32	EZH2 H3C7 H2AC8 H4C9 H3C3 H3C13 H2BC5 H2BC13 H2BC3 H2AX H4C14 H4C15 H2BC8 H2BC4 SUZ12 H2BC10 MTF2 RBBP7 DNMT1 H2AZ2 RBBP4 H2AZ1
WP_NAD_BIOSYNTHETIC_PATHWAYS	0.683908	0.829875	0.0613026	0.276858	0.851864	19	SIRT7 SIRT1 TNKS SIRT2 QPRT SIRT6 CD38
WP_NAD_METABOLISM	0.750491	0.877416	0.0580984	0.275309	0.804407	16	SIRT7 SIRT1 SIRT2 SIRT6 CD38 NADK
WP_NAD_METABOLISM_IN_ONCOGENEINDUCED_SENESCENCE_AND_MITOCHONDRIAL_DYSFUNCTIONASSOCIATED_SENESCENCE	0.905738	0.974055	0.0513223	-0.210339	-0.686796	24	CCL27 PARP1 GOT1 ELAVL1 SIRT5 GOT2 NMNAT2 RELA SCO2 MDH2
WP_NANOMATERIAL_INDUCED_APOPTOSIS	0.0247929	0.0710314	0.352488	0.517751	1.61518	20	BAX ENDOG APAF1 FAS CFLAR HTRA2 FADD DIABLO FASLG PRF1 BCL2
WP_NANOPARTICLEMEDIATED_ACTIVATION_OF_RECEPTOR_SIGNALING	0.910603	0.975264	0.0517405	-0.211502	-0.704833	27	MAPK8 AKT3 SOS1 MAPK12 PTK2 MAPK13 MAPK1
WP_NANOPARTICLE_TRIGGERED_AUTOPHAGIC_CELL_DEATH	0.426667	0.608333	0.0850427	0.3221	1.02086	22	ATG3 ATG7 BECN1 UVRAG VMP1 ATG5 ATG16L1 ATG4A INSR BCL2
WP_NCRNAS_INVOLVED_IN_WNT_SIGNALING_IN_HEPATOCELLULAR_CARCINOMA	0.921105	0.978066	0.048799	0.17814	0.744138	72	ROR2 SFRP1 PLAU KREMEN1 SERPINF1 FZD1 ROR1 CCND2 NKD1 WNT2 SOX17 JUN FZD8 FRAT1 SOX7 PORCN DKK2 WNT4
WP_NEOVASCULARISATION_PROCESSES	0.0526316	0.126899	0.276501	0.403356	1.44392	35	CXCL12 ACVRL1 NOTCH1 EPHB2 MMP9 EPHB4 NOTCH3 CXCR4 KITLG AKT1 TGFB1 ANGPT1 HIF1A NFKB1 REL RELB
WP_NEPHROTIC_SYNDROME	0.705508	0.842252	0.0646485	-0.240099	-0.866064	38	CD2AP ITGA3 ANLN TTC21B
WP_NETRINUNC5B_SIGNALING_PATHWAY	0.20396	0.345937	0.135002	0.306992	1.16937	50	DAPK1 VCAM1 TNF PTK2B TP53 COL1A1 INPP5D PPP2R1B MAP2K2 DCSTAMP AGAP2 JUN AKT1 RAF1 IL1A NTN1 ROBO4
WP_NEURAL_CREST_CELL_MIGRATION_DURING_DEVELOPMENT	0.0292185	0.0803069	0.352488	0.428992	1.5695	38	PIK3R5 PIK3R6 PIK3CG EPHB2 MMP2 MMP8 MMP9 EPHB4 PIK3R4 FOS PIK3R3 PIK3CD JUN AKT1 PAK1
REACTOME_HATS_ACETYLATE_HISTONES	1e-10	2.72388e-09		-0.591515	-2.63847	97	H2AW H3C7 H2AC8 H4C9 H3C3 H3C13 H2BC5 H2BC13 H2BC3 H4C14 H4C15 ING3 H2BC8 H2BC18 H2BC4 ENY2 SUPT3H H2BC10 TAF6L RBBP7 TADA3 RUVBL1 HAT1 ING5 H2AC21 KAT2B PHF20 JADE3 BRPF3 ATF2 WDR5 RUVBL2 YEATS2 HCFC1 ACTL6A KAT6B EP300 TRRAP VPS72 ELP2 KAT7
WP_NEURAL_CREST_DIFFERENTIATION	0.63253	0.790121	0.0673624	0.219989	0.904766	68	MITF RHOB NOTCH1 FGF2 TCF4 NOTCH2 ISL1 HDAC9 GBX2 SNAI1 NOTCH3 RBPJ TBX6 NFKB1 HOXA1 FGFR1
WP_NEURODEGENERATION_WITH_BRAIN_IRON_ACCUMULATION_NBIA_SUBTYPES_PATHWAY	0.0658683	0.146256	0.248911	0.36661	1.35987	44	FTL ATG3 ATG7 BECN1 ATP13A2 SCP2 PIK3R4 DEPTOR ATG13 WIPI1 AKT1S1 ATG5 SPTLC1 ATG16L1 ATG4A C19orf12 STK11 PIK3C3 MLST8 WDR45 RB1CC1 GTPBP2
WP_NOCGMPPKG_MEDIATED_NEUROPROTECTION	0.216891	0.361155	0.128143	0.333083	1.18796	34	NFKBIA PDE3A TNF CAMK2A PDE2A NOS3 IL1B CAMK2G NFKB1 TSPO NOS2 GRIN2D NPR1 CALM1 DLG4 BCL2
WP_NONALCOHOLIC_FATTY_LIVER_DISEASE	0.217712	0.362103	0.125033	0.24623	1.12532	139	BAX NR1H3 CEBPA IL6R VCAM1 TNF FAS IL6 PRKAG2 IL1B PIK3R3 ITCH RXRA IKBKB VMP1 MLXIP PIK3CD SREBF1 JUN AKT1 TGFB1 IL1A NFKB1 NDUFS5 PIK3CB TNFRSF1A FASLG LEPR INSR COX6A1 ADIPOQ LEP PPARA
WP_NONGENOMIC_ACTIONS_OF_125_DIHYDROXYVITAMIN_D3	0.07	0.153177	0.24134	0.343688	1.35764	58	JAK1 TLR4 TNF TYK2 IL6 CAMK2A PRKCB PLCB2 TLR2 NOD2 PLCG2 RXRA IKBKB PLCB1 CAMK2G PRKCG TLR8 PRKCD JUN NFKB1 PLCD1 CD40 PRKCQ RELB MAPK11 TNFRSF1A OAS2 STAT2
WP_NONSMALL_CELL_LUNG_CANCER	0.521385	0.696169	0.077884	0.236467	0.962166	66	BAX CDKN1A STAT5A STAT5B TP53 PRKCB RASSF5 MAP2K2 PLCG2 PIK3R3 RXRA PRKCG PIK3CD GADD45G AKT1 RAF1 CRABP2
WP_NOTCH1_REGULATION_OF_HUMAN_ENDOTHELIAL_CELL_CALCIFICATION	0.526523	0.700367	0.0755015	0.326323	0.95346	16	NOTCH1 SAT1 ITGA1 LPAR1 JAG1 PLAT GJA5 MGP
WP_NOTCH_SIGNALING	0.503817	0.683866	0.0762797	0.263629	0.976565	40	NOTCH1 MFNG NOTCH2 NUMBL APH1A PSEN1 DTX3 NOTCH3 NCSTN ADAM17 RBPJ LFNG PSEN2 JAG1 RFNG APH1B MAML1 INPP5K
WP_NOTCH_SIGNALING_PATHWAY_NETPATH	0.0658751	0.146256	0.287805	0.357912	1.39814	55	CDKN1A NOTCH1 NOTCH2 FBXW7 NUMBL SNW1 APH1A PSEN1 ITCH NOTCH3 NCSTN GATA3 MAML2 ADAM17 AKT1 RBPJ HIF1A NFKB1 LCK
REACTOME_PROCESSING_OF_CAPPED_INTRON_CONTAINING_PRE_MRNA	1e-10	2.72388e-09		-0.530072	-2.66165	225	CSTF2 LSM8 NUP85 NUP155 POM121C SLBP AAAS PRPF19 NUP205 SRSF10 SRSF3 HNRNPR NUP43 GCFC2 SF1 NUP133 PPIL1 HNRNPU GLE1 ALYREF PPWD1 LSM2 SRSF1 CPSF7 SNRPG LSM3 NXT1 NUP107 SNRPA NUP160 PHF5A SNRNP48 CPSF4 CSTF2T SRSF7 METTL14 THOC2 NUP188 U2AF1 DHX9 UPF3B PPIH BCAS2 LSM6 PCBP2 RNPS1 POLR2G NUP54 SNU13 HNRNPD SNRPC NXF1 SNRPD3 THOC3 PTBP1 SF3B2 CTNNBL1 NUP153 SRRM1 TPR PRPF3 HNRNPA3 ZCRB1 THOC7 NCBP…
WP_NRF2ARE_REGULATION	0.832285	0.931359	0.0562941	-0.23051	-0.740252	22	PRKCA MAPK8 AIMP2 YES1
WP_G1_TO_S_CELL_CYCLE_CONTROL	1e-10	2.72388e-09		-0.653794	-2.66223	58	PRIM2 MCM7 MCM6 MCM2 PRIM1 MCM3 CDKN1B ORC1 CDK2 CCNE2 POLE MCM4 MCM5 CDK1 CCNB1 POLE2 TFDP2 E2F1 RPA2 WEE1 CDKN2C CCNH CDC45 ORC6 ATM RPA3 PCNA CDK7 TFDP1 CDKN1C CDC25A CDK4 MYC RPA1 E2F2 CREB1
WP_NUCLEAR_RECEPTORS	0.201961	0.343823	0.135002	0.339509	1.17187	30	NR1H3 RORA ROR1 NR1H2 RXRA NR4A1 PPARG NR1D2 NR2F1 NR4A2 PPARA RARG RARB ESRRA
REACTOME_RHO_GTPASES_ACTIVATE_FORMINS	1e-10	2.72388e-09		-0.573712	-2.66561	128	SKA2 CENPF MAD2L1 BIRC5 NUP85 CENPK CENPP SGO1 SGO2 DIAPH3 ERCC6L CENPM BUB1B KIF18A KNL1 CENPA KNTC1 CENPH NSL1 INCENP PPP2R5D DSN1 PLK1 NUP43 NDC80 CDC20 ZWILCH SPC24 CENPS NUP133 SRGAP2 SPC25 DAAM1 SKA1 CENPI NUF2 SCAI BUB1 AURKB DYNLL1 CENPE NUP107 NUP160 CENPN CDCA8 CENPQ KIF2C CKAP5 DVL2 CENPC NDE1 MIS12 PMF1 SPDL1 CENPU RANGAP1 BUB3 PPP2R5A CENPL
REACTOME_GENE_SILENCING_BY_RNA	1e-10	2.72388e-09		-0.615741	-2.66601	82	MYBL1 H3C7 H2AC8 H4C9 H3C3 H3C13 H2BC5 H2BC13 H2BC3 NUP85 H2AX H4C14 H4C15 NUP155 TDRKH H2BC8 H2BC4 POM121C AAAS NUP205 NUP43 NUP133 H2BC10 BCDIN3D DGCR8 NUP107 NUP160 NUP188 PLD6 POLR2G H2AZ2 H2AZ1 NUP54 XPO5 DROSHA NUP153 TPR TNRC6B H3-3A IPO8 NUP35 POLR2C NUP210 NUP58 POLR2F RAN TNRC6C POLR2D SEH1L NDC1
WP_NUCLEOTIDEBINDING_OLIGOMERIZATION_DOMAIN_NOD_PATHWAY	0.0800781	0.168367	0.222056	0.393339	1.36562	31	CARD9 NFKBIA NLRP3 IKBKG PYCARD MEFV NOD2 PRDM1 NLRC4 IL1B IKBKB
REACTOME_HCMV_EARLY_EVENTS	1e-10	2.72388e-09		-0.619242	-2.66991	81	EZH2 H2AW H3C7 H2AC8 H4C9 H3C3 H3C13 H2BC5 H2BC13 H2BC3 NUP85 H4C14 H4C15 NUP155 H2BC8 H2BC18 H2BC4 POM121C AAAS NUP205 NUP43 SUZ12 NUP133 H2BC10 DYNLL1 RBBP7 NUP107 NUP160 H2AC21 CBX1 NUP188 TRIM28 RBBP4 NUP54 NUP153 TPR CREB1 NCOR1 GPS2 NUP35 NUP210 NUP58 HDAC3 TBL1XR1 ELK1
WP_NUCLEOTIDE_METABOLISM	0.042285	0.108385	0.321776	-0.475067	-1.47522	19	DHFR POLA1 RRM1 POLD1
WP_OLIGODENDROCYTE_SPECIFICATION_AND_DIFFERENTIATION_LEADING_TO_MYELIN_COMPONENTS_FOR_CNS	0.253411	0.405368	0.118288	0.388001	1.17754	18	FGF2 TNF IGF1 MAG CNP IL1B
WP_ONCOSTATIN_M_SIGNALING_PATHWAY	0.532934	0.704786	0.0756946	0.23765	0.962028	63	JAK1 STAT5B NFKBIA OSM PTK2B TYK2 TP53 PRKCB FOS MAP2K2 MMP3 PRKCD PIAS3 AKT1 IL6ST RAF1 OSMR HIF1A NFKB1 CCN1
WP_ONE_CARBON_METABOLISM	0.0391271	0.101287	0.321776	-0.460087	-1.50227	24	DHFR TYMS SHMT1 MAT2B DNMT1 GART MTRR AHCY MTHFD1 ATIC
WP_ONE_CARBON_METABOLISM_AND_RELATED_PATHWAYS	0.262264	0.416927	0.113787	0.307294	1.12425	38	SOD3 GPX1 GPX3 GSS DNM1 GCLC SOD2 PCYT1A BCAT2 CEPT1 MTHFR CHPT1
WP_OSTEOBLAST_DIFFERENTIATION	0.735113	0.864978	0.0611693	-0.199856	-0.886121	95	PRKCA JAG2 PRKCI MAPK8 FGF18 PRKCZ LRP6 WNT6 WNT5A PRKCE PTCH1 WNT10A MAPK12 GLI3 SMO MAPK3 FZD3 BMPR1A BMP4 WNT9A FZD7 MAPK13 MAPK1 SMAD5 FZD5
WP_OVARIAN_INFERTILITY_GENES	0.0838574	0.175103	0.224966	-0.422377	-1.35641	22	CDKN1B TBP SYNE2 ATM CDK4 MLH1 NR5A1 NCOR1 SMAD3
WP_OVERVIEW_OF_INTERFERONSMEDIATED_SIGNALING_PATHWAY	0.403226	0.583112	0.0913924	0.365342	1.03858	15	JAK1 TYK2 IFNGR1 IL10RB IFNAR1 IFNAR2 STAT2 IRF9
WP_OVERVIEW_OF_LEUKOCYTEINTRINSIC_HIPPO_PATHWAY_FUNCTIONS	0.760331	0.885252	0.0598603	-0.237223	-0.82802	33	TEAD4 KNSTRN FOXO6 TEAD1 NDRG1 FOXO4
WP_OVERVIEW_OF_NANOPARTICLE_EFFECTS	0.0761719	0.16221	0.227987	0.481958	1.42202	17	BAX TNF HMOX1 IL6 ITGAD PIK3CD COL4A1
WP_OXIDATION_BY_CYTOCHROME_P450	0.0902111	0.185609	0.206588	0.403068	1.3518	27	CYP4V2 CYP2U1 CYP7B1 CYP2J2 CYP1B1 CYP4F3 CYP2D6 CYB5R4 CYP2R1 CYP4B1 CYP26B1 POR CYP27A1 CYP4F8 CYP20A1 CYB5B
WP_OXIDATIVE_DAMAGE	0.440075	0.624038	0.0824344	0.272536	1.00821	39	CDKN1A C3AR1 C5AR1 TNF APAF1 TRAF1 C1R NFKB1 NFKBIE MAPK10 TRAF6 C1QA C1QB BCL2 GADD45A CR2 C1QC C1S
WP_OXIDATIVE_PHOSPHORYLATION	0.749027	0.876266	0.0577309	0.218334	0.848836	53	ATP6AP1 NDUFS5 ATP6AP2 ATP5ME MT-ND6 NDUFA3 NDUFB1 NDUFS1 ATP5F1A MT-ND1 ATP5F1E ATP5F1D NDUFS8 NDUFB7 MT-ND4L NDUFB10 MT-ND5 NDUFS2 DMAC2L NDUFS7 NDUFA2 MT-ND4 MT-ND2 NDUFS3 NDUFA4L2 ATP5MG MT-ATP6 ATP5PB NDUFC1 NDUFA10 NDUFB5 NDUFB9 NDUFS6 NDUFV2 NDUFB4 ATP5MC3 NDUFA4 ATP5F1B NDUFV1 NDUFB6 NDUFA9 NDUFA5 ATP5PF NDUFS4 NDUFA8 NDUFB8 NDUFV3 NDUFA6 NDUFB2 ATP5PD ATP5MF NDUFAB1 ATP5PO
REACTOME_MITOTIC_PROPHASE	1e-10	2.72388e-09		-0.600876	-2.68213	98	H3C7 PRKCA H2AC8 H4C9 H3C3 H3C13 H2BC5 H2BC13 H2BC3 NUP85 H2AX H4C14 H4C15 NUP155 TMPO H2BC8 LMNB1 H2BC4 POM121C AAAS CDK1 SMC4 CCNB1 PLK1 NUP205 NCAPD3 NUP43 CCNB2 NUP133 NCAPG2 H2BC10 MASTL SMC2 NCAPH2 NUP107 NUP160 NUP188 ARPP19 H2AZ2 H2AZ1 NUP54 NUP153 TPR CNEP1R1
REACTOME_TRANSCRIPTIONAL_REGULATION_BY_SMALL_RNAS	1e-10	2.72388e-09		-0.648222	-2.68515	63	H3C7 H2AC8 H4C9 H3C3 H3C13 H2BC5 H2BC13 H2BC3 NUP85 H2AX H4C14 H4C15 NUP155 H2BC8 H2BC4 POM121C AAAS NUP205 NUP43 NUP133 H2BC10 NUP107 NUP160 NUP188 POLR2G H2AZ2 H2AZ1 NUP54 NUP153 TPR H3-3A IPO8 NUP35 POLR2C NUP210 NUP58 POLR2F RAN POLR2D SEH1L NDC1
WP_P38_MAPK_SIGNALING_PATHWAY	0.268191	0.4245	0.118815	-0.317009	-1.12317	34	MAP3K9 HMGN1 ATF2 MYC MAP3K7 CREB1 MAP3K1 ELK1 RASGRF1 RPS6KA5 MAP3K5 TGFB2 RAC1
REACTOME_MEIOTIC_SYNAPSIS	1e-10	2.72388e-09		-0.74274	-2.69396	39	H2AC8 H4C9 H2BC5 H2BC13 SYCE2 H2BC3 H2AX H4C14 H4C15 H2BC8 LMNB1 SMC3 H2BC4 ATR RAD21 SYNE2 UBE2I H2BC10 STAG1 SMC1A TERF1 SUN1 H2AZ2 H2AZ1 HSPA2
WP_PANCREATIC_ADENOCARCINOMA_PATHWAY	0.714559	0.848452	0.0592219	0.20626	0.881078	84	BAX CDKN1A JAK1 TGFBR2 IKBKG TP53 ARHGEF6 MAP2K2 PIK3R3 IKBKB BCL2L1 RAC2 PRKCD PIK3CD GADD45G AKT1 PAK1 TGFB1 RALGDS RAF1
WP_PARKINSONS_DISEASE_PATHWAY	0.448347	0.632421	0.086795	-0.287061	-1.00198	33	CASP2 CCNE2 MAPK12 UBE2G1 CASP7 MAPK13 EPRS1 ATXN2 UBE2J1 UBB PARK7 UBE2J2 GPR37 UCHL1 DDC CASP3
WP_PARKINUBIQUITIN_PROTEASOMAL_SYSTEM_PATHWAY	1	1	0.045679	0.120836	0.472032	55	TUBB2A TUBA4A FBXW7 TUBB6 UBE2G2 PSMD8 PSMD13
WP_PATHOGENESIS_OF_SARSCOV2_MEDIATED_BY_NSP9NSP10_COMPLEX	0.111984	0.220259	0.186433	0.466484	1.36299	16	IL6 CD2 MMP25 ZAP70 CD4 LCK CD3G CD3E CD247
WP_PATHOGENIC_ESCHERICHIA_COLI_INFECTION	0.577381	0.740492	0.0713053	0.247073	0.927383	45	CD14 TLR4 TUBB2A HCLS1 TUBA4A WAS TUBB6 ROCK1 LY96 NCK1 ARPC3 ARHGEF2 ABL1 ARPC1B
REACTOME_MITOTIC_METAPHASE_AND_ANAPHASE	1e-10	2.72388e-09		-0.53905	-2.69561	215	SKA2 CENPF PTTG1 PDS5B MAD2L1 BIRC5 NUP85 CENPK CENPP SGO1 LBR NUP155 SGO2 TMPO FBXO5 LMNB1 SMC3 ERCC6L CENPM BUB1B KIF18A KNL1 CENPA KNTC1 CDK1 CENPH CCNB1 RAD21 NSL1 INCENP PPP2R5D DSN1 PLK1 NUP205 NUP43 NDC80 CCNB2 CDC20 ZWILCH UBE2I SPC24 ESPL1 CENPS NUP133 SPC25 SKA1 CENPI UBE2C NUF2 BUB1 AURKB DYNLL1 CDCA5 CENPE NUP107 NUP160 STAG1 NUP188 CENPN SMC1A SPAST CDCA8 CENPQ PDS5A KIF2C CKAP5 UBE2…
WP_PATHWAYS_IN_CLEAR_CELL_RENAL_CELL_CARCINOMA	0.786611	0.902698	0.0588438	-0.19847	-0.851468	79	SHMT1 MTOR PHGDH PSAT1 ENO3 FASN ALDOC VEGFA CEP290 TPI1 PBRM1 FLT1 EP300 PGBD5 ENO1 GAPDH PGK1
WP_PATHWAYS_OF_NUCLEIC_ACID_METABOLISM_AND_INNATE_IMMUNE_SENSING	0.235887	0.38389	0.12564	0.415156	1.18019	15	RNASEL RNASET2 ADAR OAS1 TREX1 IFIH1 IRF3 SAMHD1
WP_PATHWAYS_REGULATING_HIPPO_SIGNALING	0.400818	0.582399	0.0925529	-0.236161	-1.02484	83	PRKCA TEAD4 MTOR PRKCI SMAD2 EPHA2 PRKD3 TEAD1 PRKCZ PRKCE CDH22 CDH24 CDH2 IGF1R SMAD3 FLT1 PRKACA CDH3 KIT TCF7L2 CDH1 FLT4 MET
WP_PDGFRBETA_PATHWAY	0.126953	0.243365	0.173748	0.372381	1.27398	29	STAT6 JAK1 STAT5A STAT5B PDGFRB PRKCB FOS JUN RAF1
WP_PDGF_PATHWAY	0.683206	0.829575	0.0611693	0.234021	0.866887	40	JAK1 NFKBIA PDGFRB VAV1 FOS JUN PAK1 RAF1 NFKB1
WP_DNA_IRDAMAGE_AND_CELLULAR_RESPONSE_VIA_ATR	1e-10	2.72388e-09		-0.630322	-2.71216	78	MSH2 BRCA2 CHEK1 H2AX MCM2 BARD1 MDC1 TOPBP1 EXO1 BRCC3 CDK2 FOXM1 BRIP1 CDK1 ATR CDC25C FANCD2 PLK1 FEN1 E2F1 PARP1 RAD9A RPA2 MRE11 CDC45 FANCI RFWD3 ATM RAD51 RAD50 XRCC5 PCNA SP1 PALB2 DCLRE1A CHEK2 SMC1A MLH1 RAD17 TRIM28 RAD1 USP1 RPA1 RBBP8 FANCA NBN HUS1 TP53BP1
REACTOME_SEPARATION_OF_SISTER_CHROMATIDS	1e-10	2.72388e-09		-0.558183	-2.71383	175	SKA2 CENPF PTTG1 PDS5B MAD2L1 BIRC5 NUP85 CENPK CENPP SGO1 SGO2 SMC3 ERCC6L CENPM BUB1B KIF18A KNL1 CENPA KNTC1 CENPH RAD21 NSL1 INCENP PPP2R5D DSN1 PLK1 NUP43 NDC80 CDC20 ZWILCH SPC24 ESPL1 CENPS NUP133 SPC25 SKA1 CENPI UBE2C NUF2 BUB1 AURKB DYNLL1 CDCA5 CENPE NUP107 NUP160 STAG1 CENPN SMC1A CDCA8 CENPQ PDS5A KIF2C CKAP5 UBE2S CENPC ANAPC5 NDE1 MIS12 PMF1 SPDL1 CENPU RANGAP1 BUB3 PPP2R5A CENPL S…
WP_PHOSPHOINOSITIDES_METABOLISM	0.0213512	0.0639835	0.352488	0.417658	1.54922	44	MTMR10 PIP5K1C SACM1L PIKFYVE PIK3CG PIP4K2C PLCB2 PIK3R4 MTM1 INPP5D PLCG2 PIP4K2B MTMR6 OCRL PLCB1 PIK3CD PLCD1 SBF2 PIK3C2A
WP_PHOTODYNAMIC_THERAPYINDUCED_AP1_SURVIVAL_SIGNALING	0.0277545	0.0773313	0.352488	0.415463	1.56547	46	BAX CDKN1A PDGFRA MCL1 TNF MMP2 FAS IL6 CFLAR TP53 FOS BCL2L1 FGF7 JUN MAP2K3 TRAF5 MAPK11 TRAF6 TNFRSF1A FASLG NFE2L2 JUNB CCND1 EGFR BCL2
WP_PHOTODYNAMIC_THERAPYINDUCED_HIF1_SURVIVAL_SIGNALING	0.657692	0.809365	0.0633597	0.254607	0.891213	32	BAX MCL1 BCL2A1 TP53 BCL2L1 ANGPT1 HIF1A NOS2 IGFBP3
WP_PHOTODYNAMIC_THERAPYINDUCED_NFE2L2_NRF2_SURVIVAL_SIGNALING	0.0523256	0.12665	0.276501	0.473958	1.48633	21	ABCC4 SRXN1 EPHX1 HMOX1 GCLC FOS ABCC3 ABCG2 JUN
REACTOME_DNA_DAMAGE_TELOMERE_STRESS_INDUCED_SENESCENCE	1e-10	2.72388e-09		-0.709414	-2.73023	47	H1-5 H2AC8 H4C9 H1-1 H1-4 H2BC5 H2BC13 H1-3 H2BC3 H2AX H4C14 H4C15 H1-0 CDKN1B H2BC8 LMNB1 CDK2 H2BC4 CCNE2 CCNA2 H1-2 H2BC10 MRE11 ATM RAD50 TERF1 H2AZ2 H2AZ1 HIRA
WP_PHOTODYNAMIC_THERAPYINDUCED_UNFOLDED_PROTEIN_RESPONSE	0.153696	0.280216	0.156312	0.388124	1.25303	24	ATF3 PPP1R15A DNAJB11 WARS1 DNAJC3 EDEM1 NFE2L2
WP_PHYSIOLOGICAL_AND_PATHOLOGICAL_HYPERTROPHY_OF_THE_HEART	0.739754	0.869878	0.0607719	-0.255161	-0.833147	24	MYEF2 MAPK8 CTF1 PRKCE GATA4 EDN1 CALM2 MAPK1
WP_PI3KAKTMTOR_SIGNALING_PATHWAY_AND_THERAPEUTIC_OPPORTUNITIES	0.688935	0.833866	0.0650878	-0.258574	-0.862454	28	CDKN1B MTOR RICTOR FOXO4 PDK1
WP_PI3KAKTMTOR_VITD3_SIGNALLING	0.35249	0.528157	0.0962406	0.34671	1.06679	19	HK3 CD80 PFKFB4 RXRA AKT1
REACTOME_TELOMERE_C_STRAND_LAGGING_STRAND_SYNTHESIS	1e-10	2.72388e-09		-0.793093	-2.73379	30	DSCC1 PRIM2 POLA1 RFC3 RFC5 PRIM1 POLD1 CTC1 RFC2 CHTF18 RFC4 POLD2 LIG1 FEN1 RPA2 RPA3 BLM PCNA STN1 TERF1 RFC1 RPA1
WP_PKCGAMMA_CALCIUM_SIGNALING_PATHWAY_IN_ATAXIA	0.141129	0.262282	0.166934	0.462117	1.31369	15	GNA15 CACNA1A PLCB2 PLCB1 PRKCG ATP2B2
WP_PPAR_ALPHA_PATHWAY	0.139489	0.260294	0.165657	0.446699	1.30518	16	SLC27A1 NR1H3 PLTP SCP2 ACAA1 RXRA EHHADH DBI CPT1A CPT2 CCND1 PPARA
KEGG_MISMATCH_REPAIR	1e-10	2.72388e-09		-0.87879	-2.74353	20	MSH2 PMS2 MSH6 RFC3 RFC5 POLD1 MSH3 EXO1 RFC2 RFC4 POLD2 LIG1 RPA2 RPA3 PCNA MLH1 SSBP1 RFC1 RPA1
WP_PRADERWILLI_AND_ANGELMAN_SYNDROME	0.705769	0.842252	0.0599892	0.244715	0.856587	32	MDM2 TP53 ATP10A FEZ2 CCND2 HERC2 NDN CYFIP1 PCSK1 FEZ1 SNRPN NGF MSX1 CCND1 MDM4 NIPA2
WP_CELL_CYCLE	1e-10	2.72388e-09		-0.603141	-2.75219	112	MCM7 MCM6 PKMYT1 PTTG1 CHEK1 MCM2 MCM3 CDKN1B SMC3 ORC1 CDC7 CDK2 CDC6 CCNE2 MCM4 MCM5 CCNA2 CDK1 ATR CDC25C CCNB1 SKP2 RAD21 PLK1 TFDP2 CCNB2 TTK RBL1 CDC20 E2F1 ESPL1 SMAD2 DBF4 WEE1 CDKN2C CCNH CDC45 BUB1 ORC6 ATM STAG1 PCNA CDK7 CHEK2 TFDP1 SMC1A CDKN1C CDC25A CDK4 MYC HDAC2 ANAPC5 CDC14A E2F2 BUB3 SMAD3 STAG2 ANAPC10 ANAPC1 CUL1 CDC25B CDK6 EP300 ANAPC4 MAD2L2 RBX1 GADD45B YWHAQ
WP_PREIMPLANTATION_EMBRYO	0.0922432	0.18915	0.213928	-0.374639	-1.34862	37	MYBL1 TEAD4 FOXQ1 SOX11 KHSRP CELF3 PBX1 MACROH2A2 ELAVL1 BATF3 HNRNPAB DLX2 SOX8 CDH1
WP_PRIMARY_FOCAL_SEGMENTAL_GLOMERULOSCLEROSIS_FSGS	0.221557	0.36592	0.129443	-0.277381	-1.149	63	CD2AP ITGA3 CDKN1B MKI67 PCNA LRP6 CDKN1C PODXL KIRREL3 MME PTK2 CDH2 KRT8 DAG1 PARVA WT1 AGRN COL4A5 VCL YWHAQ ACTN4 LAMA5 PLCE1 UTRN
WP_PRION_DISEASE_PATHWAY	0.46473	0.646791	0.0850427	-0.288595	-1.00218	32	SMC3 TBP RAD21 CREB1 PTK2 MAPK3 EP300 MAPK1 ELK1 CTCF
WP_PROLACTIN_SIGNALING_PATHWAY	0.0465569	0.116515	0.321776	0.337086	1.4081	72	CTSD JAK1 STAT5A STAT5B NFKBIA PIK3CG VAV1 SOCS1 PTPN6 GAB2 SOCS2 NFKBIB FOS MAP2K2 PTPN1 AGAP2 PIAS3 JUN AKT1 PAK1 RAF1 NFKB1 ZAP70 NOS2 CBL CISH PIK3CB PRLR
WP_DNA_MISMATCH_REPAIR	1e-10	2.72388e-09		-0.859717	-2.7561	21	MSH2 PMS2 MSH6 RFC3 RFC5 POLD1 EXO1 RFC2 POLE RFC4 POLE2 POLD2 LIG1 RPA2 RPA3 POLE4 PCNA MLH1 RFC1 RPA1
WP_PROTEASOME_DEGRADATION	0.915984	0.975764	0.0508054	-0.187088	-0.738918	53	H2AX H2AZ1 UBB UBE2D2 UCHL3 UCHL1 PSMB1 NEDD4 PSMA4 PSMC6 PSMD5 UBE2B PSME1 PSMD3 UBE2D1 PSMA7 PSMD11 PSMB7 PSMA1 PSMD12 PSME3 PSMC2 PSME2 PSMB3 PSMB9 PSMB2 RPN1 PSMB6 PSMB8 PSMD10 PSMD7 PSMD1 PSMD6 PSMA5 PSMC5 PSMD9 PSMA6 RPN2 PSMB4 PSMC4 UBA1 PSMB5 PSMD2 PSMC3 PSMA3 PSMD4 UBA7 UBC UBE2D3 PSMC1 PSMB10 PSMD13 PSMD8
WP_PROTEOGLYCAN_BIOSYNTHESIS	0.0623782	0.141769	0.252961	0.480974	1.45971	18	XYLT2 SLC26A2 CHSY1 B4GALT7 CANT1 EXTL3 SLC35B2 CHST3 PAPSS2 EXT2 XYLT1
REACTOME_NONHOMOLOGOUS_END_JOINING_NHEJ	1e-10	2.72388e-09		-0.720572	-2.75723	46	H4C9 H2BC5 H2BC13 H2BC3 H2AX RIF1 H4C14 H4C15 BARD1 MDC1 H2BC8 BRCC3 H2BC4 RNF168 XRCC6 TDP2 H2BC10 MRE11 NSD2 ATM RAD50 XRCC5 PAXIP1 POLL
REACTOME_DNA_REPLICATION_PRE_INITIATION	1e-10	2.72388e-09		-0.64227	-2.76357	78	PRIM2 MCM7 MCM6 CDT1 POLA1 MCM2 PRIM1 MCM3 ORC1 CDC7 CDK2 CDC6 POLE MCM4 MCM5 POLE2 GMNN E2F1 DBF4 RPA2 CDC45 ORC6 RPA3 POLE4 MCM10
WP_PURINE_METABOLISM_AND_RELATED_DISORDERS	0.658228	0.809478	0.0678338	-0.284703	-0.888825	20	PPAT MAT2A ADSL GART PAICS ATIC PFAS PRPS1
KEGG_CELL_CYCLE	1e-10	2.72388e-09		-0.607654	-2.77713	116	MCM7 MCM6 PKMYT1 PTTG1 CHEK1 MAD2L1 MCM2 MCM3 CDKN1B SMC3 ORC1 CDC7 CDK2 CDC6 BUB1B CCNE2 MCM4 MCM5 CCNA2 CDK1 ATR CDC25C CCNB1 SKP2 RAD21 PLK1 TFDP2 CCNB2 TTK RBL1 CDC20 E2F1 ESPL1 SMAD2 DBF4 WEE1 CDKN2C CCNH CDC45 BUB1 ORC6 ATM STAG1 PCNA CDK7 CHEK2 TFDP1 SMC1A CDKN1C CDC25A CDK4 MYC HDAC2 ANAPC5 CDC14A E2F2 BUB3 SMAD3 STAG2 ANAPC10 ANAPC1 CUL1 CDC25B CDK6 EP300 ANAPC4 MAD2L2 RBX1 GADD45B YWHAQ
WP_RAC1PAK1P38MMP2_PATHWAY	0.491903	0.674252	0.0806388	0.237559	0.971479	67	BAX DOK2 STAT5A STAT5B NFKBIA TNIP2 IKBKG MMP2 TP53 GRB14 IKBKB NCK1 TIE1 AKT1 PAK1 ANGPT1
REACTOME_MEIOTIC_RECOMBINATION	1e-10	2.72388e-09		-0.757029	-2.7897	41	H3C7 H2AC8 H4C9 H3C3 BRCA2 H3C13 H2BC5 H2BC13 H2BC3 H2AX H4C14 H4C15 RAD51C H2BC8 CDK2 H2BC4 H2BC10 RPA2 MRE11 ATM RPA3 RAD51 BLM RAD50 CDK4 MLH1 H2AZ2 H2AZ1 RPA1 RBBP8 NBN H3-3A
WP_RAS_AND_BRADYKININ_PATHWAYS_IN_COVID19	0.218992	0.363328	0.128143	0.380605	1.19358	21	TNF BDKRB1 NOS3 SERPING1 IL1B ROCK1 IL1A NFKB1 BDKRB2 NPR1 PRKG1 KNG1 RHOA AGT ACE
WP_RAS_SIGNALING	0.114964	0.225116	0.176694	0.257971	1.20209	157	PDGFRA RASA4 PLA2G2E RASA3 PDGFRB IKBKG RASA2 NTRK1 RASGRP4 GNB5 GNGT2 PRKCB RAP1B GAB2 RASSF5 PLAAT3 RGL2 MAP2K2 PLCG2 PIK3R3 LAT IKBKB GNG7 BCL2L1 BRAP GNG2 PRKCG GNB4 RAC2 PIK3CD AKT1 PAK1 KSR1 RALGDS RAF1 CALML4 PLA1A RASAL3 GNG10 NFKB1 RASGRP2 RGL1 GNG8 RASGRP1 ZAP70 FGFR1 REL RAB5B PLA2G2D PRKACB TIAM1 TTBK1 ABL1 MAPK10 PIK3CB FLT3 FASLG TEK INSR CALM1 NTRK2 EXOC2 RAC3 EGFR RASGRP3 MAP2K1 R…
WP_REGUCALCIN_IN_PROXIMAL_TUBULE_EPITHELIAL_KIDNEY_CELLS	0.424184	0.60574	0.0857844	0.302901	1.01587	27	BAX PDE1B APAF1 TNFSF11 AKT1 TGFB1 RAF1
REACTOME_CONDENSATION_OF_PROPHASE_CHROMOSOMES	1e-10	2.72388e-09		-0.805157	-2.796	32	H3C7 H2AC8 H4C9 H3C3 H3C13 H2BC5 H2BC13 H2BC3 H2AX H4C14 H4C15 H2BC8 H2BC4 CDK1 SMC4 CCNB1 PLK1 NCAPD3 NCAPG2 H2BC10 SMC2 NCAPH2
WP_REGULATION_OF_APOPTOSIS_BY_PARATHYROID_HORMONERELATED_PROTEIN	0.0795455	0.167827	0.21925	0.453127	1.41358	20	BAX MCL1 PIK3CG BCL2A1 BCL2L1 AKT1
WP_REGULATION_OF_MICROTUBULE_CYTOSKELETON	0.255489	0.40829	0.119348	-0.296499	-1.12422	44	PRKCA STMN1 CDK1 MARK2 AURKB KIF2C MAP1B TPPP DPYSL2 PRKACA
REACTOME_DNA_REPAIR	1e-10	2.72388e-09		-0.542255	-2.80875	288	MSH2 UNG PMS2 MSH6 H2AC8 RAD51B H4C9 BRCA2 H2BC5 H2BC13 POLH CHEK1 H2BC3 XRCC2 H2AX RIF1 H4C14 RFC3 H4C15 DTL RFC5 BARD1 RAD51C MDC1 H2BC8 POLD1 TOPBP1 MSH3 RHNO1 EXO1 BRCC3 CDK2 H2BC4 UBE2T RNF168 RFC2 POLE BRIP1 XRCC6 RFC4 CCNA2 TIMELESS TDP2 ATR FANCD2 POLE2 POLD2 PRPF19 RAD18 LIG1 RAD51AP1 UBE2I FEN1 PARP1 CENPS RAD9A H2BC10 RPA2 MRE11 MAPK8 BAZ1B CCNH FANCI NSD2 EME1 ATM PARP2 RPA3 NEIL3 KPN…
WP_REGULATION_OF_WNTBCATENIN_SIGNALING_BY_SMALL_MOLECULE_COMPOUNDS	0.493124	0.67429	0.078921	0.333781	0.97525	16	LRP1 TCF4 FZD1 TNKS DKK3 FZD8
REACTOME_BASE_EXCISION_REPAIR	1e-10	2.72388e-09		-0.696553	-2.83634	58	UNG H2AC8 H4C9 H2BC5 H2BC13 H2BC3 H2AX H4C14 RFC3 H4C15 RFC5 H2BC8 POLD1 H2BC4 RFC2 POLE RFC4 POLE2 POLD2 LIG1 FEN1 PARP1 H2BC10 RPA2 PARP2 RPA3 NEIL3 POLE4 PCNA APEX1 TERF1 LIG3 H2AZ2 H2AZ1 RFC1 RPA1
WP_RELATIONSHIP_BETWEEN_INFLAMMATION_COX2_AND_EGFR	0.228682	0.374636	0.125033	0.366194	1.1752	23	PTGER2 PIK3CG PTGER3 PTGER4 PTGER1 PIK3CD AKT1 PLA1A PIK3CB EGFR BRAF SRC AKT2 PTGS2 ESR1
WP_RENIN_ANGIOTENSIN_ALDOSTERONE_SYSTEM_RAAS	0.246654	0.396253	0.118815	0.340817	1.15913	28	ITPR2 CAMK2A PLCB2 STAR ATF6B CAMK4 CAMK2G CAMK1 CREB3L1 CALML4 CAMK1D
WP_RESISTIN_AS_A_REGULATOR_OF_INFLAMMATION	0.0262546	0.0742863	0.352488	0.459126	1.58475	30	NFKBIA TNF PIK3CG IKBKG IL6 PLCB2 IL12B PLCG2 IKBKB PLCB1 PIK3CD AKT1 NFKB1 PLCD1
REACTOME_DNA_STRAND_ELONGATION	1e-10	2.72388e-09		-0.850466	-2.83667	28	PRIM2 MCM7 MCM6 POLA1 RFC3 RFC5 MCM2 PRIM1 MCM3 POLD1 RFC2 MCM4 MCM5 RFC4 POLD2 LIG1 FEN1 RPA2 GINS2 CDC45 RPA3 PCNA GINS1 GINS3 RFC1 RPA1
WP_RETT_SYNDROME_CAUSING_GENES	0.0233175	0.0682316	0.352488	-0.405795	-1.48807	40	CDKL5 HAP1 SYNE2 SMC1A IMPDH2 STXBP1 GNAO1 MECP2 SMARCA1 NCOR1 GPS2 TRRAP HDAC8 GRIN2A KCNJ10 TBL1XR1
WP_SARSCOV2_INNATE_IMMUNITY_EVASION_AND_CELLSPECIFIC_IMMUNE_RESPONSE	0.0268413	0.0753621	0.352488	0.398925	1.51747	48	CXCL12 JAK1 IL6R TNF IFITM1 IL6 TANK TLR7 IRF7 DHX58 TGFB1 NFKB1 TRAF5 IFNAR1 FADD IRF3 RIPK1 IFNAR2 TBK1 TRAF6 STAT2
WP_SARSCOV2_MITOCHONDRIAL_INTERACTIONS	0.0978887	0.196531	0.197822	0.399981	1.34145	27	NLRX1 IKBKE TLR7 IRF7 IFIH1 NFKB1 TLR3 IRF3 ECSIT TBK1 TRAF6
REACTOME_EXTENSION_OF_TELOMERES	1e-10	2.72388e-09		-0.742568	-2.8414	46	DSCC1 PRIM2 POLA1 RFC3 RFC5 PRIM1 POLD1 CDK2 CTC1 RFC2 CHTF18 RFC4 CCNA2 PPP6R3 POLD2 LIG1 FEN1 RPA2 RPA3 RUVBL1 BLM DKC1 PCNA STN1 PIF1 TERF1 TERT RFC1 RPA1 RUVBL2 RTEL1
KEGG_DNA_REPLICATION	1e-10	2.72388e-09		-0.820198	-2.84823	32	PRIM2 MCM7 MCM6 POLA1 RFC3 RFC5 MCM2 PRIM1 MCM3 POLD1 RFC2 POLE MCM4 MCM5 RFC4 POLE2 POLD2 RNASEH2A LIG1 FEN1 RPA2 RPA3 RNASEH2C POLE4 PCNA SSBP1 RFC1 RPA1
PID_FANCONI_PATHWAY	1e-10	2.72388e-09		-0.747323	-2.85959	46	BRCA2 CHEK1 H2AX RFC3 RFC5 TOPBP1 UBE2T RFC2 BRIP1 RFC4 ATR FANCD2 CENPS RAD9A RPA2 MRE11 FANCI ATM BLM RAD50 FANCB PALB2 RAD17 RAD1 USP1 HES1 RPA1 FANCL XRCC3 FAAP100 FANCG FANCA NBN HUS1
REACTOME_G2_M_DNA_DAMAGE_CHECKPOINT	1e-10	2.72388e-09		-0.681695	-2.86848	72	H4C9 H2BC5 H2BC13 CHEK1 H2BC3 H2AX H4C14 RFC3 H4C15 RFC5 BARD1 MDC1 H2BC8 TOPBP1 RHNO1 EXO1 BRCC3 H2BC4 RNF168 RFC2 BRIP1 RFC4 CDK1 ATR CDC25C CCNB1 RAD9A H2BC10 RPA2 MRE11 WEE1 NSD2 ATM RPA3 BLM RAD50 RMI2 CHEK2 RAD17 RAD1
WP_SEROTONIN_RECEPTOR_2_AND_ELKSRFGATA4_SIGNALING	0.856851	0.943577	0.0537873	-0.242608	-0.742249	18	GATA4 MAPK3 MAPK1 ELK1 RASGRF1 ELK4 KRAS ITPR1
WP_SEROTONIN_RECEPTOR_467_AND_NR3C_SIGNALING	0.233129	0.380555	0.127505	-0.385349	-1.17896	18	HTR4 CREB1 MAPK3 MAPK1 ELK1 ELK4 RPS6KA5
WP_SIGNALING_OF_HEPATOCYTE_GROWTH_FACTOR_RECEPTOR	0.378119	0.556955	0.0922597	0.29192	1.04115	34	PTK2B ITGA1 RAPGEF1 RAP1B FOS MAP2K2 HGF JUN PAK1 RAF1
WP_SIGNALING_PATHWAYS_IN_GLIOBLASTOMA	0.193878	0.33395	0.141225	-0.26855	-1.15413	77	MSH6 PRKCA BRCA2 CDKN1B CDK2 PRKCI E2F1 CDKN2C ATM IRS1 PRKCZ AKT3 CDK4
WP_SIGNAL_TRANSDUCTION_OF_S1P_RECEPTOR	0.236295	0.38389	0.120985	0.359663	1.1858	25	SPHK2 SPHK1 S1PR1 PLCB2 SMPD2 PLCB1 GNAI1 S1PR3 AKT1 GNAI2 ASAH1
REACTOME_HOMOLOGOUS_DNA_PAIRING_AND_STRAND_EXCHANGE	1e-10	2.72388e-09		-0.771612	-2.8744	42	RAD51B BRCA2 CHEK1 XRCC2 RFC3 RFC5 BARD1 RAD51C TOPBP1 RHNO1 EXO1 RFC2 BRIP1 RFC4 ATR RAD51AP1 RAD9A RPA2 MRE11 ATM RPA3 RAD51 BLM RAD50 RMI2 PALB2 RAD17 RAD1 RPA1 RBBP8 XRCC3 NBN HUS1
REACTOME_PROCESSING_OF_DNA_DOUBLE_STRAND_BREAK_ENDS	1e-10	2.72388e-09		-0.683467	-2.88429	73	H4C9 H2BC5 H2BC13 CHEK1 H2BC3 H2AX H4C14 RFC3 H4C15 RFC5 BARD1 MDC1 H2BC8 TOPBP1 RHNO1 EXO1 BRCC3 CDK2 H2BC4 RNF168 RFC2 BRIP1 RFC4 CCNA2 TIMELESS ATR UBE2I RAD9A H2BC10 RPA2 MRE11 NSD2 ATM RPA3 BLM RAD50 RMI2 SUMO2 RAD17 RAD1 RPA1 TIPIN RBBP8
WP_SIMPLIFIED_INTERACTION_MAP_BETWEEN_LOXL4_AND_OXIDATIVE_STRESS_PATHWAY	0.411043	0.590866	0.0911073	-0.333029	-1.01889	18	EXOC6 SUV39H1 NRF1 DDR1
WP_SLEEP_REGULATION	0.69697	0.838984	0.0598603	0.269374	0.840341	20	ADORA2A IL6 FOS STAR CHRNB2 HTR2A OXTR ADA CACNA1I PER3 NLGN1 NPAS2
WP_SMALL_CELL_LUNG_CANCER	0.74898	0.876266	0.0599892	-0.200369	-0.878008	90	ITGA3 CDKN1B CDK2 CKS2 CCNE2 E2F1 TRAF4 LAMC2 AKT3 CKS1B CDKN1C CDK4 MYC DDB2 E2F2 PTK2 ITGA6 CDK6 LAMC1 COL4A5
REACTOME_DNA_REPLICATION	1e-10	2.72388e-09		-0.631734	-2.89397	117	PRIM2 MCM7 MCM6 CDT1 POLA1 RFC3 RFC5 MCM2 PRIM1 MCM3 POLD1 ORC1 CDC7 CDK2 CDC6 RFC2 CCNE2 POLE MCM4 MCM5 RFC4 CCNA2 SKP2 POLE2 GMNN POLD2 LIG1 FEN1 E2F1 DBF4 RPA2 GINS2 UBE2C CDC45 ORC6 RPA3 POLE4 PCNA MCM10 GINS1 GINS3 UBE2S RFC1 RPA1 ANAPC5 E2F2 GINS4 POLE3 ANAPC10 ANAPC1 CUL1
REACTOME_REPRODUCTION	1e-10	2.72388e-09		-0.691832	-2.91113	72	H3C7 H2AC8 H4C9 H3C3 BRCA2 H3C13 H2BC5 H2BC13 SYCE2 H2BC3 H2AX H4C14 H4C15 RAD51C H2BC8 LMNB1 SMC3 CDK2 H2BC4 ATR RAD21 SYNE2 UBE2I H2BC10 RPA2 MRE11 ATM RPA3 RAD51 BLM RAD50 STAG1 SMC1A TERF1 CDK4 SUN1 MLH1 H2AZ2 H2AZ1 RPA1 HSPA2 RBBP8 NBN H3-3A STAG2 STAG3
REACTOME_ACTIVATION_OF_ATR_IN_RESPONSE_TO_REPLICATION_STRESS	1e-10	2.72388e-09		-0.808092	-2.91348	36	MCM7 MCM6 CHEK1 RFC3 RFC5 MCM2 MCM3 ORC1 CDC7 CDK2 CDC6 RFC2 MCM4 MCM5 RFC4 ATR CDC25C RAD9A DBF4 RPA2 CDC45 ORC6 RPA3 MCM10 CDC25A RAD17 RAD1 RPA1
WP_SPHINGOLIPID_PATHWAY	0.0219754	0.0654244	0.352488	0.486272	1.56989	24	SGPL1 SPHK2 SPTLC2 GBA SPHK1 ASAH2 CERS2
WP_SPINAL_CORD_INJURY	0.0767717	0.162925	0.227987	0.304451	1.31114	92	MMP12 CCNG1 RHOB VCAN TLR4 LGALS3 FCGR2C TNF PPP3CA IL6 TP53 GDNF ZFP36 MMP9 FOS KLK8 MAG SELP IL1R1 IL1B NR4A1 ARG1 CHST11 SLIT3 NOX4 TGFB1 VIM IL1A COL4A1
WP_SPLICING_FACTOR_NOVA_REGULATED_SYNAPTIC_PROTEINS	0.916016	0.975764	0.0486034	0.201131	0.698298	31	CHL1 CLSTN1 SNW1 NCDN CAMK2G KCNMA1 ATP2B1 STXBP2 EPB41L3 MAPK4
WP_SREBF_AND_MIR33_IN_CHOLESTEROL_AND_LIPID_HOMEOSTASIS	0.595285	0.757598	0.0692836	0.31016	0.906236	16	ABCA1 NR1H3 MED15 SIRT1 SREBF1 SIRT6
WP_STATIN_PATHWAY	0.0207788	0.0624734	0.352488	0.525422	1.61667	19	ABCA1 LRP1 PLTP DGAT1
WP_STEROL_REGULATORY_ELEMENTBINDING_PROTEINS_SREBP_SIGNALLING	0.428571	0.610572	0.0870516	-0.242759	-1.0095	64	MTOR SREBF2 FDFT1 SP1 LSS FASN CDK8 MBTPS2 IDI1 CREB1 NFYA SQLE INSIG2 PRKACA CYP51A1 HMGCR FDPS KPNB1 HMGCS1 SCD
REACTOME_M_PHASE	1e-10	2.72388e-09		-0.551736	-2.91548	349	H3C7 PRKCA SKA2 H2AC8 H4C9 H3C3 H3C13 H2BC5 CENPF H2BC13 PTTG1 PDS5B MAD2L1 H2BC3 BIRC5 NCAPD2 NUP85 H2AX H4C14 CENPK H4C15 CENPP SGO1 LBR NUP155 SGO2 TMPO FBXO5 H2BC8 LMNB1 SMC3 ERCC6L NEDD1 KIF23 CENPM H2BC4 POM121C BUB1B KIF18A AAAS KNL1 NCAPH NME7 CENPA KNTC1 CDK1 SMC4 CEP57 CENPH CCNB1 RAD21 NSL1 HAUS1 INCENP ALMS1 PPP2R5D DSN1 PLK1 NEK2 NUP205 NCAPD3 NUP43 NDC80 CCNB2 CDC20 ZWILCH UBE2I KIF…
WP_STRIATED_MUSCLE_CONTRACTION_PATHWAY	0.842213	0.935508	0.0546808	-0.232953	-0.760636	24	DMD TNNI1 TPM1 MYBPC3 ACTN4 MYBPC2
WP_STRUCTURAL_PATHWAY_OF_INTERLEUKIN_1_IL1	0.0844794	0.175598	0.216543	0.348591	1.3259	49	IRAK2 NFKBIA NFKBIB TANK MAP3K8 FOS TOLLIP MAP2K2 IL1R1 IRAK4 IKBKB MYD88 IRF7 IL1A NFKB1 MAP2K3 MAP3K3 MAPK10 MAPK11 TRAF6 MKNK1 MKNK2
WP_SUDDEN_INFANT_DEATH_SYNDROME_SIDS_SUSCEPTIBILITY_PATHWAYS	0.931818	0.984695	0.0503964	-0.171327	-0.778185	110	FOXM1 CDCA7L MAZ SP1 MAOA PPARGC1A GPD1L HES1 SP3 ECE1 PBX1 TPPP NOS1AP CREB1 VEGFA MECP2 NFYA MAP2 EP300 GAPDH PRKACA ACADM IL10 YWHAQ CTCF HSPD1 DLX2
WP_SYNAPTIC_SIGNALING_PATHWAYS_ASSOCIATED_WITH_AUTISM_SPECTRUM_DISORDER	1	1	0.045862	-0.130393	-0.489882	43	MTOR AKT3 NF1 GRIN2C MAPK3 GRIN2A MAPK1
REACTOME_ACTIVATION_OF_THE_PRE_REPLICATIVE_COMPLEX	1e-10	2.72388e-09		-0.847459	-2.9212	30	PRIM2 MCM7 MCM6 CDT1 POLA1 MCM2 PRIM1 MCM3 ORC1 CDC7 CDK2 CDC6 POLE MCM4 MCM5 POLE2 GMNN DBF4 RPA2 CDC45 ORC6 RPA3 POLE4 MCM10
WP_TARGET_OF_RAPAMYCIN_TOR_SIGNALING	0.172557	0.304562	0.152145	-0.345925	-1.22562	34	PRKCA RRAGB MTOR PRR5L RICTOR IDI1 DDIT4
WP_TCA_CYCLE_AKA_KREBS_OR_CITRIC_ACID_CYCLE	0.194726	0.334944	0.140406	-0.407488	-1.21351	16	IDH2 SUCLG2 IDH3B IDH3A IDH3G FH ACO2 MDH2
WP_TCA_CYCLE_AND_DEFICIENCY_OF_PYRUVATE_DEHYDROGENASE_COMPLEX_PDHC	0.645161	0.798792	0.0665892	0.304993	0.867026	15	DLST IDH1 OGDH ACLY PCK1 DLD PC
REACTOME_MITOTIC_G1_PHASE_AND_G1_S_TRANSITION	1e-10	2.72388e-09		-0.618786	-2.92596	140	DHFR PRIM2 MCM7 MCM6 LIN9 CDT1 POLA1 TYMS MCM2 TK1 PRIM1 MCM3 CDKN1B FBXO5 ORC1 CDC7 CDK2 CDC6 TOP2A CCNE2 POLE MCM4 MCM5 CCNA2 CDK1 CCNB1 SKP2 POLE2 GMNN TFDP2 RBL1 E2F1 DBF4 RPA2 MYBL2 WEE1 CDKN2C CCNH CDC45 ORC6 RPA3 POLE4 PCNA CDK7 MCM10 TFDP1 AKT3 CKS1B CDKN1C CDC25A CDK4 DYRK1A
REACTOME_MITOTIC_PROMETAPHASE	1e-10	2.72388e-09		-0.598112	-2.92933	188	SKA2 CENPF PDS5B MAD2L1 BIRC5 NCAPD2 NUP85 CENPK CENPP SGO1 SGO2 SMC3 ERCC6L NEDD1 CENPM BUB1B KIF18A KNL1 NCAPH NME7 CENPA KNTC1 CDK1 SMC4 CEP57 CENPH CCNB1 RAD21 NSL1 HAUS1 INCENP ALMS1 PPP2R5D DSN1 PLK1 NEK2 NUP43 NDC80 CCNB2 CDC20 ZWILCH SPC24 NCAPG CENPS NUP133 SPC25 TUBGCP2 SKA1 CENPI PLK4 NUF2 BUB1 AURKB SMC2 CEP43 DYNLL1 CDCA5 CENPE CEP72 NUP107 CEP131 NUP160 STAG1 CDK5RAP2 PCM1 CEP70 CEN…
WP_TCELL_RECEPTOR_AND_COSTIMULATORY_SIGNALING	0.0956023	0.193002	0.199915	0.395295	1.34441	28	NFKBIA PPP3CA PTPN6 CTLA4 CD28 NFATC2 DYRK2 AKT1 NFKB1 ITK RASGRP1 ZAP70 LCK
WP_TGFBETA_RECEPTOR_SIGNALING	0.208333	0.3501	0.133555	0.310674	1.17062	46	ZEB2 JAK1 TGFBR2 FST TGFBR3 TNF FOS ENG JUN TGFB1 INHBA NFKB1
WP_TGFBETA_RECEPTOR_SIGNALLING_IN_SKELETAL_DYSPLASIAS	0.160396	0.288966	0.154191	0.318499	1.21321	50	ZEB2 JAK1 TGFBR2 FST TGFBR3 TNF FBN1 FOS ENG JUN TGFB1 INHBA NFKB1
WP_TGFBETA_SIGNALING_PATHWAY	0.609259	0.768072	0.0652353	0.205075	0.928798	126	ZEB2 MMP12 CDKN1A STAMBPL1 ATF3 TGFBR2 TGFB1I1 TGFBR3 SMURF1 RBL2 TP53 PPM1A SNW1 FOXP3 EID2 FOS COL1A2 MAP2K2 KLF6 ITCH TNC KLF11 ROCK1 JUN AKT1 TGFB1 RAF1
WP_TGFB_SIGNALING_IN_THYROID_CELLS_FOR_EPITHELIALMESENCHYMAL_TRANSITION	0.557143	0.727315	0.0745501	-0.31162	-0.943119	17	SMAD2 ID1 CDH2 MAPK3 SMAD3 MAPK1 CDH1
WP_THERMOGENESIS	0.874016	0.951933	0.0511148	0.187267	0.806475	92	ADCY5 ADCY7 ADCY3 ACSL1 SLC25A29 ADCY4 ADCY9 PRKAG2 MGLL CNR1 CPT1C SLC25A20 PNPLA2 PPARG SMARCD2 CREB3L1 KDM3B SIRT6 MAP2K3 AKT1S1 FGFR1 CPT1A PLIN1 PRKACB CPT2 MAPK11 SMARCC2 NPR1
WP_DNA_REPAIR_PATHWAYS_FULL_NETWORK	1e-10	2.72388e-09		-0.64238	-2.93595	115	MSH2 UNG PMS2 MSH6 RAD54B BRCA2 POLH CHEK1 H2AX RFC3 RFC5 RAD51C POLD1 MSH3 EXO1 RFC2 POLE BRIP1 XRCC6 RFC4 ATR FANCD2 POLE2 POLD2 LIG1 FEN1 PARP1 CENPS RPA2 MRE11 CCNH FANCI ATM PARP2 RPA3 NEIL3 RAD51 RAD50 FANCB XRCC5 POLE4 PCNA CDK7 POLL PALB2 APEX1 CUL4B MLH1 LIG3 POLI USP1 RFC1 DDB1 RPA1 DDB2 FANCL FAAP100 HMGB1 FANCG FANCA POLE3 NBN
WP_THE_HUMAN_IMMUNE_RESPONSE_TO_TUBERCULOSIS	0.0392333	0.101418	0.321776	0.493167	1.56304	22	JAK1 IFITM1 TYK2 SOCS1 OAS1 IFNGR1 IFNAR1 IFNAR2 IFIT3 STAT2 IFI35 IRF9 MX1
WP_THE_INFLUENCE_OF_LAMINOPATHIES_ON_WNT_SIGNALING	0.655769	0.807543	0.0635008	0.254805	0.891905	32	CEBPA PPARG SREBF1 DICER1 SLC2A4 SPP1 ZMPSTE24 ADIPOQ LEF1 TOR1AIP1 CCND1 CTNNB1 CEBPB CSNK1A1
WP_THE_OVERLAP_BETWEEN_SIGNAL_TRANSDUCTION_PATHWAYS_THAT_CONTRIBUTE_TO_A_RANGE_OF_LMNA_LAMINOPATHIES	0.937626	0.988542	0.0488971	-0.182986	-0.713644	50	TMPO E2F1 SMAD2 MAOA CDK4 KAT2B HES1 AXIN1 SMAD3 EMD TCF7L2 BMP2
REACTOME_DEPOSITION_OF_NEW_CENPA_CONTAINING_NUCLEOSOMES_AT_THE_CENTROMERE	1e-10	2.72388e-09		-0.788696	-2.93805	42	H2AC8 H4C9 H2BC5 H2BC13 H2BC3 HJURP H2AX H4C14 CENPK H4C15 CENPP H2BC8 CENPW CENPM H2BC4 KNL1 CENPA CENPH OIP5 MIS18BP1 CENPS H2BC10 CENPI RBBP7 RUVBL1 MIS18A CENPN CENPQ H2AZ2 RBBP4 H2AZ1 CENPC SMARCA5 NPM1 CENPU CENPL
WP_THYROID_HORMONES_PRODUCTION_AND_THEIR_PERIPHERAL_DOWNSTREAM_SIGNALLING_EFFECTS	0.031919	0.0857911	0.321776	0.35838	1.49357	70	MDM2 SLC16A10 NOTCH1 ADCY3 SECISBP2L ITPR2 TP53 DIO3 MAP4K5 MGLL TBC1D4 RXRA PLCB1 PNPLA2 PPARG DIO2 RAF1 KDM3B SIRT6 NPY AKT1S1 FGFR1 WNT4 PRKCQ TSHR PLIN1 NPR1 TG FOXO1 CTNNB1 FRS2 MAP2K1 GRB2 MLST8
REACTOME_MITOTIC_SPINDLE_CHECKPOINT	1e-10	2.72388e-09		-0.648015	-2.94618	109	SKA2 CENPF MAD2L1 BIRC5 NUP85 CENPK CENPP SGO1 SGO2 ERCC6L CENPM BUB1B KIF18A KNL1 CENPA KNTC1 CENPH NSL1 INCENP PPP2R5D DSN1 PLK1 NUP43 NDC80 CDC20 ZWILCH SPC24 CENPS NUP133 SPC25 SKA1 CENPI UBE2C NUF2 BUB1 AURKB DYNLL1 CENPE NUP107 NUP160 CENPN CDCA8 CENPQ KIF2C CKAP5 UBE2S CENPC ANAPC5 NDE1 MIS12 PMF1 SPDL1 CENPU RANGAP1 BUB3 PPP2R5A CENPL ANAPC10 ANAPC1
REACTOME_S_PHASE	1e-10	2.72388e-09		-0.623306	-2.96684	151	PRIM2 MCM7 MCM6 LIN9 CDT1 PDS5B POLA1 RFC3 RFC5 MCM2 PRIM1 MCM3 CDKN1B POLD1 SMC3 ORC1 CDK2 CDC6 RFC2 CCNE2 POLE MCM4 MCM5 RFC4 CCNA2 SKP2 RAD21 ESCO2 POLE2 POLD2 LIG1 TFDP2 FEN1 E2F1 RPA2 GINS2 UBE2C WEE1 CCNH CDC45 ORC6 CDCA5 RPA3 STAG1 POLE4 PCNA CDK7 TFDP1 SMC1A AKT3 CKS1B CDC25A CDK4 PDS5A GINS1 GINS3 UBE2S RBBP4 MYC RFC1 RPA1 ANAPC5 LIN54 GINS4 POLE3 STAG2 ANAPC10 ANAPC1 CUL1 CDC25B
WP_TNF_RELATED_WEAK_INDUCER_OF_APOPTOSIS_TWEAK_SIGNALING_PATHWAY	0.0186309	0.0571453	0.352488	0.422351	1.56243	39	TNFSF12 NFKBIA TNF IL6 BIRC3 MMP9 NFKBIB IKBKB TRAF1 JUN AKT1 RAF1 NFKB1 TRAF5 FADD RELB RIPK1
REACTOME_TELOMERE_MAINTENANCE	1e-10	2.72388e-09		-0.699245	-2.96932	74	DSCC1 PRIM2 H2AC8 H4C9 H2BC5 H2BC13 POLA1 H2BC3 H2AX H4C14 RFC3 H4C15 RFC5 PRIM1 H2BC8 POLD1 CDK2 H2BC4 CTC1 RFC2 CHTF18 RFC4 CCNA2 PPP6R3 POLD2 LIG1 FEN1 H2BC10 RPA2 RPA3 RUVBL1 BLM DKC1 PCNA STN1 PIF1 TERF1 TERT POLR2G H2AZ2 H2AZ1 RFC1 RPA1 RUVBL2 RTEL1
REACTOME_RESOLUTION_OF_SISTER_CHROMATID_COHESION	1e-10	2.72388e-09		-0.654663	-2.99209	115	SKA2 CENPF PDS5B MAD2L1 BIRC5 NUP85 CENPK CENPP SGO1 SGO2 SMC3 ERCC6L CENPM BUB1B KIF18A KNL1 CENPA KNTC1 CDK1 CENPH CCNB1 RAD21 NSL1 INCENP PPP2R5D DSN1 PLK1 NUP43 NDC80 CCNB2 CDC20 ZWILCH SPC24 CENPS NUP133 SPC25 SKA1 CENPI NUF2 BUB1 AURKB DYNLL1 CDCA5 CENPE NUP107 NUP160 STAG1 CENPN SMC1A CDCA8 CENPQ PDS5A KIF2C CKAP5 CENPC NDE1 MIS12 PMF1 SPDL1 CENPU RANGAP1 BUB3 PPP2R5A CENPL
WP_TRANSCRIPTION_COFACTORS_SKI_AND_SKIL_PROTEIN_PARTNERS	0.0695297	0.152697	0.245042	-0.460477	-1.40881	18	TEAD4 TEAD1 PRMT5 NF1 MECP2 SKIL SIN3A HDAC3
WP_TRANSCRIPTION_FACTOR_REGULATION_IN_ADIPOGENESIS	0.43619	0.620458	0.0838361	0.319304	1.012	22	CEBPA TNF IL6 NRIP1 LPIN1 RXRA PPARG SLC2A4 INSR ADIPOQ FOXO1 LEP CEBPB
WP_TRANSLATION_FACTORS	0.73494	0.864978	0.0601186	-0.224521	-0.854156	45	EIF3H EEF1D PAIP1 EIF1AX EIF3D EIF4G3 EIF4H EEF1B2 EEF1G EIF3G EIF3B EIF3A EIF3J EIF3E EIF6 EIF4A2 EIF1 EIF4A1 EIF2B1 EIF2S2
WP_TRANSLATION_INHIBITORS_IN_CHRONICALLY_ACTIVATED_PDGFRA_CELLS	0.411178	0.590866	0.0897105	-0.269454	-1.02167	44	PRKCA MTOR MAPK8 AKT3 PDK1 MAPK3 PIM2 PRKACA EIF4G3 MAPK1
REACTOME_G2_M_CHECKPOINTS	1e-10	2.72388e-09		-0.641356	-3.03268	140	MCM7 MCM6 H4C9 H2BC5 PKMYT1 H2BC13 CHEK1 H2BC3 H2AX H4C14 RFC3 H4C15 RFC5 MCM2 BARD1 MCM3 MDC1 H2BC8 TOPBP1 ORC1 CDC7 RHNO1 EXO1 BRCC3 CDK2 H2BC4 CDC6 RNF168 RFC2 BRIP1 MCM4 MCM5 RFC4 CDK1 ATR CDC25C CCNB1 CCNB2 RAD9A DBF4 H2BC10 RPA2 MRE11 WEE1 CDC45 ORC6 NSD2 ATM RPA3 BLM RAD50 RMI2 MCM10 CHEK2 CDC25A RAD17 RAD1
WP_DNA_REPLICATION	1e-10	2.72388e-09		-0.842007	-3.03722	38	PRIM2 MCM7 MCM6 CDT1 POLA1 RFC3 RFC5 MCM2 PRIM1 MCM3 POLD1 ORC1 CDC7 CDK2 CDC6 RFC2 POLE MCM4 MCM5 RFC4 POLE2 GMNN POLD2 DBF4 RPA2 CDC45 ORC6 RPA3 PCNA MCM10
WP_TRYPTOPHAN_METABOLISM	0.385633	0.56574	0.0902635	0.316775	1.0444	25	AOC1 CYP7B1 CYP2J2 CYP1B1 ALDH2 OGDH AOX1 CAT WARS1
REACTOME_MEIOSIS	1e-10	2.72388e-09		-0.741778	-3.08463	64	H3C7 H2AC8 H4C9 H3C3 BRCA2 H3C13 H2BC5 H2BC13 SYCE2 H2BC3 H2AX H4C14 H4C15 RAD51C H2BC8 LMNB1 SMC3 CDK2 H2BC4 ATR RAD21 SYNE2 UBE2I H2BC10 RPA2 MRE11 ATM RPA3 RAD51 BLM RAD50 STAG1 SMC1A TERF1 CDK4 SUN1 MLH1 H2AZ2 H2AZ1 RPA1 HSPA2 RBBP8 NBN H3-3A STAG2 STAG3
WP_TYPE_2_PAPILLARY_RENAL_CELL_CARCINOMA	0.603922	0.766815	0.0684715	0.265467	0.916301	30	CDKN1A DIAPH1 EPAS1 CTSK TGFB1 PRCC HIF1A
WP_TYPE_II_DIABETES_MELLITUS	0.717791	0.851182	0.0621124	-0.275414	-0.842617	18	MTOR MAPK8 IRS1 PRKCZ
WP_TYPE_II_INTERFERON_SIGNALING_IFNG	0.0287818	0.079226	0.352488	0.456103	1.58352	31	JAK1 SPI1 CYBB SOCS1 OAS1 IRF2 IL1B IFNGR1 IRF8 PRKCD NOS2 STAT2 IRF9 IRF4 PTPN11 ISG15 IRF1 STAT1 SOCS3
REACTOME_HDR_THROUGH_HOMOLOGOUS_RECOMBINATION_HRR	1e-10	2.72388e-09		-0.749719	-3.11765	64	RAD51B BRCA2 POLH CHEK1 XRCC2 RFC3 RFC5 BARD1 RAD51C POLD1 TOPBP1 RHNO1 EXO1 RFC2 POLE BRIP1 RFC4 ATR POLE2 POLD2 RAD51AP1 RAD9A RPA2 MRE11 EME1 ATM RPA3 RAD51 BLM RAD50 RMI2 SPIDR POLE4 PCNA PALB2 RAD17 RAD1 RFC1 GEN1 RPA1 RTEL1 RBBP8 XRCC3 POLE3 NBN HUS1
REACTOME_DNA_DOUBLE_STRAND_BREAK_REPAIR	1e-10	2.72388e-09		-0.661824	-3.11801	138	RAD51B H4C9 BRCA2 H2BC5 H2BC13 POLH CHEK1 H2BC3 XRCC2 H2AX RIF1 H4C14 RFC3 H4C15 RFC5 BARD1 RAD51C MDC1 H2BC8 POLD1 TOPBP1 RHNO1 EXO1 BRCC3 CDK2 H2BC4 RNF168 RFC2 POLE BRIP1 XRCC6 RFC4 CCNA2 TIMELESS TDP2 ATR POLE2 POLD2 RAD51AP1 UBE2I FEN1 PARP1 RAD9A H2BC10 RPA2 MRE11 MAPK8 BAZ1B NSD2 EME1 ATM PARP2 RPA3 KPNA2 RAD51 BLM RAD50 RMI2 POLQ XRCC5 SPIDR PAXIP1 POLE4 PCNA POLL PALB2 CHEK2 SUMO2 RAD17 …
WP_RETINOBLASTOMA_GENE_IN_CANCER	1e-10	2.72388e-09		-0.725004	-3.1443	86	DHFR MSH6 MCM7 MCM6 CDT1 POLA1 CHEK1 RFC3 TYMS RFC5 BARD1 PRIM1 MCM3 CDKN1B RRM1 SMC3 STMN1 ORC1 CDC7 CDK2 ANLN TOP2A CCNE2 POLE MCM4 RFC4 CCNA2 CDK1 CCNB1 SKP2 HMGB2 POLE2 TFDP2 CCNB2 TTK E2F1 SUV39H1 RPA2 PLK4 KIF4A WEE1 CDC45 SMC2 RPA3 RBBP7 NPAT PCNA TFDP1 SMC1A CDC25A CDK4 DCK DNMT1 RBBP4 H2AZ1 MYC RPA1 E2F2 HMGB1 HLTF FANCG SIN3A
WP_UNFOLDED_PROTEIN_RESPONSE	0.753086	0.879887	0.0601186	-0.253252	-0.811881	21	CASP2
WP_UREA_CYCLE_AND_ASSOCIATED_PATHWAYS	0.81893	0.925808	0.0561767	-0.23603	-0.756669	21	SLC25A13 NOS1 GPT GOT1 PYCR1 GOT2 FH
WP_UREA_CYCLE_AND_METABOLISM_OF_AMINO_GROUPS	0.709939	0.845717	0.062249	-0.284347	-0.846795	16	PYCR3 ALDH18A1 SMS PYCR1 GATM SRM
WP_VEGFAVEGFR2_SIGNALING_PATHWAY	0.0454545	0.114262	0.276501	0.23295	1.21419	392	MDM2 CCRL2 STAT6 NCF1 GPX1 PBXIP1 PLAU CYBB AP2A1 HLX NR4A3 TPP1 SYNJ1 EEA1 NFKBIA PPP3CA EPHB2 MMP2 NFATC1 RHOJ TAL1 PTK2B FAS S1PR1 PTPN6 SLC25A25 HDAC9 SH3BGRL3 CDC42BPB PNP FLII AP2S1 PRKCB RAPGEF1 SOD2 RAP1B SDCBP MYH11 NOS3 VPS39 GLUD1 ARHGEF15 ADRB2 ADAM9 EPS15 ATP6V0D1 MAP2K2 PTPN1 CNP BMX ENG ITCH PLAUR CCDC124 TPM3 NR4A1 IQGAP1 PRDX6 LIMK1 TXNIP OCRL CSRP2 BCL2L1 ROCK1 NAPA MMP14 NFATC2…
REACTOME_HOMOLOGY_DIRECTED_REPAIR	1e-10	2.72388e-09		-0.692433	-3.14511	110	RAD51B H4C9 BRCA2 H2BC5 H2BC13 POLH CHEK1 H2BC3 XRCC2 H2AX H4C14 RFC3 H4C15 RFC5 BARD1 RAD51C MDC1 H2BC8 POLD1 TOPBP1 RHNO1 EXO1 BRCC3 CDK2 H2BC4 RNF168 RFC2 POLE BRIP1 RFC4 CCNA2 TIMELESS ATR POLE2 POLD2 RAD51AP1 UBE2I FEN1 PARP1 RAD9A H2BC10 RPA2 MRE11 NSD2 EME1 ATM PARP2 RPA3 RAD51 BLM RAD50 RMI2 POLQ SPIDR POLE4 PCNA PALB2 SUMO2 RAD17 LIG3 RAD1 RFC1 GEN1 RPA1 TIPIN RTEL1 RBBP8 XRCC3
WP_VITAMIN_A_AND_CAROTENOID_METABOLISM	0.347744	0.522332	0.0959207	0.319789	1.0676	26	CD36 DGAT1 RXRA CRABP2 DHRS3 CYP26B1 RARG RBP1 SCARB1 RARB RDH12 LPL CYP2E1 CYP26A1 ADH1A
REACTOME_CELL_CYCLE_CHECKPOINTS	1e-10	2.72388e-09		-0.616001	-3.16461	260	SKA2 MCM7 MCM6 H4C9 H2BC5 CENPF PKMYT1 H2BC13 CHEK1 MAD2L1 H2BC3 BIRC5 NUP85 H2AX H4C14 RFC3 CENPK H4C15 CENPP SGO1 SGO2 RFC5 MCM2 BARD1 MCM3 CDKN1B MDC1 H2BC8 TOPBP1 ORC1 ERCC6L CDC7 RHNO1 EXO1 BRCC3 CENPM CDK2 H2BC4 CDC6 RNF168 BUB1B RFC2 CCNE2 KIF18A BRIP1 KNL1 MCM4 CENPA KNTC1 MCM5 RFC4 CCNA2 CDK1 ATR CENPH CDC25C CCNB1 NSL1 INCENP PPP2R5D DSN1 PLK1 NUP43 NDC80 CCNB2 CDC20 ZWILCH SPC24 CENPS …
WP_VITAMIN_DSENSITIVE_CALCIUM_SIGNALING_IN_DEPRESSION	0.888676	0.961262	0.0491928	0.215707	0.723433	27	ITPR2 GCLC RXRA KDM6B ATP2B2 SLC8A1 CACNA1C G6PD ATP2B1 GRIN2D GSR CYP27A1 NFE2L2
WP_VITAMIN_D_IN_INFLAMMATORY_DISEASES	0.0335076	0.0894026	0.321776	0.505935	1.58661	21	NFKBIA TNF PPP3CA IKBKG NFATC1 IL6 DUSP1 RXRA IKBKB NFKB1 MAP2K3
[truncated: 8 more rows]

## Sheet: STable3B
List of significanlty enriched Canonical Pathways in 60577 Treated vs Control TP2 (padj <= 0.05).
pathway	pval	padj	log2err	ES	NES	size	leadingEdge
[truncated: 1,825 more rows]

## Sheet: STable3C
List of significanlty enriched Canonical Pathways in GEO227100 Late Recurrence Post vs Pre chemotherapy samples (padj <= 0.05).
[truncated: 1,940 more rows]
