# Supplementary material for: Matrix structure and microenvironment dynamics correlate with chemotherapy response in ovarian cancer
Source: iScience. 2026 Feb 9;29(3):114858. doi: 10.1016/j.isci.2026.114858 (PMC13080397; doi:10.1016/j.isci.2026.114858)
Supplement: Table S4. Normalized gene expression and differential gene expression statistics of malignant cell line RNA-seq, related to Figures 4 and S4 [file mmc5.xlsx]

## Sheet: TableS4
Supplementary Table 4. Normalised gene expression (log2RPKM) in the 60577 and HGS2 maligant cell lines. DE statistics are included alongside.
ensembl.id	Associated.Gene.Name	Description	Chromosome.Name	Gene.type	CL_60577_1	CL_60577_2	CL_HGS2_1	CL_HGS2_2	baseMean	log2FoldChange	lfcSE	stat	pvalue	padj
ENSMUSG00000064370	mt-Cytb	mitochondrially encoded cytochrome b [Source:MGI Symbol;Acc:MGI:102501]	MT	protein_coding	10.137	10.5579	9.92423	9.50362	22904.1	0.656474	0.234581	2.7985	0.00513406	0.0161619
ENSMUSG00000064368	mt-Nd6	mitochondrially encoded NADH dehydrogenase 6 [Source:MGI Symbol;Acc:MGI:102495]	MT	protein_coding	3.23746	3.70537	4.93641	4.53306	303.811	-0.0211586	0.285839	-0.0740228	0.940992	0.961991
ENSMUSG00000064367	mt-Nd5	mitochondrially encoded NADH dehydrogenase 5 [Source:MGI Symbol;Acc:MGI:102496]	MT	protein_coding	9.43346	9.81684	9.30675	8.80283	17764	0.390661	0.265349	1.47225	0.140952	0.243941
ENSMUSG00000064363	mt-Nd4	mitochondrially encoded NADH dehydrogenase 4 [Source:MGI Symbol;Acc:MGI:102498]	MT	protein_coding	9.81684	10.0903	9.34719	8.90424	14406.6	0.778953	0.243211	3.20278	0.00136106	0.00514924
ENSMUSG00000065947	mt-Nd4l	mitochondrially encoded NADH dehydrogenase 4L [Source:MGI Symbol;Acc:MGI:102497]	MT	protein_coding	3.21548	3.05117	4.47103	3.2342	220.275	1.08976	0.440031	2.47654	0.0132663	0.0361385
ENSMUSG00000064360	mt-Nd3	mitochondrially encoded NADH dehydrogenase 3 [Source:MGI Symbol;Acc:MGI:102499]	MT	protein_coding	5.68015	5.61794	6.6862	6.8911	891.415	0.599491	0.292364	2.0505	0.0403161	0.090254
ENSMUSG00000064358	mt-Co3	mitochondrially encoded cytochrome c oxidase III [Source:MGI Symbol;Acc:MGI:102502]	MT	protein_coding	9.15973	10.0459	9.81684	9.2679	17621.7	0.579042	0.362054	1.59933	0.109748	0.201277
ENSMUSG00000064357	mt-Atp6	mitochondrially encoded ATP synthase 6 [Source:MGI Symbol;Acc:MGI:99927]	MT	protein_coding	10.4841	10.6385	10.0903	10.0035	22483.1	0.957151	0.122873	7.78974	6.71e-15	2.19e-13
ENSMUSG00000064356	mt-Atp8	mitochondrially encoded ATP synthase 8 [Source:MGI Symbol;Acc:MGI:99926]	MT	protein_coding	4.54731	4.57288	5.77111	4.96544	352.538	1.63023	0.317057	5.14176	2.72e-07	2.7e-06
ENSMUSG00000064354	mt-Co2	mitochondrially encoded cytochrome c oxidase II [Source:MGI Symbol;Acc:MGI:102503]	MT	protein_coding	6.04488	6.02654	6.35451	5.35325	1468.9	0.968996	0.324523	2.9859	0.00282741	0.00967924
ENSMUSG00000064351	mt-Co1	mitochondrially encoded cytochrome c oxidase I [Source:MGI Symbol;Acc:MGI:102504]	MT	protein_coding	11.9672	11.9672	11.2178	10.938	93483.8	0.691841	0.32296	2.14219	0.0321783	0.0748967
ENSMUSG00000064345	mt-Nd2	mitochondrially encoded NADH dehydrogenase 2 [Source:MGI Symbol;Acc:MGI:102500]	MT	protein_coding	9.5793	9.85127	9.01659	9.15973	11310.8	0.876925	0.176562	4.96666	6.81e-07	6.15e-06
ENSMUSG00000064341	mt-Nd1	mitochondrially encoded NADH dehydrogenase 1 [Source:MGI Symbol;Acc:MGI:101787]	MT	protein_coding	10.1863	10.2938	9.28713	9.69059	17961.8	0.905333	0.232424	3.89518	9.81e-05	0.000527078
ENSMUSG00000064339	mt-Rnr2	mitochondrially encoded 16S rRNA [Source:MGI Symbol;Acc:MGI:102492]	MT	Mt_rRNA	10.3528	10.3528	9.60592	8.77893	18733.6	1.0404	0.339718	3.06254	0.00219467	0.00779751
ENSMUSG00000064337	mt-Rnr1	mitochondrially encoded 12S rRNA [Source:MGI Symbol;Acc:MGI:102493]	MT	Mt_rRNA	3.75575	3.73471	3.76324	2.80803	209.283	1.01187	0.397036	2.54857	0.0108166	0.0305358
ENSMUSG00000021366	Hivep1	human immunodeficiency virus type I enhancer binding protein 1 [Source:MGI Symbol;Acc:MGI:96100]	13	protein_coding	4.62695	4.76198	3.98357	3.79909	2652.47	0.795771	0.177467	4.48405	7.32e-06	5.19e-05
ENSMUSG00000048612	Myof	myoferlin [Source:MGI Symbol;Acc:MGI:1919192]	19	protein_coding	7.72412	7.81363	6.64988	6.70239	19128	0.889491	0.122282	7.27407	3.49e-13	9.18e-12
ENSMUSG00000099291	Rnu3b3	U3B small nuclear RNA 3 [Source:MGI Symbol;Acc:MGI:97987]	11	snoRNA	1.68307	0.501306	1.93238	1.74686	64.8874	1.70004	0.742589	2.28934	0.0220597	0.0549059
ENSMUSG00000049521	Cdc42ep1	CDC42 effector protein (Rho GTPase binding) 1 [Source:MGI Symbol;Acc:MGI:1929763]	15	protein_coding	7.0508	7.13306	6.06496	6.24711	9153.74	0.683215	0.142541	4.79313	1.64e-06	1.35e-05
ENSMUSG00000048087	Gm4737	predicted gene 4737 [Source:MGI Symbol;Acc:MGI:3643647]	16	protein_coding	6.37509	6.50861	0.833156	1.18866	2719.34	5.36869	0.21962	24.4454	5.64e-132	1.89e-128
ENSMUSG00000096883	Shisa8	shisa family member 8 [Source:MGI Symbol;Acc:MGI:2146080]	15	protein_coding	2.97612	2.68454	-0.845093	0.80826	265.385	2.44243	0.529809	4.61003	4.03e-06	3.06e-05
ENSMUSG00000055480	Zfp458	zinc finger protein 458 [Source:MGI Symbol;Acc:MGI:3040691]	13	protein_coding	0.947103	1.25932	0.809099	0.165468	156.311	0.638718	0.349722	1.82636	0.0677957	0.137569
ENSMUSG00000011589	Fsd1	fibronectin type 3 and SPRY domain-containing protein [Source:MGI Symbol;Acc:MGI:1934858]	17	protein_coding	-3.94633	-4.09022	-3.75994	-2.27309	23.7137	-1.91748	0.963501	-1.99012	0.0465783	0.10148
ENSMUSG00000095677	Dynlt1f	dynein light chain Tctex-type 1F [Source:MGI Symbol;Acc:MGI:3780996]	17	protein_coding	4.42808	4.47995	3.46485	4.17295	1379.38	0.478891	0.320842	1.49261	0.13554	0.236874
ENSMUSG00000063787	Chchd1	coiled-coil-helix-coiled-coil-helix domain containing 1 [Source:MGI Symbol;Acc:MGI:1913371]	14	protein_coding	5.14709	5.07679	5.13609	5.27874	997.555	0.131689	0.241235	0.545895	0.585138	0.700347
ENSMUSG00000054843	Atrnl1	attractin like 1 [Source:MGI Symbol;Acc:MGI:2147749]	19	protein_coding	5.49494	5.75464	4.91762	4.78302	3436.77	0.525945	0.223117	2.35726	0.0184105	0.0471882
ENSMUSG00000024197	Plin3	perilipin 3 [Source:MGI Symbol;Acc:MGI:1914155]	17	protein_coding	4.79004	5.1904	4.35406	4.65829	2559.3	0.480969	0.251559	1.91195	0.0558825	0.117646
ENSMUSG00000006818	Sod2	superoxide dismutase 2, mitochondrial [Source:MGI Symbol;Acc:MGI:98352]	17	protein_coding	4.92224	4.9086	4.90071	4.71547	2478.51	0.0508071	0.173264	0.293236	0.769342	0.845101
ENSMUSG00000051412	Vamp7	vesicle-associated membrane protein 7 [Source:MGI Symbol;Acc:MGI:1096399]	GL456233.1	protein_coding	3.53257	3.72797	3.69948	3.77866	1336.85	-0.00583242	0.15523	-0.0375728	0.970028	0.980057
ENSMUSG00000046753	Ccdc66	coiled-coil domain containing 66 [Source:MGI Symbol;Acc:MGI:2443639]	14	protein_coding	1.69946	1.58584	1.72269	1.99181	394.25	-0.156138	0.218984	-0.713009	0.47584	0.605881
ENSMUSG00000095325	Zfp870	zinc finger protein 870 [Source:MGI Symbol;Acc:MGI:3029586]	17	protein_coding	-0.635827	-0.354356	2.42218	1.95366	250.296	-2.7954	0.288017	-9.70568	2.85e-22	1.9e-20
ENSMUSG00000035235	Trim13	tripartite motif-containing 13 [Source:MGI Symbol;Acc:MGI:1913847]	14	protein_coding	-0.279107	0.0896519	-0.149418	0.284084	76.5063	-0.213775	0.385408	-0.554671	0.57912	0.695929
ENSMUSG00000071540	3425401B19Rik	RIKEN cDNA 3425401B19 gene [Source:MGI Symbol;Acc:MGI:3588196]	14	protein_coding	-4.30346	-3.89109	-4.23679	-6.87252	22.9847	0.827109	1.6513	0.500885	0.616452	0.724828
ENSMUSG00000048546	Tob2	transducer of ERBB2, 2 [Source:MGI Symbol;Acc:MGI:1888525]	15	protein_coding	5.20117	5.41485	4.72465	5.06509	2978.42	0.377407	0.222298	1.69775	0.0895544	0.171948
ENSMUSG00000041471	Fam35a	family with sequence similarity 35, member A [Source:MGI Symbol;Acc:MGI:1922948]	14	protein_coding	0.399006	0.785155	0.639747	1.0817	273.954	-0.235673	0.242727	-0.970938	0.331579	0.468406
ENSMUSG00000048285	Frmd6	FERM domain containing 6 [Source:MGI Symbol;Acc:MGI:2442579]	12	protein_coding	3.17958	3.18263	3.92208	3.59991	2230.2	-0.564908	0.202003	-2.79653	0.00516539	0.0162377
ENSMUSG00000021476	Habp4	hyaluronic acid binding protein 4 [Source:MGI Symbol;Acc:MGI:1891713]	13	protein_coding	2.79776	2.84295	3.09245	3.18147	887.833	-0.254327	0.146382	-1.73742	0.082313	0.160784
ENSMUSG00000042857	Gm9776	predicted gene 9776 [Source:MGI Symbol;Acc:MGI:3641792]	13	protein_coding	1.26314	1.46213	1.61075	1.40398	92.5416	-0.200549	0.335554	-0.597666	0.550063	0.67196
ENSMUSG00000063410	Stk24	serine/threonine kinase 24 [Source:MGI Symbol;Acc:MGI:2385007]	14	protein_coding	3.9631	3.72552	4.41767	4.37706	3722.49	-0.517048	0.168592	-3.06686	0.00216323	0.00770622
ENSMUSG00000045094	Arhgef37	Rho guanine nucleotide exchange factor (GEF) 37 [Source:MGI Symbol;Acc:MGI:3045339]	18	protein_coding	-2.88649	-1.1574	-2.08396	-2.7492	63.4651	0.273393	0.75069	0.364189	0.715717	0.805894
ENSMUSG00000093908	Gm5784	predicted gene 5784 [Source:MGI Symbol;Acc:MGI:3647969]	12	protein_coding	0.619118	1.09021	1.20868	1.21477	89.7938	-0.325402	0.346025	-0.940401	0.347012	0.48359
ENSMUSG00000095567	Noc2l	NOC2 like nucleolar associated transcriptional repressor [Source:MGI Symbol;Acc:MGI:1931051]	4	protein_coding	5.64218	5.50707	4.67303	5.45093	3755.26	0.470832	0.326011	1.44422	0.148677	0.254423
ENSMUSG00000025225	Nfkb2	nuclear factor of kappa light polypeptide gene enhancer in B cells 2, p49/p100 [Source:MGI Symbol;Acc:MGI:1099800]	19	protein_coding	5.45854	5.6441	4.30269	3.77369	3874.26	1.30481	0.232922	5.60193	2.12e-08	2.63e-07
ENSMUSG00000042211	Fbxo38	F-box protein 38 [Source:MGI Symbol;Acc:MGI:2444639]	18	protein_coding	3.92497	4.07176	4.41316	3.94251	2637.78	-0.16106	0.208059	-0.774105	0.438868	0.571159
ENSMUSG00000058655	Eif4b	eukaryotic translation initiation factor 4B [Source:MGI Symbol;Acc:MGI:95304]	15	protein_coding	7.94934	8.02619	7.70031	7.80337	21667.9	0.123151	0.139741	0.881279	0.378167	0.513675
ENSMUSG00000071649	B3gat3	beta-1,3-glucuronyltransferase 3 (glucuronosyltransferase I) [Source:MGI Symbol;Acc:MGI:1919977]	19	protein_coding	4.80015	4.86768	3.75143	3.87273	1433.91	0.91222	0.142022	6.42309	1.34e-10	2.43e-09
ENSMUSG00000025034	Trim8	tripartite motif-containing 8 [Source:MGI Symbol;Acc:MGI:1933302]	19	protein_coding	6.22614	6.29312	4.96125	5.23273	5956.85	1.11274	0.163327	6.81296	9.56e-12	2.03e-10
ENSMUSG00000058704	Memo1	mediator of cell motility 1 [Source:MGI Symbol;Acc:MGI:1924140]	17	protein_coding	3.34778	3.1368	3.25537	3.65081	1752.5	-0.175069	0.168275	-1.04037	0.298166	0.433429
ENSMUSG00000095315	Gm10130	predicted gene 10130 [Source:MGI Symbol;Acc:MGI:3642547]	2	protein_coding	0.18053	0.628934	0.315536	0.105025	172.793	0.302199	0.311915	0.968852	0.332619	0.469187
ENSMUSG00000037628	Cdkn3	cyclin-dependent kinase inhibitor 3 [Source:MGI Symbol;Acc:MGI:1919641]	14	protein_coding	2.35878	1.60738	1.46569	3.03098	427.609	-0.479852	0.507529	-0.945468	0.34442	0.480677
ENSMUSG00000052085	Dock8	dedicator of cytokinesis 8 [Source:MGI Symbol;Acc:MGI:1921396]	19	protein_coding	2.55169	3.01454	1.87771	0.994817	586.866	1.27265	0.528661	2.40731	0.0160703	0.0422633
ENSMUSG00000091844	Gm8251	predicted gene 8251 [Source:MGI Symbol;Acc:MGI:3647616]	1	protein_coding	-1.05065	-0.0374745	-3.30594	-1.41219	26.9849	1.36295	0.794634	1.71519	0.0863111	0.167011
ENSMUSG00000021260	Hhipl1	hedgehog interacting protein-like 1 [Source:MGI Symbol;Acc:MGI:1919265]	12	protein_coding	3.03851	3.00073	3.31046	2.71139	1013.16	0.0783057	0.317123	0.246925	0.804966	0.872016
ENSMUSG00000024668	Sdhaf2	succinate dehydrogenase complex assembly factor 2 [Source:MGI Symbol;Acc:MGI:1913322]	19	protein_coding	4.02247	4.15853	3.41993	3.34192	1397.05	0.774382	0.133823	5.7866	7.18e-09	9.91e-08
ENSMUSG00000024570	Rbfa	ribosome binding factor A [Source:MGI Symbol;Acc:MGI:1915981]	18	protein_coding	2.88922	2.99821	3.36703	3.32386	857.021	-0.432514	0.12726	-3.39866	0.000677167	0.00281412
ENSMUSG00000061126	Cyp4f39	cytochrome P450, family 4, subfamily f, polypeptide 39 [Source:MGI Symbol;Acc:MGI:2445210]	17	protein_coding	1.00227	1.13572	-6.15355	-6.55099	80.4418	10.347	1.56017	6.63195	3.31e-11	6.44e-10
ENSMUSG00000024234	Mtpap	mitochondrial poly(A) polymerase [Source:MGI Symbol;Acc:MGI:1914690]	18	protein_coding	3.05237	2.96771	3.02398	2.7059	824.558	0.213853	0.177941	1.20182	0.229433	0.355293
ENSMUSG00000096910	Zfp955b	zinc finger protein 955B [Source:MGI Symbol;Acc:MGI:4834573]	17	protein_coding	1.98179	2.22046	3.15155	2.47721	558.202	-0.715992	0.270731	-2.64466	0.00817733	0.0240574
ENSMUSG00000060224	Pyroxd2	pyridine nucleotide-disulphide oxidoreductase domain 2 [Source:MGI Symbol;Acc:MGI:1921830]	19	protein_coding	-2.58257	-1.35349	-2.12392	-3.24537	47.233	0.491176	0.732354	0.670681	0.502424	0.630519
ENSMUSG00000002379	Ndufa11	NADH dehydrogenase (ubiquinone) 1 alpha subcomplex 11 [Source:MGI Symbol;Acc:MGI:1917125]	17	protein_coding	3.18342	3.08377	3.24572	3.34546	1164.56	-0.284707	0.167969	-1.69499	0.0900765	0.172704
ENSMUSG00000064380	Gm26448	predicted gene, 26448 [Source:MGI Symbol;Acc:MGI:5456225]	9	snoRNA	0.115721	0.258278	1.73372	1.88515	73.0349	0.530986	0.365116	1.45429	0.145865	0.25059
ENSMUSG00000048376	F2r	coagulation factor II (thrombin) receptor [Source:MGI Symbol;Acc:MGI:101802]	13	protein_coding	6.7401	7.05971	7.06868	6.16283	12038.5	0.114715	0.376926	0.304343	0.760867	0.83879
ENSMUSG00000048826	Dact2	dishevelled-binding antagonist of beta-catenin 2 [Source:MGI Symbol;Acc:MGI:1920347]	17	protein_coding	3.35754	3.3805	0.074259	0.749518	302.045	2.91351	0.293543	9.92534	3.23e-23	2.41e-21
ENSMUSG00000021916	Glt8d1	glycosyltransferase 8 domain containing 1 [Source:MGI Symbol;Acc:MGI:1923735]	14	protein_coding	2.71495	2.77436	3.77688	3.19502	974.203	-0.799997	0.248533	-3.21887	0.00128696	0.00489707
ENSMUSG00000037003	Tns2	tensin 2 [Source:MGI Symbol;Acc:MGI:2387586]	15	protein_coding	6.12651	5.99174	5.04001	5.04001	6054.96	0.951076	0.127324	7.46975	8.03e-14	2.34e-12
ENSMUSG00000024528	Srfbp1	serum response factor binding protein 1 [Source:MGI Symbol;Acc:MGI:1914472]	18	protein_coding	2.54774	2.30681	2.12501	2.28475	603.203	0.282264	0.210302	1.34218	0.179538	0.294361
ENSMUSG00000024521	Pmaip1	phorbol-12-myristate-13-acetate-induced protein 1 [Source:MGI Symbol;Acc:MGI:1930146]	18	protein_coding	3.83519	3.64482	1.47813	0.067841	404.653	2.76825	0.493936	5.60446	2.09e-08	2.6e-07
ENSMUSG00000002844	Adprh	ADP-ribosylarginine hydrolase [Source:MGI Symbol;Acc:MGI:1098234]	16	protein_coding	3.22674	3.24973	3.41789	3.62788	976.432	-0.351253	0.161329	-2.17724	0.0294627	0.0696385
ENSMUSG00000094441	Zfp955a	zinc finger protein 955A [Source:MGI Symbol;Acc:MGI:4834570]	17	protein_coding	2.26385	2.44557	2.66434	1.97175	481.621	0.0217381	0.27599	0.0787641	0.93722	0.959493
ENSMUSG00000036678	Aaas	achalasia, adrenocortical insufficiency, alacrimia [Source:MGI Symbol;Acc:MGI:2443767]	15	protein_coding	4.63949	4.27031	3.06021	3.9611	1371.84	0.846311	0.356713	2.37252	0.0176671	0.0456399
ENSMUSG00000050668	Gpatch11	G patch domain containing 11 [Source:MGI Symbol;Acc:MGI:1858435]	17	protein_coding	2.25889	2.23168	2.02063	1.82001	397.202	0.30305	0.198499	1.52671	0.126834	0.225048
ENSMUSG00000022385	Gtse1	G two S phase expressed protein 1 [Source:MGI Symbol;Acc:MGI:1352755]	15	protein_coding	3.67511	3.12542	1.79158	3.47447	900.265	0.620904	0.542251	1.14505	0.252189	0.38151
ENSMUSG00000043153	Ispd	isoprenoid synthase domain containing [Source:MGI Symbol;Acc:MGI:1923097]	12	protein_coding	-2.94206	-1.9478	-1.04486	-0.98461	50.4384	-1.63975	0.549558	-2.98376	0.00284732	0.00973499
ENSMUSG00000065944	Rnu2-10	U2 small nuclear RNA 10 [Source:MGI Symbol;Acc:MGI:97976]	11	snRNA	0.819987	1.15799	2.0481	1.32442	58.2478	1.69257	0.552395	3.06406	0.00218358	0.00776223
ENSMUSG00000045257	Morn2	MORN repeat containing 2 [Source:MGI Symbol;Acc:MGI:2674071]	17	protein_coding	0.170383	-0.212534	0.672385	0.555958	91.2557	-0.693487	0.389966	-1.77833	0.0753503	0.149619
ENSMUSG00000003352	Cacnb3	calcium channel, voltage-dependent, beta 3 subunit [Source:MGI Symbol;Acc:MGI:103307]	15	protein_coding	5.6612	5.77434	4.91035	4.47008	5067.62	0.955085	0.248119	3.8493	0.000118454	0.000621582
ENSMUSG00000021079	Timm9	translocase of inner mitochondrial membrane 9 [Source:MGI Symbol;Acc:MGI:1353436]	12	protein_coding	1.64906	1.54921	1.17138	1.80357	271.297	0.0699865	0.297742	0.235058	0.814164	0.877954
ENSMUSG00000024493	Lars	leucyl-tRNA synthetase [Source:MGI Symbol;Acc:MGI:1913808]	18	protein_coding	5.50355	5.4477	5.12259	5.74167	8173.96	0.0377256	0.241385	0.156289	0.875806	0.920377
ENSMUSG00000024056	Ndc80	NDC80 kinetochore complex component [Source:MGI Symbol;Acc:MGI:1914302]	17	protein_coding	3.7435	3.6019	1.71244	3.47246	1044.44	0.874399	0.540179	1.61872	0.105507	0.194942
ENSMUSG00000024940	Ltbp3	latent transforming growth factor beta binding protein 3 [Source:MGI Symbol;Acc:MGI:1101355]	19	protein_coding	6.9899	7.24718	7.70978	6.49853	28291	-0.250275	0.493055	-0.507602	0.611733	0.721406
ENSMUSG00000024812	Tjp2	tight junction protein 2 [Source:MGI Symbol;Acc:MGI:1341872]	19	protein_coding	6.39321	6.72821	4.48837	4.9228	6772.47	1.76217	0.19879	8.86447	7.69e-19	3.7e-17
ENSMUSG00000024795	Kif20b	kinesin family member 20B [Source:MGI Symbol;Acc:MGI:2444576]	19	protein_coding	4.91249	4.74688	2.44388	4.00097	2507.21	1.42249	0.472092	3.01315	0.00258547	0.00898157
ENSMUSG00000035049	Rrp12	ribosomal RNA processing 12 homolog (S. cerevisiae) [Source:MGI Symbol;Acc:MGI:2147437]	19	protein_coding	4.27947	4.11533	2.39467	3.56396	1879.63	1.17573	0.422561	2.78239	0.00539599	0.0168443
ENSMUSG00000002496	Tsc2	tuberous sclerosis 2 [Source:MGI Symbol;Acc:MGI:102548]	17	protein_coding	3.97504	3.98925	4.17875	4.15	2916.79	-0.113492	0.133127	-0.85251	0.393931	0.52925
ENSMUSG00000021536	Adcy2	adenylate cyclase 2 [Source:MGI Symbol;Acc:MGI:99676]	13	protein_coding	-2.83214	-1.57105	0.0935398	-2.48486	35.4473	-1.75475	1.28732	-1.3631	0.17285	0.285945
ENSMUSG00000047419	Cmya5	cardiomyopathy associated 5 [Source:MGI Symbol;Acc:MGI:1923719]	13	protein_coding	-3.29637	-2.67829	-1.17276	-2.41675	34.4534	-1.70203	0.782009	-2.17648	0.0295194	0.0697234
ENSMUSG00000042043	Tbca	tubulin cofactor A [Source:MGI Symbol;Acc:MGI:107549]	13	protein_coding	2.50688	2.22471	1.58028	2.22102	646.928	0.44983	0.258993	1.73684	0.0824154	0.160958
ENSMUSG00000093930	Hmgcs1	3-hydroxy-3-methylglutaryl-Coenzyme A synthase 1 [Source:MGI Symbol;Acc:MGI:107592]	13	protein_coding	7.45914	6.22783	7.38612	7.64486	14763.3	-0.638985	0.39189	-1.63052	0.102991	0.191501
ENSMUSG00000039457	Ppl	periplakin [Source:MGI Symbol;Acc:MGI:1194898]	16	protein_coding	5.35716	5.40436	3.2251	4.36288	3657.43	1.58162	0.494683	3.19724	0.00138751	0.00523454
ENSMUSG00000071855	Ccdc112	coiled-coil domain containing 112 [Source:MGI Symbol;Acc:MGI:1918800]	18	protein_coding	1.20406	0.870348	0.514937	0.677162	223.191	0.570046	0.272608	2.09108	0.036521	0.0830743
ENSMUSG00000037013	Ss18	SS18, nBAF chromatin remodeling complex subunit [Source:MGI Symbol;Acc:MGI:107708]	18	protein_coding	4.15939	4.09977	3.75496	3.93111	2716.19	0.303829	0.135354	2.2447	0.0247877	0.0604954
ENSMUSG00000044646	Zbtb7c	zinc finger and BTB domain containing 7C [Source:MGI Symbol;Acc:MGI:2443302]	18	protein_coding	5.70077	5.60928	6.53108	6.39868	6741.24	-0.908029	0.267235	-3.39787	0.000679139	0.0028197
ENSMUSG00000024565	Sall3	sal-like 3 (Drosophila) [Source:MGI Symbol;Acc:MGI:109295]	18	protein_coding	2.13947	2.56316	-4.21919	-3.16848	118.217	6.10948	0.574554	10.6334	2.08e-26	2.03e-24
ENSMUSG00000063236	1110038F14Rik	RIKEN cDNA 1110038F14 gene [Source:MGI Symbol;Acc:MGI:2152337]	15	protein_coding	4.52222	4.57525	4.4123	4.67667	806.758	0.0461152	0.191049	0.241379	0.809262	0.874706
ENSMUSG00000024286	Ccny	cyclin Y [Source:MGI Symbol;Acc:MGI:1915224]	18	protein_coding	4.36905	4.24293	4.35846	4.55319	3250.64	-0.126165	0.119395	-1.05671	0.290644	0.424981
ENSMUSG00000039197	Adk	adenosine kinase [Source:MGI Symbol;Acc:MGI:87930]	14	protein_coding	4.28506	4.37044	4.19288	4.85666	2048.8	-0.359021	0.205116	-1.75033	0.0800607	0.157367
ENSMUSG00000051341	Zfp52	zinc finger protein 52 [Source:MGI Symbol;Acc:MGI:99199]	17	protein_coding	1.4252	1.74281	2.16172	1.68842	290.044	-0.419584	0.256011	-1.63893	0.101228	0.189009
ENSMUSG00000022022	Mtrf1	mitochondrial translational release factor 1 [Source:MGI Symbol;Acc:MGI:2384815]	14	protein_coding	-0.294778	-0.0679609	0.0837765	0.612378	135.905	-0.441151	0.295871	-1.49103	0.135954	0.237495
ENSMUSG00000040651	Fam208a	family with sequence similarity 208, member A [Source:MGI Symbol;Acc:MGI:1921694]	14	protein_coding	2.46936	2.4743	3.29622	2.68593	1061.96	-0.47831	0.30686	-1.55872	0.119063	0.214324
ENSMUSG00000002660	Clpp	caseinolytic mitochondrial matrix peptidase proteolytic subunit [Source:MGI Symbol;Acc:MGI:1858213]	17	protein_coding	3.59953	3.85282	3.57978	3.96028	1086.95	-0.126338	0.213553	-0.591599	0.554119	0.675563
ENSMUSG00000020607	Fam84a	family with sequence similarity 84, member A [Source:MGI Symbol;Acc:MGI:2145011]	12	protein_coding	3.06384	1.64159	8.06335	5.75115	7571.82	-4.77411	0.910738	-5.24203	1.59e-07	1.65e-06
ENSMUSG00000071847	Apcdd1	adenomatosis polyposis coli down-regulated 1 [Source:MGI Symbol;Acc:MGI:3513977]	18	protein_coding	2.16	1.43809	3.65711	2.4748	1010.72	-1.26629	0.533804	-2.3722	0.0176824	0.045654
ENSMUSG00000024101	Washc1	WASH complex subunit 1 [Source:MGI Symbol;Acc:MGI:1916017]	17	protein_coding	3.57794	3.82638	3.29382	3.50979	1167.07	0.271107	0.176467	1.53631	0.124463	0.222134
ENSMUSG00000036223	Ska1	spindle and kinetochore associated complex subunit 1 [Source:MGI Symbol;Acc:MGI:1913718]	18	protein_coding	2.85588	2.22524	-0.111169	2.12278	326.792	1.11966	0.616971	1.81477	0.0695589	0.140531
ENSMUSG00000072214	2005-09-01	septin 5 [Source:MGI Symbol;Acc:MGI:1195461]	16	protein_coding	-1.33597	-1.13139	1.49057	0.861584	324.114	-2.64012	0.480517	-5.49433	3.92e-08	4.61e-07
ENSMUSG00000046761	Fam83h	family with sequence similarity 83, member H [Source:MGI Symbol;Acc:MGI:2145900]	15	protein_coding	3.10845	3.47682	3.08254	2.62072	1482.15	0.331352	0.232789	1.4234	0.154621	0.262852
ENSMUSG00000022336	Eif3e	eukaryotic translation initiation factor 3, subunit E [Source:MGI Symbol;Acc:MGI:99257]	15	protein_coding	5.69363	5.53741	5.13046	5.22402	4563.85	0.508682	0.178708	2.84645	0.00442099	0.0142241
ENSMUSG00000075033	Nxpe3	neurexophilin and PC-esterase domain family, member 3 [Source:MGI Symbol;Acc:MGI:2686598]	16	protein_coding	1.56073	1.91964	-0.363474	0.626994	328.213	1.64264	0.285708	5.74937	8.96e-09	1.21e-07
ENSMUSG00000006288	Ttc5	tetratricopeptide repeat domain 5 [Source:MGI Symbol;Acc:MGI:2683584]	14	protein_coding	2.64928	2.773	3.16253	3.12503	780.473	-0.378046	0.151742	-2.49138	0.0127249	0.0348728
ENSMUSG00000022892	App	amyloid beta (A4) precursor protein [Source:MGI Symbol;Acc:MGI:88059]	16	protein_coding	8.83972	9.1945	8.65625	8.03231	45525.7	0.477865	0.387933	1.23182	0.218014	0.34171
ENSMUSG00000002524	Puf60	poly-U binding splicing factor 60 [Source:MGI Symbol;Acc:MGI:1915209]	15	protein_coding	5.90858	5.89882	5.10759	5.49839	5436.7	0.523936	0.162068	3.23281	0.0012258	0.00469922
ENSMUSG00000032624	Eml4	echinoderm microtubule associated protein like 4 [Source:MGI Symbol;Acc:MGI:1926048]	17	protein_coding	3.33652	3.23671	3.76955	3.72919	1772.82	-0.424764	0.12443	-3.41368	0.000640909	0.00268673
ENSMUSG00000040618	Pck2	phosphoenolpyruvate carboxykinase 2 (mitochondrial) [Source:MGI Symbol;Acc:MGI:1860456]	14	protein_coding	5.22333	5.38189	6.0143	6.58637	7338.99	-1.05411	0.240923	-4.37529	1.21e-05	8.2e-05
ENSMUSG00000061665	Cd2ap	CD2-associated protein [Source:MGI Symbol;Acc:MGI:1330281]	17	protein_coding	6.95068	7.17439	7.20702	7.13306	21140.5	-0.212919	0.130088	-1.63673	0.101688	0.189656
ENSMUSG00000030662	Ipo5	importin 5 [Source:MGI Symbol;Acc:MGI:1917822]	14	protein_coding	6.03606	5.60736	5.89044	6.6702	10347.7	-0.45348	0.3275	-1.38467	0.166153	0.277466
ENSMUSG00000043881	Kbtbd7	kelch repeat and BTB (POZ) domain containing 7 [Source:MGI Symbol;Acc:MGI:2685141]	14	protein_coding	2.98384	2.95429	3.81387	3.58816	614.922	-0.830866	0.165992	-5.00545	5.57e-07	5.11e-06
ENSMUSG00000022131	Gpr180	G protein-coupled receptor 180 [Source:MGI Symbol;Acc:MGI:1930949]	14	protein_coding	2.33532	1.75684	3.27555	3.13762	1018.48	-1.07508	0.227829	-4.71877	2.37e-06	1.9e-05
ENSMUSG00000000197	Nalcn	sodium leak channel, non-selective [Source:MGI Symbol;Acc:MGI:2444306]	14	protein_coding	-4.83861	-3.01784	-2.33757	-2.56919	21.8638	-2.1955	0.999697	-2.19616	0.0280804	0.0669846
ENSMUSG00000071379	Hpcal1	hippocalcin-like 1 [Source:MGI Symbol;Acc:MGI:1855689]	12	protein_coding	2.58589	2.44506	2.65688	2.59433	1144.47	-0.0576389	0.142	-0.405906	0.684811	0.781785
ENSMUSG00000033228	Scaf11	SR-related CTD-associated factor 11 [Source:MGI Symbol;Acc:MGI:1919443]	15	protein_coding	6.33635	6.42827	5.80309	5.81318	9429.94	0.520786	0.102914	5.06037	4.18e-07	3.99e-06
ENSMUSG00000021044	Adck1	aarF domain containing kinase 1 [Source:MGI Symbol;Acc:MGI:1919363]	12	protein_coding	0.456741	0.529451	1.01144	1.36945	321.154	-0.705744	0.205229	-3.43882	0.00058426	0.00248233
ENSMUSG00000021241	Isca2	iron-sulfur cluster assembly 2 [Source:MGI Symbol;Acc:MGI:1921566]	12	protein_coding	3.72071	4.05881	4.34288	4.10314	564.691	-0.211938	0.157938	-1.34191	0.179626	0.294417
ENSMUSG00000056481	Cd248	CD248 antigen, endosialin [Source:MGI Symbol;Acc:MGI:1917695]	19	protein_coding	1.70408	0.949596	5.33518	4.69938	3097.12	-3.83433	0.487887	-7.85906	3.87e-15	1.3e-13
ENSMUSG00000055884	Fancm	Fanconi anemia, complementation group M [Source:MGI Symbol;Acc:MGI:2442306]	12	protein_coding	2.44027	2.29719	1.82553	2.76381	791.442	0.0266097	0.313271	0.0849413	0.932308	0.956391
ENSMUSG00000024841	Eif1ad	eukaryotic translation initiation factor 1A domain containing [Source:MGI Symbol;Acc:MGI:1917110]	19	protein_coding	5.22051	5.12651	3.78139	4.138	1519.44	1.10131	0.203515	5.41142	6.25e-08	7.05e-07
ENSMUSG00000019726	Lyst	lysosomal trafficking regulator [Source:MGI Symbol;Acc:MGI:107448]	13	protein_coding	3.76842	4.07013	5.13734	4.39637	3314.95	-0.92252	0.395968	-2.32978	0.0198175	0.0502571
ENSMUSG00000021495	Fam193b	family with sequence similarity 193, member B [Source:MGI Symbol;Acc:MGI:2385851]	13	protein_coding	3.55808	3.4351	3.12224	2.92373	1150.71	0.555222	0.168421	3.29664	0.000978491	0.00386985
ENSMUSG00000020974	Pole2	polymerase (DNA directed), epsilon 2 (p59 subunit) [Source:MGI Symbol;Acc:MGI:1197514]	12	protein_coding	1.71311	1.6127	0.367467	2.0822	316.539	0.251559	0.49885	0.504278	0.614066	0.723162
ENSMUSG00000021094	Dhrs7	dehydrogenase/reductase (SDR family) member 7 [Source:MGI Symbol;Acc:MGI:1913625]	12	protein_coding	2.22311	2.33118	2.49958	2.81067	487.489	-0.401096	0.246276	-1.62865	0.103388	0.192053
ENSMUSG00000033114	Slc35d2	solute carrier family 35, member D2 [Source:MGI Symbol;Acc:MGI:1917734]	13	protein_coding	0.925143	0.807357	0.374243	0.674381	187.254	0.460657	0.316027	1.45765	0.144938	0.249263
ENSMUSG00000044715	Gskip	GSK3B interacting protein [Source:MGI Symbol;Acc:MGI:1914037]	12	protein_coding	2.08977	2.02063	2.89511	2.55782	576.69	-0.622971	0.204211	-3.05063	0.00228361	0.00808142
ENSMUSG00000035885	Cox8a	cytochrome c oxidase subunit VIIIa [Source:MGI Symbol;Acc:MGI:105959]	19	protein_coding	7.83964	7.81879	7.0128	7.02439	6075.49	0.612456	0.109855	5.57512	2.47e-08	3.04e-07
ENSMUSG00000024665	Fads2	fatty acid desaturase 2 [Source:MGI Symbol;Acc:MGI:1930079]	19	protein_coding	7.79319	7.44735	6.82625	7.285	23422.9	0.424142	0.242445	1.74944	0.0802156	0.157532
ENSMUSG00000024983	Vti1a	vesicle transport through interaction with t-SNAREs 1A [Source:MGI Symbol;Acc:MGI:1855699]	19	protein_coding	3.96837	4.11579	3.29067	3.25177	1139.72	0.687039	0.179516	3.82718	0.000129619	0.000670154
ENSMUSG00000034789	Rab24	RAB24, member RAS oncogene family [Source:MGI Symbol;Acc:MGI:105065]	13	protein_coding	4.78575	4.97886	4.78683	4.65061	1376.75	0.130971	0.120913	1.08318	0.278726	0.411498
ENSMUSG00000048138	Dmrt2	doublesex and mab-3 related transcription factor 2 [Source:MGI Symbol;Acc:MGI:1330307]	19	protein_coding	-3.00914	-2.62236	-3.26772	-4.68867	17.2914	0.555072	1.00206	0.553929	0.579627	0.696332
ENSMUSG00000054200	Ffar4	free fatty acid receptor 4 [Source:MGI Symbol;Acc:MGI:2147577]	19	protein_coding	-0.198062	-1.08929	-2.22886	-4.62382	38.0733	2.12037	1.00131	2.1176	0.0342092	0.078831
ENSMUSG00000039901	9130011E15Rik	RIKEN cDNA 9130011E15 gene [Source:MGI Symbol;Acc:MGI:1918867]	19	protein_coding	3.27263	3.42794	2.84904	2.8765	1044.62	0.499725	0.178767	2.7954	0.0051836	0.0162895
ENSMUSG00000062822	4833420G17Rik	RIKEN cDNA 4833420G17 gene [Source:MGI Symbol;Acc:MGI:1914642]	13	protein_coding	3.50747	3.96752	3.42186	3.13433	1072.9	0.540208	0.207293	2.60601	0.00916049	0.0265575
ENSMUSG00000063611	Gm10134	predicted gene 10134 [Source:MGI Symbol;Acc:MGI:3642322]	2	protein_coding	-4.23679	-3.2867	1.85914	-1.07496	20.9381	-4.09164	1.38402	-2.95634	0.00311314	0.0105338
ENSMUSG00000025006	Sorbs1	sorbin and SH3 domain containing 1 [Source:MGI Symbol;Acc:MGI:700014]	19	protein_coding	0.772011	1.5046	0.517	0.584259	320.473	0.697899	0.357479	1.95228	0.0509051	0.109258
ENSMUSG00000096243	Gm24265	predicted gene, 24265 [Source:MGI Symbol;Acc:MGI:5454042]	5	snRNA	0.522425	0.481562	1.51292	-0.408589	31.188	2.26641	0.892278	2.54003	0.0110843	0.0311563
ENSMUSG00000090641	Zfp712	zinc finger protein 712 [Source:MGI Symbol;Acc:MGI:1925501]	13	protein_coding	-1.60578	-0.695565	-0.754628	-1.16336	51.5233	-0.194692	0.561765	-0.346572	0.728913	0.815143
ENSMUSG00000021537	Cetn3	centrin 3 [Source:MGI Symbol;Acc:MGI:1097706]	13	protein_coding	3.94338	3.80577	3.33652	3.76405	1114.25	0.308658	0.255035	1.21026	0.226179	0.351837
ENSMUSG00000071547	Nt5dc2	5'-nucleotidase domain containing 2 [Source:MGI Symbol;Acc:MGI:1917271]	14	protein_coding	3.43823	3.03889	3.55015	4.46215	1697.38	-1.0141	0.354259	-2.86259	0.00420188	0.0136039
ENSMUSG00000021668	Polk	polymerase (DNA directed), kappa [Source:MGI Symbol;Acc:MGI:1349767]	13	protein_coding	2.12278	2.30735	1.58093	1.55875	581.042	0.649948	0.190743	3.40745	0.000655734	0.00273777
ENSMUSG00000024610	Cd74	CD74 antigen (invariant polypeptide of major histocompatibility complex, class II antigen-associated) [Source:MGI Symbol;Acc:MGI:96534]	18	protein_coding	0.513877	1.05843	-2.7492	-3.46111	45.7708	3.5837	1.11937	3.20154	0.00136697	0.00517016
ENSMUSG00000075590	Nrbp2	nuclear receptor binding protein 2 [Source:MGI Symbol;Acc:MGI:2385017]	15	protein_coding	3.31631	3.75259	4.18514	3.23903	988.552	-0.340028	0.379376	-0.896283	0.370102	0.50551
ENSMUSG00000022556	Hsf1	heat shock factor 1 [Source:MGI Symbol;Acc:MGI:96238]	15	protein_coding	4.2408	4.16717	3.82035	4.04634	1817.24	0.326675	0.192414	1.69777	0.0895506	0.171948
ENSMUSG00000044986	Tst	thiosulfate sulfurtransferase, mitochondrial [Source:MGI Symbol;Acc:MGI:98852]	15	protein_coding	4.58222	4.28506	3.55168	3.89226	1229.08	0.629758	0.270563	2.32758	0.0199342	0.0505005
ENSMUSG00000022324	Matn2	matrilin 2 [Source:MGI Symbol;Acc:MGI:109613]	15	protein_coding	2.25135	1.0047	5.916	5.10189	4767.99	-3.83441	0.503951	-7.60869	2.77e-14	8.51e-13
ENSMUSG00000093815	Gm26444	predicted gene, 26444 [Source:MGI Symbol;Acc:MGI:5456221]	12	snRNA	-0.333528	0.132743	0.434166	-0.189925	39.1232	2.17128	0.572181	3.79473	0.000147801	0.000748373
ENSMUSG00000034190	Chmp7	charged multivesicular body protein 7 [Source:MGI Symbol;Acc:MGI:1913922]	14	protein_coding	3.98196	4.0734	3.94781	4.03375	1564.88	0.0476393	0.124001	0.384186	0.700841	0.79393
ENSMUSG00000033712	Ccar2	cell cycle activator and apoptosis regulator 2 [Source:MGI Symbol;Acc:MGI:2444228]	14	protein_coding	4.52922	4.59669	4.41445	4.65618	2291.23	0.0548174	0.167386	0.327491	0.743297	0.825437
ENSMUSG00000063727	Tnfrsf11b	tumor necrosis factor receptor superfamily, member 11b (osteoprotegerin) [Source:MGI Symbol;Acc:MGI:109587]	15	protein_coding	-2.2235	-0.921838	-4.10533	-5.37405	45.9839	3.70438	0.97657	3.79325	0.000148688	0.000752577
ENSMUSG00000036291	Ap5m1	adaptor-related protein complex 5, mu 1 subunit [Source:MGI Symbol;Acc:MGI:1921635]	14	protein_coding	2.78384	2.95868	2.96732	2.70959	737.962	0.107281	0.178438	0.60122	0.547693	0.670346
ENSMUSG00000067928	Zfp760	zinc finger protein 760 [Source:MGI Symbol;Acc:MGI:2679257]	17	protein_coding	0.721141	1.17599	1.54034	1.16182	230.887	-0.347882	0.336437	-1.03402	0.301128	0.436411
ENSMUSG00000049090	Zadh2	zinc binding alcohol dehydrogenase, domain containing 2 [Source:MGI Symbol;Acc:MGI:2444835]	18	protein_coding	5.03034	5.10064	4.35104	4.55764	2155.28	0.534583	0.297031	1.79975	0.0719	0.144111
ENSMUSG00000024425	Ndfip1	Nedd4 family interacting protein 1 [Source:MGI Symbol;Acc:MGI:1929601]	18	protein_coding	4.6224	4.71296	5.36818	4.96064	5121.36	-0.492698	0.235129	-2.09544	0.036132	0.082371
ENSMUSG00000033020	Polr2f	polymerase (RNA) II (DNA directed) polypeptide F [Source:MGI Symbol;Acc:MGI:1349393]	15	protein_coding	5.22533	5.22117	3.87104	4.42588	2298.6	1.02634	0.239327	4.28845	1.8e-05	0.000115889
ENSMUSG00000024594	Prrc1	proline-rich coiled-coil 1 [Source:MGI Symbol;Acc:MGI:1916106]	18	protein_coding	3.79949	3.53179	4.78575	4.49173	3262.48	-0.922197	0.191769	-4.8089	1.52e-06	1.26e-05
ENSMUSG00000054072	Iigp1	interferon inducible GTPase 1 [Source:MGI Symbol;Acc:MGI:1926259]	18	protein_coding	-0.621999	-0.855151	4.57053	0.96902	532.96	-4.36776	1.35694	-3.21884	0.00128711	0.00489707
ENSMUSG00000022100	Xpo7	exportin 7 [Source:MGI Symbol;Acc:MGI:1929705]	14	protein_coding	4.49677	4.54784	4.26147	4.86253	3491.83	-0.0423032	0.201807	-0.209622	0.833962	0.891632
ENSMUSG00000022391	Rangap1	RAN GTPase activating protein 1 [Source:MGI Symbol;Acc:MGI:103071]	15	protein_coding	6.55672	6.26418	4.86094	5.95095	6536.31	0.938971	0.373417	2.51454	0.0119188	0.0330208
ENSMUSG00000022052	Ppp2r2a	protein phosphatase 2, regulatory subunit B, alpha [Source:MGI Symbol;Acc:MGI:1919228]	14	protein_coding	4.00958	3.90046	4.24468	4.33451	2954.9	-0.295026	0.12164	-2.42541	0.0152912	0.040532
ENSMUSG00000033589	Reep4	receptor accessory protein 4 [Source:MGI Symbol;Acc:MGI:1919799]	14	protein_coding	3.87104	3.71834	3.17802	4.39277	1133.99	-0.248976	0.442187	-0.563055	0.573397	0.690598
ENSMUSG00000048755	Mcat	malonyl CoA:ACP acyltransferase (mitochondrial) [Source:MGI Symbol;Acc:MGI:2388651]	15	protein_coding	2.80043	3.21426	2.65172	2.87563	629.277	0.237083	0.217745	1.08881	0.276236	0.408946
ENSMUSG00000054277	Arfgap3	ADP-ribosylation factor GTPase activating protein 3 [Source:MGI Symbol;Acc:MGI:1913501]	15	protein_coding	2.52357	2.71007	2.87773	2.80893	1231.4	-0.159901	0.214538	-0.745327	0.456074	0.587166
ENSMUSG00000091780	Sco2	SCO2 cytochrome c oxidase assembly protein [Source:MGI Symbol;Acc:MGI:3818630]	15	protein_coding	3.44752	3.74269	2.8679	2.95086	499.087	0.676025	0.224876	3.00622	0.00264522	0.00915359
ENSMUSG00000033065	Pfkm	phosphofructokinase, muscle [Source:MGI Symbol;Acc:MGI:97548]	15	protein_coding	3.86416	3.62224	4.34836	4.19876	2495.76	-0.463287	0.212452	-2.18066	0.0292085	0.0691718
ENSMUSG00000005823	Gpr108	G protein-coupled receptor 108 [Source:MGI Symbol;Acc:MGI:1925558]	17	protein_coding	3.60728	3.61822	4.35665	4.17043	1686.95	-0.625333	0.174341	-3.58684	0.000334703	0.00153074
ENSMUSG00000005370	Msh6	mutS homolog 6 [Source:MGI Symbol;Acc:MGI:1343961]	17	protein_coding	6.02509	6.07646	5.47824	5.8291	5225.81	0.367967	0.215692	1.70599	0.0880103	0.169492
ENSMUSG00000023034	Nr4a1	nuclear receptor subfamily 4, group A, member 1 [Source:MGI Symbol;Acc:MGI:1352454]	15	protein_coding	0.685062	0.81728	1.78704	1.23997	394.242	-0.894154	0.563879	-1.58572	0.112803	0.205588
ENSMUSG00000001270	Ckb	creatine kinase, brain [Source:MGI Symbol;Acc:MGI:88407]	12	protein_coding	0.634781	0.393444	2.21366	1.80544	620.207	-1.75218	0.339124	-5.16677	2.38e-07	2.39e-06
ENSMUSG00000024248	Cox7a2l	cytochrome c oxidase subunit VIIa polypeptide 2-like [Source:MGI Symbol;Acc:MGI:106015]	17	protein_coding	4.10605	4.1445	5.17741	5.03219	2483.52	-1.01364	0.175703	-5.76905	7.97e-09	1.09e-07
ENSMUSG00000021003	Galc	galactosylceramidase [Source:MGI Symbol;Acc:MGI:95636]	12	protein_coding	1.82553	2.51555	1.69045	1.58868	577.187	0.596809	0.269684	2.213	0.026898	0.0645772
ENSMUSG00000063897	DHRSX	dehydrogenase/reductase (SDR family) X chromosome (Dhrsx), mRNA [Source:RefSeq mRNA;Acc:NM_001033326]	GL456216.1	protein_coding	3.26748	3.47285	3.39205	3.46621	928.468	-0.0092019	0.17244	-0.0533629	0.957443	0.97171
ENSMUSG00000024902	Mrpl11	mitochondrial ribosomal protein L11 [Source:MGI Symbol;Acc:MGI:2137215]	19	protein_coding	4.62494	4.58222	3.71367	4.00798	1123.82	0.63155	0.222667	2.8363	0.00456393	0.0146048
ENSMUSG00000037933	Bicd2	bicaudal D homolog 2 (Drosophila) [Source:MGI Symbol;Acc:MGI:1924145]	13	protein_coding	4.43958	4.23901	4.189	4.32359	3667.19	0.155474	0.156588	0.992881	0.320768	0.457032
ENSMUSG00000011158	Brf1	BRF1, RNA polymerase III transcription initiation factor 90 kDa subunit [Source:MGI Symbol;Acc:MGI:1919558]	12	protein_coding	2.55361	2.54139	3.09576	2.98643	1055.1	-0.41456	0.177421	-2.33659	0.0194604	0.0494577
ENSMUSG00000056612	Ppp1r14b	protein phosphatase 1, regulatory (inhibitor) subunit 14B [Source:MGI Symbol;Acc:MGI:107682]	19	protein_coding	6.47236	5.97713	4.99383	5.77661	4729.04	0.615813	0.3807	1.61758	0.105752	0.195283
ENSMUSG00000037594	BC022687	cDNA sequence BC022687 [Source:MGI Symbol;Acc:MGI:2443738]	12	protein_coding	1.69363	2.05909	1.35163	1.1136	385.364	0.531612	0.291561	1.82333	0.0682537	0.138269
ENSMUSG00000021361	Tmem14c	transmembrane protein 14C [Source:MGI Symbol;Acc:MGI:1913404]	13	protein_coding	4.95362	4.96306	4.50784	4.87148	2129.86	0.162094	0.176718	0.917246	0.359014	0.495465
ENSMUSG00000067586	S1pr3	sphingosine-1-phosphate receptor 3 [Source:MGI Symbol;Acc:MGI:1339365]	13	protein_coding	-1.44346	-2.02391	-0.115823	-0.392048	148.144	-1.46064	0.460987	-3.16849	0.00153231	0.00569442
ENSMUSG00000024666	Tmem138	transmembrane protein 138 [Source:MGI Symbol;Acc:MGI:1920232]	19	protein_coding	3.16907	3.03182	2.45411	2.43371	502.199	0.565159	0.17229	3.28028	0.00103704	0.00406963
ENSMUSG00000036097	Fam178a	family with sequence similarity 178, member A [Source:MGI Symbol;Acc:MGI:1924968]	19	protein_coding	4.77939	5.33371	3.70417	3.6991	2930.95	1.39854	0.237459	5.88963	3.87e-09	5.65e-08
ENSMUSG00000024642	Tle4	transducin-like enhancer of split 4 [Source:MGI Symbol;Acc:MGI:104633]	19	protein_coding	3.60691	3.76405	1.79652	2.39982	964.561	1.57731	0.221356	7.12567	1.04e-12	2.55e-11
ENSMUSG00000024975	Pdcd4	programmed cell death 4 [Source:MGI Symbol;Acc:MGI:107490]	19	protein_coding	3.74633	3.549	3.94862	3.85674	1800.75	-0.18967	0.310878	-0.61011	0.541789	0.665121
ENSMUSG00000021690	Jmy	junction-mediating and regulatory protein [Source:MGI Symbol;Acc:MGI:1913096]	13	protein_coding	3.56004	4.17628	3.71525	3.6663	2444.7	0.236004	0.213816	1.10377	0.269691	0.401427
ENSMUSG00000052727	Map1b	microtubule-associated protein 1B [Source:MGI Symbol;Acc:MGI:1306778]	13	protein_coding	6.79861	6.41711	5.51432	5.8572	10776.4	0.848989	0.298559	2.84362	0.00446039	0.0143234
ENSMUSG00000021725	Parp8	poly (ADP-ribose) polymerase family, member 8 [Source:MGI Symbol;Acc:MGI:1098713]	13	protein_coding	2.93876	3.02563	1.99063	1.58239	706.711	1.17393	0.311723	3.76594	0.000165927	0.000829819
ENSMUSG00000024754	Tmem2	transmembrane protein 2 [Source:MGI Symbol;Acc:MGI:1890373]	19	protein_coding	5.05807	5.16225	4.41723	4.81543	4545.87	0.483736	0.161635	2.99277	0.00276462	0.00950065
ENSMUSG00000074807	Gm10762	predicted gene 10762 [Source:MGI Symbol;Acc:MGI:3704209]	2	protein_coding	0.794082	0.891669	2.14614	1.82485	94.9844	-0.712991	0.289579	-2.46216	0.0138103	0.0373365
ENSMUSG00000024887	Asah2	N-acylsphingosine amidohydrolase 2 [Source:MGI Symbol;Acc:MGI:1859310]	19	protein_coding	1.96149	1.94696	2.64555	1.50935	854.67	-0.196813	0.489785	-0.401837	0.687804	0.784134
ENSMUSG00000048720	Tbc1d12	TBC1D12: TBC1 domain family, member 12 [Source:MGI Symbol;Acc:MGI:2384803]	19	protein_coding	1.67783	1.68978	1.08012	0.857695	433.582	0.764222	0.241896	3.1593	0.0015815	0.00585935
ENSMUSG00000025200	Cwf19l1	CWF19-like 1, cell cycle control (S. pombe) [Source:MGI Symbol;Acc:MGI:1919752]	19	protein_coding	2.81756	2.65219	1.3057	1.78135	487.028	1.2178	0.249792	4.87524	1.09e-06	9.41e-06
ENSMUSG00000021758	Ddx4	DEAD (Asp-Glu-Ala-Asp) box polypeptide 4 [Source:MGI Symbol;Acc:MGI:102670]	13	protein_coding	0.258278	-2.55605	-1.09809	0.581131	285.603	-0.482434	0.864212	-0.558236	0.576683	0.693622
ENSMUSG00000105025	Rnu3b1	U3B small nuclear RNA 1 [Source:MGI Symbol;Acc:MGI:97985]	11	snoRNA	-2.84041	0.898561	-1.2126	1.03132	41.0061	1.71265	1.1326	1.51214	0.130499	0.229759
ENSMUSG00000046201	Scaf8	SR-related CTD-associated factor 8 [Source:MGI Symbol;Acc:MGI:1925212]	17	protein_coding	4.29551	4.45897	4.11659	4.21893	3061.16	0.231471	0.120992	1.91311	0.0557338	0.117425
ENSMUSG00000045763	Basp1	brain abundant, membrane attached signal protein 1 [Source:MGI Symbol;Acc:MGI:1917600]	15	protein_coding	6.19261	5.96752	4.46536	4.4123	5791.98	1.65375	0.160871	10.28	8.67e-25	7.46e-23
ENSMUSG00000021908	Gm6768	predicted gene 6768 [Source:MGI Symbol;Acc:MGI:3648259]	12	protein_coding	-0.234825	0.00819442	-0.196258	-0.18376	57.3278	0.0295637	0.47484	0.0622603	0.950356	0.968098
ENSMUSG00000024525	Impa2	inositol (myo)-1(or 4)-monophosphatase 2 [Source:MGI Symbol;Acc:MGI:2149728]	18	protein_coding	1.92027	1.53891	2.05449	2.00019	482.905	-0.201523	0.230529	-0.874178	0.382021	0.517287
ENSMUSG00000050891	Tatdn1	TatD DNase domain containing 1 [Source:MGI Symbol;Acc:MGI:1916944]	15	protein_coding	1.79097	1.60201	1.46281	1.4004	398.577	0.319695	0.172292	1.85554	0.0635191	0.130489
ENSMUSG00000045211	Nudt18	nudix (nucleoside diphosphate linked moiety X)-type motif 18 [Source:MGI Symbol;Acc:MGI:2385853]	14	protein_coding	1.91271	2.21989	2.98809	2.66613	482.029	-0.833765	0.283235	-2.94373	0.00324287	0.0108992
ENSMUSG00000022120	Rnf219	ring finger protein 219 [Source:MGI Symbol;Acc:MGI:1919736]	14	protein_coding	1.55455	1.50935	1.39591	1.85776	471.101	-0.0681919	0.248322	-0.274611	0.783615	0.856483
ENSMUSG00000020576	Nbas	neuroblastoma amplified sequence [Source:MGI Symbol;Acc:MGI:1918419]	12	protein_coding	4.02896	3.65711	4.83086	4.89741	2391.08	-1.09489	0.164172	-6.66916	2.57e-11	5.07e-10
ENSMUSG00000036061	Smug1	single-strand selective monofunctional uracil DNA glycosylase [Source:MGI Symbol;Acc:MGI:1918976]	15	protein_coding	3.46244	3.70614	3.5173	3.20391	685.644	0.154539	0.238679	0.647477	0.517323	0.644039
ENSMUSG00000034574	Daam1	dishevelled associated activator of morphogenesis 1 [Source:MGI Symbol;Acc:MGI:1914596]	12	protein_coding	3.38923	3.35285	3.60885	3.3912	1454.45	-0.134844	0.208839	-0.645681	0.518486	0.645008
ENSMUSG00000034295	Fhod3	formin homology 2 domain containing 3 [Source:MGI Symbol;Acc:MGI:1925847]	18	protein_coding	1.44365	2.23394	-2.78551	-1.6894	109.368	3.73652	0.481097	7.76668	8.06e-15	2.61e-13
ENSMUSG00000072949	Acot1	acyl-CoA thioesterase 1 [Source:MGI Symbol;Acc:MGI:1349396]	12	protein_coding	2.10673	2.70959	2.88792	3.49231	574.898	-0.844196	0.401187	-2.10424	0.0353573	0.0810729
ENSMUSG00000022682	Rrn3	RRN3 RNA polymerase I transcription factor homolog (yeast) [Source:MGI Symbol;Acc:MGI:1925255]	16	protein_coding	4.33576	4.13586	4.1779	4.54784	2793.08	-0.0838015	0.209412	-0.400176	0.689027	0.785079
ENSMUSG00000024855	Pacs1	phosphofurin acidic cluster sorting protein 1 [Source:MGI Symbol;Acc:MGI:1277113]	19	protein_coding	3.46701	3.73994	2.81201	2.85671	1417.2	0.805989	0.214504	3.75746	0.000171647	0.000855499
ENSMUSG00000024352	Spata24	spermatogenesis associated 24 [Source:MGI Symbol;Acc:MGI:1918492]	18	protein_coding	0.942823	-0.00448119	-0.303512	0.361875	90.6011	0.437355	0.454529	0.962217	0.335941	0.472231
ENSMUSG00000057069	Ero1lb	ERO1-like beta (S. cerevisiae) [Source:MGI Symbol;Acc:MGI:1914725]	13	protein_coding	1.43881	1.24759	0.12876	0.793116	239.654	0.960293	0.258676	3.71234	0.00020535	0.00100015
ENSMUSG00000043445	Pgp	phosphoglycolate phosphatase [Source:MGI Symbol;Acc:MGI:1914328]	17	protein_coding	3.81026	4.1111	3.96478	3.83637	1788.25	0.11724	0.261643	0.44809	0.654088	0.755774
ENSMUSG00000057561	Eif1a	eukaryotic translation initiation factor 1A [Source:MGI Symbol;Acc:MGI:95298]	18	protein_coding	5.33153	5.28318	5.25066	5.33299	3949.99	-0.00288193	0.174086	-0.0165547	0.986792	0.990926
ENSMUSG00000041712	Ubr7	ubiquitin protein ligase E3 component n-recognin 7 (putative) [Source:MGI Symbol;Acc:MGI:1913872]	12	protein_coding	3.56967	3.63141	4.19499	4.05127	1487.27	-0.464044	0.117993	-3.9328	8.4e-05	0.000458136
ENSMUSG00000021276	Cinp	cyclin-dependent kinase 2 interacting protein [Source:MGI Symbol;Acc:MGI:1914486]	12	protein_coding	2.80133	2.45158	2.49479	3.04569	713.1	-0.125457	0.290824	-0.431384	0.666189	0.766195
ENSMUSG00000031600	Vps37a	vacuolar protein sorting 37A [Source:MGI Symbol;Acc:MGI:1261835]	8	protein_coding	3.34585	3.49271	4.00256	3.42641	1849.39	-0.261411	0.246776	-1.0593	0.289461	0.424036
ENSMUSG00000032846	Zswim6	zinc finger SWIM-type containing 6 [Source:MGI Symbol;Acc:MGI:1914513]	13	protein_coding	2.62214	2.60633	2.06856	1.16886	605.897	0.925515	0.412761	2.24226	0.0249448	0.0607904
ENSMUSG00000042284	Itga1	integrin alpha 1 [Source:MGI Symbol;Acc:MGI:96599]	13	protein_coding	-1.07812	-1.47392	3.56766	2.1478	758.845	-4.33396	0.681179	-6.36243	1.99e-10	3.52e-09
ENSMUSG00000044477	Zfand3	zinc finger, AN1-type domain 3 [Source:MGI Symbol;Acc:MGI:1096572]	17	protein_coding	4.97476	4.99683	5.14971	4.96182	4119.84	-0.121218	0.234369	-0.517212	0.605008	0.716336
ENSMUSG00000046229	Scand1	SCAN domain-containing 1 [Source:MGI Symbol;Acc:MGI:1343132]	2	protein_coding	2.71053	3.13762	3.27633	2.20369	1308.64	0.40355	0.135927	2.96887	0.00298897	0.0101727
ENSMUSG00000025888	Casp1	caspase 1 [Source:MGI Symbol;Acc:MGI:96544]	9	protein_coding	3.26037	3.77732	-0.388451	-0.727101	430.165	4.05992	0.284037	14.2936	2.4e-46	7.15e-44
ENSMUSG00000022564	Grina	glutamate receptor, ionotropic, N-methyl D-aspartate-associated protein 1 (glutamate binding) [Source:MGI Symbol;Acc:MGI:1913418]	15	protein_coding	5.67003	6.32404	6.01021	4.84554	4908.31	0.238299	0.415015	0.574194	0.565836	0.684931
ENSMUSG00000033039	Micall1	microtubule associated monooxygenase, calponin and LIM domain containing -like 1 [Source:MGI Symbol;Acc:MGI:105870]	15	protein_coding	4.79116	4.63689	4.87205	4.56469	4467.77	0.0346066	0.217699	0.158965	0.873696	0.919021
ENSMUSG00000022463	Srebf2	sterol regulatory element binding factor 2 [Source:MGI Symbol;Acc:MGI:107585]	15	protein_coding	7.36383	6.92601	6.69081	6.79613	19788.4	0.303944	0.182902	1.66178	0.0965563	0.182007
ENSMUSG00000022024	Sugt1	SGT1, suppressor of G2 allele of SKP1 (S. cerevisiae) [Source:MGI Symbol;Acc:MGI:1915205]	14	protein_coding	3.54088	3.46577	3.16569	3.22871	1381.96	0.369475	0.130265	2.83633	0.00456349	0.0146048
ENSMUSG00000022114	Spry2	sprouty homolog 2 (Drosophila) [Source:MGI Symbol;Acc:MGI:1345138]	14	protein_coding	3.57042	3.85674	3.92538	3.929	833.207	-0.300266	0.317392	-0.946043	0.344127	0.480467
ENSMUSG00000024066	Xdh	xanthine dehydrogenase [Source:MGI Symbol;Acc:MGI:98973]	17	protein_coding	3.27711	3.75106	5.37301	4.44145	4422.82	-1.44036	0.364938	-3.94687	7.92e-05	0.000435237
ENSMUSG00000047379	B4gat1	beta-1,4-glucuronyltransferase 1 [Source:MGI Symbol;Acc:MGI:1919680]	19	protein_coding	4.84067	4.8122	4.67917	4.72565	1439.91	0.1133	0.152056	0.745121	0.456199	0.587166
ENSMUSG00000021143	Pacs2	phosphofurin acidic cluster sorting protein 2 [Source:MGI Symbol;Acc:MGI:1924399]	12	protein_coding	4.8804	4.89741	4.45223	4.51559	4455.57	0.452638	0.124127	3.64656	0.000265771	0.00125526
ENSMUSG00000037960	Card19	caspase recruitment domain family, member 19 [Source:MGI Symbol;Acc:MGI:1915730]	13	protein_coding	4.89406	4.87373	4.06792	4.00343	2418.94	0.857797	0.111315	7.70601	1.3e-14	4.1e-13
ENSMUSG00000025047	Pdcd11	programmed cell death 11 [Source:MGI Symbol;Acc:MGI:1341788]	19	protein_coding	5.30208	5.22601	4.28953	4.61753	4225.21	0.842535	0.228694	3.68412	0.000229491	0.00110371
ENSMUSG00000097350	4732491K20Rik	RIKEN cDNA 4732491K20 gene [Source:MGI Symbol;Acc:MGI:3026975]	17	lincRNA	-0.679675	-0.319359	-1.14276	-0.599221	44.109	0.216528	0.416377	0.52003	0.603043	0.714885
ENSMUSG00000097006	9530082P21Rik	RIKEN cDNA 9530082P21 gene [Source:MGI Symbol;Acc:MGI:3603340]	17	lincRNA	-1.10377	-0.61797	-0.704626	-2.40313	73.6677	0.22882	0.682886	0.335077	0.737567	0.821811
ENSMUSG00000097119	B230354K17Rik	RIKEN cDNA B230354K17 gene [Source:MGI Symbol;Acc:MGI:2443272]	17	lincRNA	2.83875	3.04485	3.08212	3.10277	651.269	-0.199296	0.194274	-1.02585	0.30496	0.440317
ENSMUSG00000096971	4930556M19Rik	RIKEN cDNA 4930556M19 gene [Source:MGI Symbol;Acc:MGI:1922509]	15	lincRNA	0.742985	1.48716	-0.646905	-0.837443	59.0215	1.75045	0.603902	2.89856	0.00374875	0.0123362
ENSMUSG00000097222	1010001N08Rik	RIKEN cDNA 1010001N08 gene [Source:MGI Symbol;Acc:MGI:1915684]	18	lincRNA	2.68853	2.35349	4.17668	3.79175	631.146	-1.51633	0.282666	-5.3644	8.12e-08	8.96e-07
ENSMUSG00000097440	Gm6277	predicted gene 6277 [Source:MGI Symbol;Acc:MGI:3779583]	18	lincRNA	-2.87875	-2.84041	-0.150964	0.302768	55.0945	-3.06027	0.529867	-5.77554	7.67e-09	1.05e-07
ENSMUSG00000097080	1700086O06Rik	RIKEN cDNA 1700086O06 gene [Source:MGI Symbol;Acc:MGI:1920766]	18	lincRNA	0.259523	0.385463	-1.63406	-0.535848	64.9227	1.22092	0.475066	2.57001	0.0101696	0.0290502
ENSMUSG00000097577	6230400D17Rik	RIKEN cDNA 6230400D17 gene [Source:MGI Symbol;Acc:MGI:1923383]	14	lincRNA	-1.78874	-1.33597	-2.59647	-2.29018	28.0327	0.642458	0.576585	1.11425	0.265173	0.396284
ENSMUSG00000097601	Gm26660	predicted gene, 26660 [Source:MGI Symbol;Acc:MGI:5477154]	14	lincRNA	-1.53	-1.56727	-2.86348	-2.89468	22.4276	1.11414	0.722599	1.54185	0.12311	0.220217
ENSMUSG00000097431	Gm26782	predicted gene, 26782 [Source:MGI Symbol;Acc:MGI:5477276]	14	lincRNA	-1.03113	-1.1817	2.64051	2.23504	247.286	-3.65868	0.26989	-13.5562	7.28e-42	1.72e-39
ENSMUSG00000097743	Gm16973	predicted gene, 16973 [Source:MGI Symbol;Acc:MGI:4439897]	14	lincRNA	0.226776	0.41165	0.171762	0.0853865	50.3168	0.127454	0.441145	0.288917	0.772645	0.847668
ENSMUSG00000097715	Gpr137b-ps	G protein-coupled receptor 137B, pseudogene [Source:MGI Symbol;Acc:MGI:3710533]	13	lincRNA	1.37822	1.48649	0.466466	1.48649	314.08	0.442997	0.387865	1.14214	0.253394	0.382901
ENSMUSG00000097828	6430562O15Rik	RIKEN cDNA 6430562O15 gene [Source:MGI Symbol;Acc:MGI:2444982]	13	lincRNA	-4.41831	-3.83829	-1.74832	-1.54457	21.0239	-3.34275	0.850179	-3.93182	8.43e-05	0.000459455
ENSMUSG00000097397	Gm16861	predicted gene, 16861 [Source:MGI Symbol;Acc:MGI:4439785]	16	lincRNA	-2.4279	-1.03396	-1.90586	-1.06236	29.8668	-0.407495	0.596542	-0.683095	0.494547	0.623373
ENSMUSG00000097537	2610020C07Rik	RIKEN cDNA 2610020C07 gene [Source:MGI Symbol;Acc:MGI:1917168]	16	lincRNA	-0.03315	-0.476147	-0.143367	0.26182	69.4275	-0.235296	0.498801	-0.471723	0.637124	0.742504
ENSMUSG00000097476	Gm26583	predicted gene, 26583 [Source:MGI Symbol;Acc:MGI:5477077]	12	lincRNA	-3.65789	-3.08797	-1.2793	-1.77575	19.0693	-2.59361	0.822968	-3.15153	0.00162418	0.00598774
ENSMUSG00000097233	Gm17552	predicted gene, 17552 [Source:MGI Symbol;Acc:MGI:4937186]	19	lincRNA	-1.61451	-0.73848	-3.60851	-3.56173	21.7053	2.26469	0.842255	2.68884	0.00717003	0.0215117
ENSMUSG00000097787	2700046G09Rik	RIKEN cDNA 2700046G09 gene [Source:MGI Symbol;Acc:MGI:1914438]	19	lincRNA	-0.311981	-0.724855	-0.149418	-0.869723	27.0831	0.0323723	0.76652	0.0422328	0.966313	0.978192
ENSMUSG00000097636	Mirt1	myocardial infarction associated transcript 1 [Source:MGI Symbol;Acc:MGI:1922001]	19	lincRNA	4.15	4.10647	2.1791	2.18476	990.747	2.02159	0.298275	6.7776	1.22e-11	2.55e-10
ENSMUSG00000097785	B230217O12Rik	RIKEN cDNA B230217O12 gene [Source:MGI Symbol;Acc:MGI:2444948]	19	lincRNA	-4.27092	-3.79849	-0.015686	-1.34669	58.8009	-4.03072	0.81318	-4.95673	7.17e-07	6.44e-06
ENSMUSG00000059326	Csf2ra	colony stimulating factor 2 receptor, alpha, low-affinity (granulocyte-macrophage) [Source:MGI Symbol;Acc:MGI:1339754]	19	protein_coding	-0.199693	1.07364	0.536875	-0.217288	276.522	-8.28e-05	0.391728	-0.000211495	0.999831	0.999831
ENSMUSG00000020516	Rps6kb1	ribosomal protein S6 kinase, polypeptide 1 [Source:MGI Symbol;Acc:MGI:1270849]	11	protein_coding	3.67155	3.4998	3.67823	3.79293	1851.82	-0.0921843	0.177581	-0.519112	0.603682	0.715201
ENSMUSG00000027201	Myef2	myelin basic protein expression factor 2, repressor [Source:MGI Symbol;Acc:MGI:104592]	2	protein_coding	5.12909	4.87093	4.92105	5.33007	4565.61	-0.0974364	0.206776	-0.471217	0.637486	0.742664
ENSMUSG00000004637	Wwox	WW domain-containing oxidoreductase [Source:MGI Symbol;Acc:MGI:1931237]	8	protein_coding	2.67368	2.58543	2.79818	2.27573	338.118	-0.459268	0.351156	-1.30788	0.190915	0.308335
ENSMUSG00000028399	Ptprd	protein tyrosine phosphatase, receptor type, D [Source:MGI Symbol;Acc:MGI:97812]	4	protein_coding	6.47654	7.0273	6.55672	6.03054	3367.32	-0.774879	0.358402	-2.16204	0.0306152	0.0719321
ENSMUSG00000017897	Eya2	EYA transcriptional coactivator and phosphatase 2 [Source:MGI Symbol;Acc:MGI:109341]	2	protein_coding	3.08169	3.07754	3.08678	4.28597	1651.79	-0.632724	0.351981	-1.79761	0.0722392	0.144618
ENSMUSG00000073436	Eme2	essential meiotic structure-specific endonuclease subunit 2 [Source:MGI Symbol;Acc:MGI:1919889]	17	protein_coding	2.47227	2.43977	3.43263	3.00396	771.592	-0.88137	0.222005	-3.97004	7.19e-05	0.000398428
ENSMUSG00000032575	Manf	mesencephalic astrocyte-derived neurotrophic factor [Source:MGI Symbol;Acc:MGI:1922090]	9	protein_coding	5.08267	4.34697	5.09159	5.84202	6181.35	-0.745513	0.355579	-2.09662	0.0360274	0.0821604
ENSMUSG00000020346	Mgat1	mannoside acetylglucosaminyltransferase 1 [Source:MGI Symbol;Acc:MGI:96973]	11	protein_coding	4.30862	4.4536	4.81488	4.58166	2758.53	-0.27897	0.144728	-1.92754	0.053912	0.114413
ENSMUSG00000025170	Rab40b	Rab40B, member RAS oncogene family [Source:MGI Symbol;Acc:MGI:2183451]	11	protein_coding	-1.40861	-2.92496	2.25189	0.955591	305.376	-3.68225	0.70674	-5.21019	1.89e-07	1.94e-06
ENSMUSG00000038880	Mrps34	mitochondrial ribosomal protein S34 [Source:MGI Symbol;Acc:MGI:1930188]	17	protein_coding	4.15134	4.26235	4.00137	4.30409	1442.06	-0.0767551	0.175779	-0.436656	0.662361	0.76323
ENSMUSG00000037772	Mrpl23	mitochondrial ribosomal protein L23 [Source:MGI Symbol;Acc:MGI:1196612]	7	protein_coding	2.34002	2.41144	2.45999	2.57307	623.08	-0.184196	0.13885	-1.32658	0.184647	0.300571
ENSMUSG00000039253	Fn3krp	fructosamine 3 kinase related protein [Source:MGI Symbol;Acc:MGI:2679256]	11	protein_coding	2.53742	2.23275	2.70869	2.67727	482.871	-0.352904	0.232872	-1.51544	0.12966	0.228733
ENSMUSG00000020521	Rnft1	ring finger protein, transmembrane 1 [Source:MGI Symbol;Acc:MGI:1924142]	11	protein_coding	3.38365	3.45222	3.89105	3.65512	1371.45	-0.338601	0.184061	-1.83961	0.0658259	0.134487
ENSMUSG00000060288	Ppih	peptidyl prolyl isomerase H [Source:MGI Symbol;Acc:MGI:106499]	4	protein_coding	2.56974	2.05505	1.25623	2.50201	482.653	0.348918	0.430304	0.810862	0.417445	0.551403
ENSMUSG00000005417	Mprip	myosin phosphatase Rho interacting protein [Source:MGI Symbol;Acc:MGI:1349438]	11	protein_coding	7.60474	7.59163	7.43179	7.52378	27926.8	-0.0747428	0.098991	-0.755046	0.450221	0.581753
ENSMUSG00000035890	Rnf126	ring finger protein 126 [Source:MGI Symbol;Acc:MGI:1917544]	10	protein_coding	4.17337	3.90003	3.82877	4.28251	2207.7	-0.146221	0.226248	-0.646287	0.518094	0.644759
ENSMUSG00000067158	Col4a4	collagen, type IV, alpha 4 [Source:MGI Symbol;Acc:MGI:104687]	1	protein_coding	1.82485	3.47324	1.2201	0.471519	1187.44	2.02654	0.656748	3.08572	0.00203058	0.00728979
ENSMUSG00000090841	Myl6	myosin, light polypeptide 6, alkali, smooth muscle and non-muscle [Source:MGI Symbol;Acc:MGI:109318]	10	protein_coding	7.73376	7.33105	7.73376	7.61798	12716.9	-0.339625	0.224568	-1.51235	0.130445	0.229759
ENSMUSG00000049106	Dcaf5	DDB1 and CUL4 associated factor 5 [Source:MGI Symbol;Acc:MGI:2444785]	12	protein_coding	2.72078	2.85296	3.54005	2.99473	1370.56	-0.491938	0.302569	-1.62587	0.103977	0.1928
ENSMUSG00000036676	Tmtc3	transmembrane and tetratricopeptide repeat containing 3 [Source:MGI Symbol;Acc:MGI:3036255]	10	protein_coding	3.338	3.19462	4.18604	4.40088	2356.48	-0.941346	0.157702	-5.96913	2.39e-09	3.62e-08
ENSMUSG00000020866	Cacna1g	calcium channel, voltage-dependent, T type, alpha 1G subunit [Source:MGI Symbol;Acc:MGI:1201678]	11	protein_coding	2.13653	0.746773	2.00432	1.02335	556.056	0.018112	0.685585	0.0264183	0.978924	0.9857
ENSMUSG00000048756	Foxo3	forkhead box O3 [Source:MGI Symbol;Acc:MGI:1890081]	10	protein_coding	3.73637	4.17337	4.76357	4.38192	3777.5	-0.594063	0.268614	-2.21158	0.0269955	0.0647535
ENSMUSG00000024422	Dhx16	DEAH (Asp-Glu-Ala-His) box polypeptide 16 [Source:MGI Symbol;Acc:MGI:1916442]	17	protein_coding	4.46767	4.43037	4.073	4.52176	2122.61	0.154407	0.218067	0.70807	0.478902	0.608049
ENSMUSG00000034584	Exph5	exophilin 5 [Source:MGI Symbol;Acc:MGI:2443248]	9	protein_coding	-0.468723	0.511772	-1.71397	-0.331805	129.067	0.994128	0.6572	1.51267	0.130363	0.229701
ENSMUSG00000057342	Sphk2	sphingosine kinase 2 [Source:MGI Symbol;Acc:MGI:1861380]	7	protein_coding	2.91903	2.96365	3.25057	3.01695	977.228	-0.277555	0.160438	-1.72998	0.0836332	0.162744
ENSMUSG00000030613	Ccdc90b	coiled-coil domain containing 90B [Source:MGI Symbol;Acc:MGI:1913615]	7	protein_coding	1.06653	1.1063	1.40327	1.76202	311.735	-0.466195	0.23466	-1.98668	0.0469577	0.102224
ENSMUSG00000054484	Tmem62	transmembrane protein 62 [Source:MGI Symbol;Acc:MGI:2139461]	2	protein_coding	2.29774	2.42768	1.69946	2.15225	535.615	0.467096	0.242093	1.92941	0.05368	0.113992
ENSMUSG00000000031	H19	H19, imprinted maternally expressed transcript [Source:MGI Symbol;Acc:MGI:95891]	7	lincRNA	4.02328	3.36703	9.78364	8.32989	22416.3	-5.70259	0.696977	-8.18189	2.79e-16	1.06e-14
ENSMUSG00000059070	Rpl18	ribosomal protein L18 [Source:MGI Symbol;Acc:MGI:98003]	7	protein_coding	7.64939	7.3974	7.23703	7.78814	15219.2	-0.25111	0.256893	-0.977491	0.328326	0.464837
ENSMUSG00000032777	Gtf3c1	general transcription factor III C 1 [Source:MGI Symbol;Acc:MGI:107887]	7	protein_coding	4.94388	4.87148	5.20537	5.24915	6824.19	-0.313069	0.101478	-3.08511	0.00203477	0.0073009
ENSMUSG00000036435	Exoc1	exocyst complex component 1 [Source:MGI Symbol;Acc:MGI:2445020]	5	protein_coding	3.59216	3.87025	2.86315	3.11048	1287.08	0.805561	0.201552	3.9968	6.42e-05	0.000360743
ENSMUSG00000035206	Sppl2b	signal peptide peptidase like 2B [Source:MGI Symbol;Acc:MGI:1920468]	10	protein_coding	2.06912	1.57964	2.56079	2.43072	886.089	-0.738504	0.217901	-3.38917	0.000701043	0.00289363
ENSMUSG00000048583	Igf2	insulin-like growth factor 2 [Source:MGI Symbol;Acc:MGI:96434]	7	protein_coding	0.231805	0.169057	7.75327	5.46523	9812.5	-6.8322	0.917413	-7.44724	9.53e-14	2.74e-12
ENSMUSG00000032238	Rora	RAR-related orphan receptor alpha [Source:MGI Symbol;Acc:MGI:104661]	9	protein_coding	0.890795	2.16631	0.451369	-0.34224	148.039	1.07773	0.684712	1.574	0.115489	0.209345
ENSMUSG00000041343	Ankrd42	ankyrin repeat domain 42 [Source:MGI Symbol;Acc:MGI:1921095]	7	protein_coding	-1.2155	-1.01502	-1.02848	-1.32553	74.1227	-0.0387743	0.509403	-0.0761172	0.939326	0.960441
ENSMUSG00000059824	Dbp	D site albumin promoter binding protein [Source:MGI Symbol;Acc:MGI:94866]	7	protein_coding	0.67821	0.966469	0.577243	0.786043	160.592	0.0267606	0.254888	0.10499	0.916384	0.946129
ENSMUSG00000040990	Sh3kbp1	SH3-domain kinase binding protein 1 [Source:MGI Symbol;Acc:MGI:1889583]	X	protein_coding	3.8038	2.54428	3.39633	3.63259	1529.56	-0.314594	0.449222	-0.700309	0.483735	0.613142
ENSMUSG00000032580	Rbm5	RNA binding motif protein 5 [Source:MGI Symbol;Acc:MGI:1933204]	9	protein_coding	4.24733	4.17505	4.82869	4.56911	2700.22	-0.429461	0.147831	-2.90508	0.00367163	0.0121122
ENSMUSG00000086266	Igf2os	insulin-like growth factor 2, opposite strand [Source:MGI Symbol;Acc:MGI:1195257]	7	antisense	-3.90542	-4.88767	0.0169773	-0.419652	76.3391	-4.99106	0.829054	-6.02018	1.74e-09	2.72e-08
ENSMUSG00000039824	Myl6b	myosin, light polypeptide 6B [Source:MGI Symbol;Acc:MGI:1917789]	10	protein_coding	0.614256	0.19417	0.250045	-0.368654	85.0367	0.381765	0.52443	0.727962	0.466637	0.597222
ENSMUSG00000018974	Sart3	squamous cell carcinoma antigen recognized by T cells 3 [Source:MGI Symbol;Acc:MGI:1858230]	5	protein_coding	4.63034	4.49357	4.84606	5.43038	4179.02	-0.517249	0.230231	-2.24665	0.0246624	0.0602336
ENSMUSG00000026511	Srp9	signal recognition particle 9 [Source:MGI Symbol;Acc:MGI:1350930]	1	protein_coding	4.54098	4.17212	3.97131	4.38066	1469.32	0.0904532	0.278528	0.324755	0.745367	0.826728
ENSMUSG00000029623	Pdap1	PDGFA associated protein 1 [Source:MGI Symbol;Acc:MGI:2448536]	5	protein_coding	5.47315	4.94838	4.59856	5.39467	3370.03	0.181663	0.337419	0.538388	0.590309	0.70469
ENSMUSG00000012640	Zfp715	zinc finger protein 715 [Source:MGI Symbol;Acc:MGI:1917180]	7	protein_coding	1.81868	1.80292	2.22206	1.5286	443.913	-0.0371591	0.279317	-0.133036	0.894165	0.931934
ENSMUSG00000063550	Nup98	nucleoporin 98 [Source:MGI Symbol;Acc:MGI:109404]	7	protein_coding	5.3448	5.2912	5.11286	5.34033	6583.48	0.0975967	0.200772	0.486106	0.626892	0.733697
ENSMUSG00000029622	Arpc1b	actin related protein 2/3 complex, subunit 1B [Source:MGI Symbol;Acc:MGI:1343142]	5	protein_coding	6.43781	6.24531	6.51516	6.45077	11018.5	-0.149031	0.15758	-0.94575	0.344276	0.480611
ENSMUSG00000033152	Podxl2	podocalyxin-like 2 [Source:MGI Symbol;Acc:MGI:2442488]	6	protein_coding	-2.72681	-2.9583	1.5143	0.291136	315.19	-3.89943	0.594337	-6.56096	5.35e-11	1.02e-09
ENSMUSG00000012076	Brms1l	breast cancer metastasis-suppressor 1-like [Source:MGI Symbol;Acc:MGI:1196337]	12	protein_coding	2.65363	2.47676	3.25256	2.91191	987.43	-0.444932	0.188452	-2.36099	0.0182265	0.0468057
ENSMUSG00000032540	Abhd5	abhydrolase domain containing 5 [Source:MGI Symbol;Acc:MGI:1914719]	9	protein_coding	2.30893	2.06557	3.31357	3.18796	1155.82	-0.983698	0.187987	-5.23281	1.67e-07	1.74e-06
ENSMUSG00000103569	Gm38067	predicted gene, 38067 [Source:MGI Symbol;Acc:MGI:5611295]	1	TEC	1.03453	0.757901	-1.2126	-0.0490064	28.7145	1.57769	0.721036	2.18809	0.0286633	0.0680728
ENSMUSG00000026434	Nucks1	nuclear casein kinase and cyclin-dependent kinase substrate 1 [Source:MGI Symbol;Acc:MGI:1934811]	1	protein_coding	7.11128	6.82372	5.79744	6.85961	10511.9	0.497042	0.371049	1.33956	0.18039	0.295347
ENSMUSG00000046605	B3gntl1	UDP-GlcNAc:betaGal beta-1,3-N-acetylglucosaminyltransferase-like 1 [Source:MGI Symbol;Acc:MGI:2441705]	11	protein_coding	0.515953	0.298224	0.369759	0.35606	215.289	0.106361	0.298433	0.356398	0.721543	0.809941
ENSMUSG00000024675	Ms4a4c	membrane-spanning 4-domains, subfamily A, member 4C [Source:MGI Symbol;Acc:MGI:1927656]	19	protein_coding	-3.07864	-3.05381	-2.39137	-2.81729	23.7695	-0.976013	0.762556	-1.27992	0.200572	0.320586
ENSMUSG00000038633	Degs1	delta(4)-desaturase, sphingolipid 1 [Source:MGI Symbol;Acc:MGI:1097711]	1	protein_coding	6.17651	6.70705	5.58646	5.56069	4643.04	0.692661	0.169335	4.09047	4.31e-05	0.000252898
ENSMUSG00000021728	Emb	embigin [Source:MGI Symbol;Acc:MGI:95321]	13	protein_coding	3.41993	3.16704	2.80089	2.98726	1219.36	0.461111	0.398798	1.15625	0.247579	0.376471
ENSMUSG00000038302	Lace1	lactation elevated 1 [Source:MGI Symbol;Acc:MGI:2148801]	10	protein_coding	0.483651	0.329473	0.435177	0.688027	186.333	-0.130193	0.236139	-0.551342	0.5814	0.697588
ENSMUSG00000021504	B4galt7	xylosylprotein beta1,4-galactosyltransferase, polypeptide 7 (galactosyltransferase I) [Source:MGI Symbol;Acc:MGI:2384987]	13	protein_coding	2.47823	2.55263	2.11023	2.39201	594.208	0.250914	0.20013	1.25375	0.209931	0.331831
ENSMUSG00000032705	Exd2	exonuclease 3'-5' domain containing 2 [Source:MGI Symbol;Acc:MGI:1922485]	12	protein_coding	1.19664	1.21935	1.93896	1.77809	433.612	-0.56862	0.180371	-3.15251	0.00161875	0.00596938
ENSMUSG00000039230	Tbcd	tubulin-specific chaperone d [Source:MGI Symbol;Acc:MGI:1919686]	11	protein_coding	4.10066	4.02578	3.95271	4.22899	2424.92	-0.0296658	0.125832	-0.235757	0.813621	0.877639
ENSMUSG00000040102	Klhl42	kelch-like 42 [Source:MGI Symbol;Acc:MGI:2444786]	6	protein_coding	3.14081	3.06546	3.71681	3.73752	1229.73	-0.561787	0.1172	-4.79342	1.64e-06	1.35e-05
ENSMUSG00000020325	Fstl3	follistatin-like 3 [Source:MGI Symbol;Acc:MGI:1890391]	10	protein_coding	2.08347	2.48113	0.937012	0.367467	662.873	1.44685	0.445587	3.24708	0.00116596	0.00450911
ENSMUSG00000106290	Gm43429	predicted gene 43429 [Source:MGI Symbol;Acc:MGI:5663566]	3	TEC	-1.06871	-0.570594	0.434166	1.08763	45.6556	-1.6598	0.468858	-3.5401	0.000399975	0.00178458
ENSMUSG00000058952	Cfi	complement component factor i [Source:MGI Symbol;Acc:MGI:105937]	3	protein_coding	-2.38576	-0.210926	-2.2845	-3.74847	71.2499	1.67651	1.17094	1.43176	0.152212	0.259485
ENSMUSG00000053897	Slc39a8	solute carrier family 39 (metal ion transporter), member 8 [Source:MGI Symbol;Acc:MGI:1914797]	3	protein_coding	2.58214	3.39834	3.08998	2.67948	1538.47	0.194165	0.325204	0.597057	0.550469	0.672272
ENSMUSG00000028108	Ecm1	extracellular matrix protein 1 [Source:MGI Symbol;Acc:MGI:103060]	3	protein_coding	5.2521	5.47407	6.76906	5.15953	5327.17	-0.962983	0.581325	-1.65653	0.097614	0.183697
ENSMUSG00000027641	Rbl1	retinoblastoma-like 1 (p107) [Source:MGI Symbol;Acc:MGI:103300]	2	protein_coding	3.44285	3.55533	2.24361	3.08917	1218.14	0.807837	0.272312	2.96659	0.00301123	0.0102354
ENSMUSG00000026600	Soat1	sterol O-acyltransferase 1 [Source:MGI Symbol;Acc:MGI:104665]	1	protein_coding	6.36742	6.45707	6.27619	5.66503	10077.5	0.330254	0.268416	1.23038	0.218555	0.342398
ENSMUSG00000020611	Gna13	guanine nucleotide binding protein, alpha 13 [Source:MGI Symbol;Acc:MGI:95768]	11	protein_coding	4.28033	4.41904	4.22067	4.29463	2694.91	0.137871	0.141763	0.972542	0.330781	0.467524
ENSMUSG00000004264	Phb2	prohibitin 2 [Source:MGI Symbol;Acc:MGI:102520]	6	protein_coding	6.65212	6.67932	5.52752	6.25192	5049.85	0.541273	0.289673	1.86857	0.0616831	0.127478
ENSMUSG00000047539	Fbxo28	F-box protein 28 [Source:MGI Symbol;Acc:MGI:1261890]	1	protein_coding	4.64143	4.63949	4.62145	4.18651	2685.44	0.27417	0.212964	1.2874	0.197955	0.317195
ENSMUSG00000035413	Tmem98	transmembrane protein 98 [Source:MGI Symbol;Acc:MGI:1923457]	11	protein_coding	7.04194	7.06569	6.08372	5.82578	7300.85	0.938142	0.194045	4.83466	1.33e-06	1.13e-05
ENSMUSG00000021028	Mbip	MAP3K12 binding inhibitory protein 1 [Source:MGI Symbol;Acc:MGI:1918320]	12	protein_coding	1.58028	1.46056	2.11523	2.18198	362.352	-0.570536	0.211822	-2.69346	0.0070714	0.0212776
ENSMUSG00000026456	Cyb5r1	cytochrome b5 reductase 1 [Source:MGI Symbol;Acc:MGI:1919267]	1	protein_coding	4.59669	4.68789	4.61753	4.94107	2399.29	-0.249468	0.205549	-1.21367	0.224876	0.350256
ENSMUSG00000037221	Mospd3	motile sperm domain containing 3 [Source:MGI Symbol;Acc:MGI:1916179]	5	protein_coding	3.30048	3.21835	4.07013	4.13586	1036.71	-0.920847	0.192588	-4.78143	1.74e-06	1.43e-05
ENSMUSG00000019971	Cep290	centrosomal protein 290 [Source:MGI Symbol;Acc:MGI:2384917]	10	protein_coding	2.17242	2.36317	1.84456	2.46831	774.078	0.0992614	0.253697	0.391259	0.695605	0.790142
ENSMUSG00000037885	Stk35	serine/threonine kinase 35 [Source:MGI Symbol;Acc:MGI:1914583]	2	protein_coding	3.87512	3.63819	3.90832	4.08221	1858.16	-0.182317	0.184098	-0.990324	0.322016	0.458466
ENSMUSG00000047669	Msl3l2	male-specific lethal 3-like 2 (Drosophila) [Source:MGI Symbol;Acc:MGI:1920640]	10	protein_coding	-1.47043	-1.9292	-1.60203	-0.968623	92.737	-0.599698	0.484049	-1.23892	0.215376	0.338483
ENSMUSG00000038122	Tbc1d32	TBC1 domain family, member 32 [Source:MGI Symbol;Acc:MGI:2442827]	10	protein_coding	1.76709	2.07473	1.7691	1.82182	402.99	0.124534	0.223206	0.557934	0.57689	0.693789
ENSMUSG00000087187	Gm13431	predicted gene 13431 [Source:MGI Symbol;Acc:MGI:3650776]	2	lincRNA	1.14432	0.382201	1.14121	0.403417	101.201	-0.0290084	0.459314	-0.063156	0.949642	0.967591
ENSMUSG00000020610	Amz2	archaelysin family metallopeptidase 2 [Source:MGI Symbol;Acc:MGI:104837]	11	protein_coding	2.6593	2.54963	3.09038	3.12786	889.411	-0.439053	0.141919	-3.09368	0.00197688	0.00711413
ENSMUSG00000034487	Kdelc2	KDEL (Lys-Asp-Glu-Leu) containing 2 [Source:MGI Symbol;Acc:MGI:1923765]	9	protein_coding	3.29067	3.21587	4.00759	3.32703	1216.74	-0.391558	0.291152	-1.34486	0.178671	0.293299
ENSMUSG00000027253	Lrp4	low density lipoprotein receptor-related protein 4 [Source:MGI Symbol;Acc:MGI:2442252]	2	protein_coding	-8.2233	-5.61986	-2.44099	-1.1786	32.8285	-7.08208	1.52872	-4.63269	3.61e-06	2.77e-05
ENSMUSG00000000340	Dbt	dihydrolipoamide branched chain transacylase E2 [Source:MGI Symbol;Acc:MGI:105386]	3	protein_coding	2.49372	2.4413	2.68135	2.69125	792.445	-0.157809	0.196929	-0.801352	0.422928	0.557166
ENSMUSG00000023572	Ccndbp1	cyclin D-type binding-protein 1 [Source:MGI Symbol;Acc:MGI:109595]	2	protein_coding	3.04569	3.44211	3.56885	3.23034	730.224	-0.214229	0.201323	-1.0641	0.287282	0.421395
ENSMUSG00000041920	Slc16a6	solute carrier family 16 (monocarboxylic acid transporters), member 6 [Source:MGI Symbol;Acc:MGI:2144585]	11	protein_coding	-1.26375	-0.955459	-2.07396	-0.228477	78.0152	-0.187261	0.824148	-0.227218	0.820254	0.881951
ENSMUSG00000035863	Palm	paralemmin [Source:MGI Symbol;Acc:MGI:1261814]	10	protein_coding	4.23505	4.37265	4.24952	4.63082	2945	-0.0636308	0.169223	-0.376017	0.706904	0.799055
ENSMUSG00000046567	4930430F08Rik	RIKEN cDNA 4930430F08 gene [Source:MGI Symbol;Acc:MGI:1921197]	10	protein_coding	1.24679	1.37822	1.20108	1.20182	240.972	0.187052	0.202712	0.922746	0.35614	0.492657
ENSMUSG00000030347	D6Wsu163e	DNA segment, Chr 6, Wayne State University 163, expressed [Source:MGI Symbol;Acc:MGI:107893]	6	protein_coding	2.31545	2.59807	1.94275	1.91527	620.061	0.58442	0.197221	2.96327	0.00304387	0.0103333
ENSMUSG00000021660	Btf3	basic transcription factor 3 [Source:MGI Symbol;Acc:MGI:1202875]	13	protein_coding	7.60914	7.70978	6.77394	7.06569	10098.3	0.449609	0.203273	2.21185	0.0269773	0.064733
ENSMUSG00000002968	Med25	mediator complex subunit 25 [Source:MGI Symbol;Acc:MGI:1922863]	7	protein_coding	4.40729	4.29463	4.90236	4.80664	3703.07	-0.498439	0.172173	-2.89499	0.00379167	0.01245
ENSMUSG00000019804	Snx3	sorting nexin 3 [Source:MGI Symbol;Acc:MGI:1860188]	10	protein_coding	4.60671	4.34836	4.6974	4.6685	3199.47	-0.147548	0.178726	-0.825554	0.409057	0.543326
ENSMUSG00000032743	D430042O09Rik	RIKEN cDNA D430042O09 gene [Source:MGI Symbol;Acc:MGI:2442760]	7	protein_coding	2.57452	2.7222	3.0314	2.70544	1057.17	-0.219127	0.236074	-0.928214	0.353296	0.490008
ENSMUSG00000038722	Bud31	BUD31 homolog [Source:MGI Symbol;Acc:MGI:2141291]	5	protein_coding	5.06754	5.09602	4.90569	5.17525	2595.79	-0.0792668	0.198582	-0.399164	0.689772	0.785726
ENSMUSG00000061887	Ssbp3	single-stranded DNA binding protein 3 [Source:MGI Symbol;Acc:MGI:1919725]	4	protein_coding	4.79904	4.49173	5.46695	5.57195	7417.9	-0.859815	0.166829	-5.15388	2.55e-07	2.55e-06
ENSMUSG00000022974	Paxbp1	PAX3 and PAX7 binding protein 1 [Source:MGI Symbol;Acc:MGI:1914617]	16	protein_coding	3.64287	3.49231	3.67321	3.48284	1314.51	0.0683541	0.148894	0.459079	0.646178	0.749019
ENSMUSG00000002052	Supt6	suppressor of Ty 6 [Source:MGI Symbol;Acc:MGI:107726]	11	protein_coding	5.76107	5.80744	6.07375	5.76107	8320.5	-0.124487	0.160772	-0.774305	0.43875	0.571116
ENSMUSG00000029624	Ptcd1	pentatricopeptide repeat domain 1 [Source:MGI Symbol;Acc:MGI:1919049]	5	protein_coding	2.94874	3.06062	3.03851	3.03473	870.292	0.0566903	0.18182	0.311794	0.755197	0.83439
ENSMUSG00000002064	Sdf2	stromal cell derived factor 2 [Source:MGI Symbol;Acc:MGI:108019]	11	protein_coding	3.87314	3.93276	4.00838	3.92455	1280.15	-0.128373	0.142865	-0.898568	0.368883	0.504336
ENSMUSG00000026436	Elk4	ELK4, member of ETS oncogene family [Source:MGI Symbol;Acc:MGI:102853]	1	protein_coding	5.49577	5.54732	5.39467	4.96952	4573.37	0.372274	0.174078	2.13854	0.0324726	0.0754901
ENSMUSG00000039208	Metrnl	meteorin, glial cell differentiation regulator-like [Source:MGI Symbol;Acc:MGI:2384806]	11	protein_coding	2.8022	3.13593	3.30727	3.51255	1314.47	-0.370566	0.247154	-1.49933	0.133788	0.234566
ENSMUSG00000028795	Ccdc28b	coiled coil domain containing 28B [Source:MGI Symbol;Acc:MGI:1913514]	4	protein_coding	0.597133	-0.144822	1.69363	1.45991	180.272	-1.42699	0.375358	-3.80169	0.000143714	0.000732376
ENSMUSG00000030301	Ccdc91	coiled-coil domain containing 91 [Source:MGI Symbol;Acc:MGI:1914265]	6	protein_coding	3.3186	3.38012	2.78734	3.25217	1146.15	0.346264	0.18639	1.85774	0.0632057	0.130084
ENSMUSG00000041328	Pcf11	PCF11 cleavage and polyadenylation factor subunit [Source:MGI Symbol;Acc:MGI:1919579]	7	protein_coding	4.00505	3.84074	3.71121	3.80712	1505.35	0.237013	0.154875	1.53035	0.12593	0.223859
ENSMUSG00000030468	Siglecg	sialic acid binding Ig-like lectin G [Source:MGI Symbol;Acc:MGI:2443630]	7	protein_coding	1.55255	1.69363	-1.32229	-0.328458	224.338	2.32183	0.462782	5.01713	5.25e-07	4.85e-06
ENSMUSG00000020513	Tubd1	tubulin, delta 1 [Source:MGI Symbol;Acc:MGI:1891826]	11	protein_coding	1.15799	1.08675	1.00724	1.76773	264.596	-0.27881	0.304027	-0.917056	0.359113	0.495465
ENSMUSG00000026435	Slc45a3	solute carrier family 45, member 3 [Source:MGI Symbol;Acc:MGI:1922082]	1	protein_coding	2.17637	1.6262	1.69495	1.42944	603.012	0.408826	0.295842	1.38191	0.167	0.278499
ENSMUSG00000022973	Synj1	synaptojanin 1 [Source:MGI Symbol;Acc:MGI:1354961]	16	protein_coding	3.29422	3.35754	4.36335	3.9582	2486.06	-0.817036	0.20498	-3.98593	6.72e-05	0.000375783
ENSMUSG00000028797	Tmem234	transmembrane protein 234 [Source:MGI Symbol;Acc:MGI:1924049]	4	protein_coding	3.75967	3.24375	4.39101	4.51174	2435.48	-0.827858	0.181632	-4.55788	5.17e-06	3.81e-05
ENSMUSG00000102555	6430511E19Rik	RIKEN cDNA 6430511E19 gene [Source:MGI Symbol;Acc:MGI:2443259]	7	TEC	0.272849	0.490017	0.650669	-0.041865	59.1369	-0.0271772	0.437736	-0.0620858	0.950495	0.968166
ENSMUSG00000027999	Pla2g12a	phospholipase A2, group XIIA [Source:MGI Symbol;Acc:MGI:1913600]	3	protein_coding	2.7706	2.80664	3.06228	3.24889	1001.66	-0.346506	0.193919	-1.78686	0.0739599	0.147316
ENSMUSG00000042333	Tnfrsf14	tumor necrosis factor receptor superfamily, member 14 (herpesvirus entry mediator) [Source:MGI Symbol;Acc:MGI:2675303]	4	protein_coding	0.258278	0.461156	-2.90222	-3.98986	45.6481	3.34959	0.668861	5.0079	5.5e-07	5.06e-06
ENSMUSG00000018143	Mafk	v-maf musculoaponeurotic fibrosarcoma oncogene family, protein K (avian) [Source:MGI Symbol;Acc:MGI:99951]	5	protein_coding	3.87747	4.40088	2.98942	2.96077	1405.94	1.13942	0.239057	4.76632	1.88e-06	1.53e-05
ENSMUSG00000111375	A830010M20Rik	RIKEN cDNA A830010M20 gene [Source:MGI Symbol;Acc:MGI:2445097]	5	protein_coding	0.773855	1.2238	0.855187	0.639747	296.49	0.334213	0.327501	1.0205	0.307493	0.443137
ENSMUSG00000037348	Paqr7	progestin and adipoQ receptor family member VII [Source:MGI Symbol;Acc:MGI:1919154]	4	protein_coding	3.91316	4.5326	3.07838	1.89073	943.255	1.6833	0.530567	3.17265	0.00151057	0.00562262
ENSMUSG00000029551	Psmg3	proteasome (prosome, macropain) assembly chaperone 3 [Source:MGI Symbol;Acc:MGI:1913756]	5	protein_coding	3.75259	3.72155	3.09284	3.4252	489.675	0.429528	0.200892	2.1381	0.0325088	0.0755481
ENSMUSG00000000131	Xpo6	exportin 6 [Source:MGI Symbol;Acc:MGI:2429950]	7	protein_coding	4.04302	4.07593	4.10066	4.13415	2970.93	-0.040357	0.121514	-0.332117	0.739801	0.823002
ENSMUSG00000036687	Tmem184a	transmembrane protein 184a [Source:MGI Symbol;Acc:MGI:2385897]	5	protein_coding	0.632767	1.13739	-5.13176	-4.86189	54.2797	6.62855	0.860997	7.69868	1.37e-14	4.32e-13
ENSMUSG00000033773	Rpap2	RNA polymerase II associated protein 2 [Source:MGI Symbol;Acc:MGI:2141142]	5	protein_coding	1.38103	1.823	1.85467	1.93003	578.76	-0.233367	0.195673	-1.19264	0.23301	0.359464
ENSMUSG00000026510	Trp53bp2	transformation related protein 53 binding protein 2 [Source:MGI Symbol;Acc:MGI:2138319]	1	protein_coding	5.02475	5.17388	4.69986	5.01579	4690.92	0.251302	0.193631	1.29784	0.194342	0.312563
ENSMUSG00000044795	Cyb5d1	cytochrome b5 domain containing 1 [Source:MGI Symbol;Acc:MGI:2685586]	11	protein_coding	2.90116	2.68679	2.89848	2.94874	372.583	-0.20217	0.204082	-0.990627	0.321868	0.458304
ENSMUSG00000059278	Naa38	N(alpha)-acetyltransferase 38, NatC auxiliary subunit [Source:MGI Symbol;Acc:MGI:1925554]	11	protein_coding	3.73077	3.60452	4.14409	4.79224	636.903	-0.470867	0.308296	-1.52732	0.126681	0.224836
ENSMUSG00000040795	Iqcc	IQ motif containing C [Source:MGI Symbol;Acc:MGI:2446212]	4	protein_coding	1.3789	1.31097	2.96037	2.5948	305.447	-1.45598	0.252724	-5.76113	8.36e-09	1.14e-07
ENSMUSG00000045377	Tmem88	transmembrane protein 88 [Source:MGI Symbol;Acc:MGI:1914270]	11	protein_coding	-0.0535434	-1.91952	3.04527	2.6478	223.11	-3.51233	0.615946	-5.70234	1.18e-08	1.56e-07
ENSMUSG00000029276	Glmn	glomulin, FKBP associated protein [Source:MGI Symbol;Acc:MGI:2141180]	5	protein_coding	0.853504	0.999847	0.669454	0.72696	252.933	0.310994	0.231089	1.34577	0.178375	0.292992
ENSMUSG00000062044	Lmtk3	lemur tyrosine kinase 3 [Source:MGI Symbol;Acc:MGI:3039582]	7	protein_coding	0.235622	-0.189925	-1.09249	-0.150964	262.565	0.558341	0.273591	2.04078	0.0412724	0.0920876
ENSMUSG00000078521	Aunip	aurora kinase A and ninein interacting protein [Source:MGI Symbol;Acc:MGI:1917135]	4	protein_coding	2.76381	2.83403	0.496377	1.86529	341.037	1.40457	0.508485	2.76226	0.00574036	0.0177613
ENSMUSG00000027642	Rpn2	ribophorin II [Source:MGI Symbol;Acc:MGI:98085]	2	protein_coding	5.82686	5.41402	6.38592	6.6862	12039.6	-0.874771	0.18685	-4.68168	2.85e-06	2.23e-05
ENSMUSG00000047250	Ptgs1	prostaglandin-endoperoxide synthase 1 [Source:MGI Symbol;Acc:MGI:97797]	2	protein_coding	6.76906	6.4785	7.92662	7.66768	16969.1	-1.13427	0.231241	-4.90514	9.34e-07	8.19e-06
ENSMUSG00000003271	Sult2b1	sulfotransferase family, cytosolic, 2B, member 1 [Source:MGI Symbol;Acc:MGI:1926342]	7	protein_coding	-0.592664	-0.402692	-5.00707	-4.712	33.8733	4.79071	0.91042	5.26209	1.42e-07	1.5e-06
ENSMUSG00000050953	Gja1	gap junction protein, alpha 1 [Source:MGI Symbol;Acc:MGI:95713]	10	protein_coding	7.37493	7.00992	8.13456	7.039	16963.5	-0.50958	0.385884	-1.32055	0.18665	0.303207
ENSMUSG00000042978	Sbk1	SH3-binding kinase 1 [Source:MGI Symbol;Acc:MGI:2135937]	7	protein_coding	2.27139	2.58261	2.19985	2.56457	734.039	0.132543	0.229124	0.578479	0.562941	0.682351
ENSMUSG00000078485	Plekhn1	pleckstrin homology domain containing, family N member 1 [Source:MGI Symbol;Acc:MGI:2387630]	4	protein_coding	2.55981	2.67995	2.35131	1.69363	652.109	0.531294	0.31247	1.7003	0.0890739	0.171238
ENSMUSG00000024843	Chka	choline kinase alpha [Source:MGI Symbol;Acc:MGI:107760]	19	protein_coding	3.14794	3.49309	1.87583	2.15338	999.943	1.34907	0.305338	4.41827	9.95e-06	6.82e-05
ENSMUSG00000048833	Slc39a9	solute carrier family 39 (zinc transporter), member 9 [Source:MGI Symbol;Acc:MGI:1914820]	12	protein_coding	3.20665	3.07034	4.02123	4.02207	1814.69	-0.819396	0.133035	-6.15923	7.31e-10	1.2e-08
ENSMUSG00000021131	Erh	enhancer of rudimentary homolog (Drosophila) [Source:MGI Symbol;Acc:MGI:108089]	12	protein_coding	5.1543	4.74209	4.69838	5.58004	2899.54	-0.325122	0.37368	-0.870054	0.384271	0.519652
ENSMUSG00000030741	Spns1	spinster homolog 1 [Source:MGI Symbol;Acc:MGI:1920908]	7	protein_coding	3.64719	3.89922	3.33877	3.72676	1524.43	0.139167	0.195031	0.713565	0.475496	0.605616
ENSMUSG00000027404	Snrpb	small nuclear ribonucleoprotein B [Source:MGI Symbol;Acc:MGI:98342]	2	protein_coding	6.45707	6.54336	5.9365	6.32404	5696.71	0.173236	0.217772	0.795493	0.426327	0.559995
ENSMUSG00000021501	Caml	calcium modulating ligand [Source:MGI Symbol;Acc:MGI:104728]	13	protein_coding	2.96979	3.06627	2.68993	2.7408	573.219	0.255377	0.184169	1.38664	0.165551	0.276735
ENSMUSG00000045098	Kmt5b	lysine methyltransferase 5B [Source:MGI Symbol;Acc:MGI:2444557]	19	protein_coding	3.9393	4.06712	3.9258	3.47641	2387.27	0.306507	0.249055	1.23068	0.218444	0.342263
ENSMUSG00000029474	Rnf34	ring finger protein 34 [Source:MGI Symbol;Acc:MGI:2153340]	5	protein_coding	2.84638	2.84992	3.43032	3.2449	896.714	-0.424095	0.14057	-3.01697	0.00255318	0.00889011
ENSMUSG00000027358	Bmp2	bone morphogenetic protein 2 [Source:MGI Symbol;Acc:MGI:88177]	2	protein_coding	2.21815	1.09688	-0.590574	-1.03666	90.2618	2.46965	0.859807	2.87233	0.00407462	0.0132494
ENSMUSG00000049686	Orai1	ORAI calcium release-activated calcium modulator 1 [Source:MGI Symbol;Acc:MGI:1925542]	5	protein_coding	1.38597	1.87954	1.49123	1.04756	279.013	0.444315	0.320143	1.38786	0.165179	0.276217
ENSMUSG00000018171	Vmp1	vacuole membrane protein 1 [Source:MGI Symbol;Acc:MGI:1923159]	11	protein_coding	4.52317	4.5884	4.52833	4.67615	3812.6	-0.0301971	0.0965087	-0.312895	0.75436	0.833947
ENSMUSG00000056735	A930024E05Rik	RIKEN cDNA A930024E05 gene [Source:MGI Symbol;Acc:MGI:1924414]	5	antisense	-0.904141	-0.382701	-3.06236	-2.94206	25.8389	2.11888	0.667889	3.1725	0.00151132	0.00562262
ENSMUSG00000042272	Sestd1	SEC14 and spectrin domains 1 [Source:MGI Symbol;Acc:MGI:1916262]	2	protein_coding	4.52645	5.09478	4.24379	3.93354	3470.89	0.762532	0.29613	2.57499	0.0100243	0.0286779
ENSMUSG00000033439	Trmt13	tRNA methyltransferase 13 [Source:MGI Symbol;Acc:MGI:1925219]	3	protein_coding	1.24068	0.735275	0.730741	0.622052	212.521	0.445667	0.306473	1.45418	0.145896	0.25059
ENSMUSG00000029475	Kdm2b	lysine (K)-specific demethylase 2B [Source:MGI Symbol;Acc:MGI:1354737]	5	protein_coding	2.70221	3.01573	2.63873	3.00684	1140.59	0.072205	0.186358	0.387453	0.698421	0.792118
ENSMUSG00000027959	Sass6	SAS-6 centriolar assembly protein [Source:MGI Symbol;Acc:MGI:1920026]	3	protein_coding	2.25347	1.97235	1.06808	2.38462	476.881	0.287596	0.447591	0.642543	0.520521	0.646765
ENSMUSG00000030722	Nfatc2ip	nuclear factor of activated T cells, cytoplasmic, calcineurin dependent 2 interacting protein [Source:MGI Symbol;Acc:MGI:1329015]	7	protein_coding	2.19933	1.86591	1.11847	1.86282	349.517	0.474091	0.321538	1.47445	0.140361	0.243074
ENSMUSG00000029625	Cpsf4	cleavage and polyadenylation specific factor 4 [Source:MGI Symbol;Acc:MGI:1861602]	5	protein_coding	3.55094	3.47408	2.75894	3.37181	955.007	0.468194	0.26387	1.77434	0.0760073	0.150657
ENSMUSG00000079465	Col4a3	collagen, type IV, alpha 3 [Source:MGI Symbol;Acc:MGI:104688]	1	protein_coding	-0.371997	1.93479	-2.70624	-2.34883	260.499	3.50099	0.735018	4.76314	1.91e-06	1.56e-05
ENSMUSG00000054893	Zfp667	zinc finger protein 667 [Source:MGI Symbol;Acc:MGI:2442757]	7	protein_coding	-1.52625	-1.39384	0.861584	0.436296	130.323	-2.06075	0.342467	-6.01737	1.77e-09	2.76e-08
ENSMUSG00000035835	Plppr3	phospholipid phosphatase related 3 [Source:MGI Symbol;Acc:MGI:2388640]	10	protein_coding	-2.04412	-0.43825	-0.525789	-2.05873	74.8846	-0.0355763	0.811178	-0.0438576	0.965018	0.977323
ENSMUSG00000026150	Mff	mitochondrial fission factor [Source:MGI Symbol;Acc:MGI:1922984]	1	protein_coding	3.86077	4.04343	4.09893	4.06002	1924.31	-0.0694755	0.135154	-0.514047	0.607219	0.718058
ENSMUSG00000055435	Maf	avian musculoaponeurotic fibrosarcoma oncogene homolog [Source:MGI Symbol;Acc:MGI:96909]	8	protein_coding	5.11859	5.18828	7.80337	6.09231	12136.8	-1.95751	0.531727	-3.68142	0.000231938	0.00111389
ENSMUSG00000091994	E130317F20Rik	RIKEN cDNA E130317F20 gene [Source:MGI Symbol;Acc:MGI:3041202]	10	bidirectional_promoter_lncRNA	0.919927	0.85187	0.915678	1.10866	154.485	-0.248547	0.269258	-0.923082	0.355965	0.492487
ENSMUSG00000006498	Ptbp1	polypyrimidine tract binding protein 1 [Source:MGI Symbol;Acc:MGI:97791]	10	protein_coding	7.08982	7.09898	6.39868	7.15199	15573.3	0.0716455	0.27352	0.261939	0.793368	0.863646
ENSMUSG00000042446	Zmym4	zinc finger, MYM-type 4 [Source:MGI Symbol;Acc:MGI:1915035]	4	protein_coding	3.45922	3.19232	4.01197	3.90792	2289.58	-0.597018	0.156531	-3.81406	0.000136705	0.000700911
ENSMUSG00000012609	Ttll5	tubulin tyrosine ligase-like family, member 5 [Source:MGI Symbol;Acc:MGI:2443657]	12	protein_coding	3.36311	3.25256	2.37551	3.22312	774.027	0.457043	0.277389	1.64766	0.0994215	0.186466
ENSMUSG00000031758	Cdyl2	chromodomain protein, Y chromosome-like 2 [Source:MGI Symbol;Acc:MGI:1923046]	8	protein_coding	-1.45183	-1.61015	0.139423	-0.449353	103.699	-1.44722	0.51472	-2.81165	0.00492875	0.0156182
ENSMUSG00000030727	Rabep2	rabaptin, RAB GTPase binding effector protein 2 [Source:MGI Symbol;Acc:MGI:1917564]	7	protein_coding	2.74219	2.7254	2.72897	2.85379	944.282	0.0271232	0.201081	0.134887	0.892702	0.931145
ENSMUSG00000072582	Ptrh2	peptidyl-tRNA hydrolase 2 [Source:MGI Symbol;Acc:MGI:2444848]	11	protein_coding	3.497	3.50582	3.00724	3.65159	797.519	0.0653616	0.329843	0.198159	0.84292	0.897266
ENSMUSG00000021496	Pcbd2	pterin 4 alpha carbinolamine dehydratase/dimerization cofactor of hepatocyte nuclear factor 1 alpha (TCF1) 2 [Source:MGI Symbol;Acc:MGI:1919812]	13	protein_coding	0.635709	0.326018	-0.22695	0.514937	189.416	0.379412	0.301618	1.25792	0.20842	0.330259
ENSMUSG00000044921	Rassf9	Ras association (RalGDS/AF-6) domain family (N-terminal) member 9 [Source:MGI Symbol;Acc:MGI:2384307]	10	protein_coding	1.76841	2.09887	-0.092871	0.554024	210.365	1.81308	0.293331	6.18101	6.37e-10	1.06e-08
ENSMUSG00000014633	Cmc2	COX assembly mitochondrial protein 2 [Source:MGI Symbol;Acc:MGI:1913781]	8	protein_coding	1.75212	0.915678	0.823478	1.85467	354.583	-0.0051751	0.389626	-0.0132822	0.989403	0.992953
ENSMUSG00000028830	AU040320	expressed sequence AU040320 [Source:MGI Symbol;Acc:MGI:2140475]	4	protein_coding	2.74307	2.57979	4.15639	4.39774	2548.19	-1.5861	0.218706	-7.25221	4.1e-13	1.07e-11
ENSMUSG00000078302	Foxd1	forkhead box D1 [Source:MGI Symbol;Acc:MGI:1347463]	13	protein_coding	0.873709	1.78643	-4.39803	-5.26491	74.1542	6.36581	0.710068	8.96507	3.1e-19	1.54e-17
ENSMUSG00000044224	Dnajc21	DnaJ heat shock protein family (Hsp40) member C21 [Source:MGI Symbol;Acc:MGI:1925371]	15	protein_coding	3.51333	3.33996	2.47325	2.85207	829.643	0.817016	0.232338	3.5165	0.000437275	0.0019295
ENSMUSG00000003269	Cyth2	cytohesin 2 [Source:MGI Symbol;Acc:MGI:1334255]	7	protein_coding	4.25252	4.03855	3.71912	4.17255	2019.19	0.086757	0.217419	0.399031	0.68987	0.785756
ENSMUSG00000020357	Flt4	FMS-like tyrosine kinase 4 [Source:MGI Symbol;Acc:MGI:95561]	11	protein_coding	6.00875	6.25559	3.00849	3.3053	4604.88	3.01111	0.338763	8.88852	6.19e-19	3.02e-17
ENSMUSG00000027015	Cybrd1	cytochrome b reductase 1 [Source:MGI Symbol;Acc:MGI:2654575]	2	protein_coding	-0.246421	0.466466	2.83403	1.25377	437.844	-2.0074	0.608316	-3.29992	0.000967112	0.00383049
ENSMUSG00000030443	Zfp583	zinc finger protein 583 [Source:MGI Symbol;Acc:MGI:2682297]	7	protein_coding	-0.267613	-0.570594	0.0795284	-0.770457	98.726	-0.131866	0.499678	-0.263901	0.791856	0.862792
ENSMUSG00000018476	Kdm6b	KDM1 lysine (K)-specific demethylase 6B [Source:MGI Symbol;Acc:MGI:2448492]	11	protein_coding	3.4351	3.30646	5.03944	4.56142	3796.75	-1.4966	0.253344	-5.9074	3.48e-09	5.1e-08
ENSMUSG00000031756	Cenpn	centromere protein N [Source:MGI Symbol;Acc:MGI:1919405]	8	protein_coding	2.35667	2.05392	0.653608	2.63502	436.33	0.292469	0.585173	0.499799	0.617216	0.725472
ENSMUSG00000057897	Camk2b	calcium/calmodulin-dependent protein kinase II, beta [Source:MGI Symbol;Acc:MGI:88257]	11	protein_coding	-0.410461	-0.228477	0.0417065	-0.191446	139.767	-0.185201	0.358548	-0.516531	0.605484	0.71664
ENSMUSG00000030733	Sh2b1	SH2B adaptor protein 1 [Source:MGI Symbol;Acc:MGI:1201407]	7	protein_coding	3.77448	3.7818	3.83039	3.57005	1625.79	-0.0149864	0.166161	-0.0901922	0.928135	0.954078
ENSMUSG00000041733	Coq5	coenzyme Q5 methyltransferase [Source:MGI Symbol;Acc:MGI:1098643]	5	protein_coding	3.11866	3.07545	2.76381	2.87773	796.896	0.313205	0.159026	1.96952	0.0488933	0.105828
ENSMUSG00000004771	Rab11a	RAB11A, member RAS oncogene family [Source:MGI Symbol;Acc:MGI:1858202]	9	protein_coding	4.06164	3.89563	4.54388	4.05288	2270.27	-0.275815	0.218215	-1.26396	0.206245	0.327508
ENSMUSG00000083061	Gm12191	predicted gene 12191 [Source:MGI Symbol;Acc:MGI:3651293]	11	processed_pseudogene	5.57647	5.10513	-3.55101	-3.73445	471.629	12.9085	2.89429	4.46001	8.2e-06	5.75e-05
ENSMUSG00000020362	Cnot6	CCR4-NOT transcription complex, subunit 6 [Source:MGI Symbol;Acc:MGI:2144529]	11	protein_coding	5.35325	5.35716	5.36494	5.2649	5869.79	0.0714169	0.146275	0.488238	0.625382	0.732473
ENSMUSG00000046671	Mtfr1l	mitochondrial fission regulator 1-like [Source:MGI Symbol;Acc:MGI:1924074]	4	protein_coding	5.84999	6.66566	4.59669	4.25552	3435.87	1.76541	0.246978	7.14804	8.8e-13	2.18e-11
ENSMUSG00000047388	Atmin	ATM interactor [Source:MGI Symbol;Acc:MGI:2682328]	8	protein_coding	2.67815	2.58401	2.86414	2.8584	812.476	-0.160167	0.152887	-1.04762	0.294815	0.429623
ENSMUSG00000034723	Tmx4	thioredoxin-related transmembrane protein 4 [Source:MGI Symbol;Acc:MGI:106558]	2	protein_coding	2.86587	3.08879	3.41338	3.21756	1528.06	-0.291945	0.196446	-1.48613	0.137244	0.239157
ENSMUSG00000031847	1700030J22Rik	RIKEN cDNA 1700030J22 gene [Source:MGI Symbol;Acc:MGI:1916778]	8	protein_coding	-0.619962	-0.713471	-1.20302	-0.664416	46.9002	0.127086	0.435198	0.292018	0.770273	0.845825
ENSMUSG00000038028	Tigar	Trp53 induced glycolysis repulatory phosphatase [Source:MGI Symbol;Acc:MGI:2442752]	6	protein_coding	2.76113	2.64644	2.40487	2.66434	654.221	0.223651	0.231806	0.964819	0.334636	0.471104
ENSMUSG00000046603	Tcaim	T cell activation inhibitor, mitochondrial [Source:MGI Symbol;Acc:MGI:1196217]	9	protein_coding	-0.388451	-0.547981	0.830545	0.942823	168.868	-1.30443	0.284169	-4.59035	4.43e-06	3.32e-05
ENSMUSG00000025825	Iscu	iron-sulfur cluster assembly enzyme [Source:MGI Symbol;Acc:MGI:1913633]	5	protein_coding	5.12397	5.53834	4.84391	4.47995	2670.77	0.578203	0.223636	2.58547	0.00972468	0.0279387
ENSMUSG00000034424	Gcsh	glycine cleavage system protein H (aminomethyl carrier) [Source:MGI Symbol;Acc:MGI:1915383]	8	protein_coding	5.05371	4.86604	2.85296	3.92248	2506.39	1.40828	0.398113	3.53738	0.00040412	0.00180032
ENSMUSG00000101523	Gm10031	predicted pseudogene 10031 [Source:MGI Symbol;Acc:MGI:3704198]	1	protein_coding	0.0768475	0.365232	0.746773	0.864957	59.8245	-0.630715	0.395179	-1.59602	0.110483	0.202244
ENSMUSG00000020363	Gfpt2	glutamine fructose-6-phosphate transaminase 2 [Source:MGI Symbol;Acc:MGI:1338883]	11	protein_coding	3.34351	2.9657	1.77546	1.49684	696.139	1.54864	0.254762	6.07877	1.21e-09	1.95e-08
ENSMUSG00000022247	Brix1	BRX1, biogenesis of ribosomes [Source:MGI Symbol;Acc:MGI:1915082]	15	protein_coding	4.46395	4.44668	3.91727	3.98196	1504.39	0.464184	0.157993	2.93801	0.00330328	0.0110767
ENSMUSG00000073838	Tufm	Tu translation elongation factor, mitochondrial [Source:MGI Symbol;Acc:MGI:1923686]	7	protein_coding	5.44519	5.30356	4.97998	5.60271	2561.53	-0.0178129	0.328128	-0.0542863	0.956707	0.971422
ENSMUSG00000074024	4632427E13Rik	RIKEN cDNA 4632427E13 gene [Source:MGI Symbol;Acc:MGI:1915436]	7	bidirectional_promoter_lncRNA	2.2983	2.32169	2.92328	1.72922	382.56	-0.187632	0.365155	-0.513842	0.607362	0.718103
ENSMUSG00000027997	Casp6	caspase 6 [Source:MGI Symbol;Acc:MGI:1312921]	3	protein_coding	2.81245	3.38725	3.34077	3.40349	1091	-0.254863	0.2382	-1.06995	0.28464	0.418225
ENSMUSG00000030643	Rab30	RAB30, member RAS oncogene family [Source:MGI Symbol;Acc:MGI:1923235]	7	protein_coding	0.292444	0.237981	1.81547	1.45785	368.136	-1.38735	0.263149	-5.2721	1.35e-07	1.43e-06
ENSMUSG00000009470	Tnpo1	transportin 1 [Source:MGI Symbol;Acc:MGI:2681523]	13	protein_coding	6.32911	6.45905	5.48845	5.94973	10081.2	0.610334	0.219841	2.77625	0.00549907	0.0171262
ENSMUSG00000027405	Nop56	NOP56 ribonucleoprotein [Source:MGI Symbol;Acc:MGI:1914384]	2	protein_coding	6.72348	6.71642	5.73432	6.50269	5269.57	0.380812	0.310591	1.22609	0.220165	0.344573
ENSMUSG00000026457	Adipor1	adiponectin receptor 1 [Source:MGI Symbol;Acc:MGI:1919924]	1	protein_coding	5.87508	5.92089	5.18426	5.28761	4808.38	0.664148	0.107855	6.15781	7.38e-10	1.21e-08
ENSMUSG00000032235	Ice2	interactor of little elongation complex ELL subunit 2 [Source:MGI Symbol;Acc:MGI:2135947]	9	protein_coding	1.51082	1.54101	2.17802	1.90541	472.862	-0.44413	0.222843	-1.99301	0.0462598	0.100868
ENSMUSG00000106106	Rn18s-rs5	18s RNA, related sequence 5 [Source:MGI Symbol;Acc:MGI:107222]	17	rRNA	-0.607733	-1.00348	-1.04486	-1.73998	71.5742	0.287913	0.522197	0.55135	0.581394	0.697588
ENSMUSG00000090854	Gm4340	predicted gene 4340 [Source:MGI Symbol;Acc:MGI:3782524]	10	protein_coding	1.04269	0.660373	-4.83861	-4.88767	16.5483	8.36521	2.25493	3.70973	0.000207477	0.00100831
ENSMUSG00000030304	Ergic2	ERGIC and golgi 2 [Source:MGI Symbol;Acc:MGI:1914706]	6	protein_coding	3.82638	3.73871	3.76566	3.7018	1691.8	0.114489	0.134564	0.850816	0.394872	0.530036
ENSMUSG00000070282	3000002C10Rik	RIKEN cDNA 3000002C10 gene [Source:MGI Symbol;Acc:MGI:3036226]	9	transcribed_processed_pseudogene	-1.5338	-0.839883	-0.258952	0.205453	41.1223	-1.24539	0.4777	-2.60706	0.00913226	0.0264928
ENSMUSG00000032637	Atxn2l	ataxin 2-like [Source:MGI Symbol;Acc:MGI:2446242]	7	protein_coding	5.9863	5.70594	6.15194	6.26762	7831.75	-0.372418	0.171553	-2.17086	0.0299417	0.0705844
ENSMUSG00000000184	Ccnd2	cyclin D2 [Source:MGI Symbol;Acc:MGI:88314]	6	protein_coding	5.55268	5.64981	6.20206	6.66792	11153.8	-0.767874	0.243184	-3.15758	0.00159085	0.00588505
ENSMUSG00000027406	Idh3b	isocitrate dehydrogenase 3 (NAD+) beta [Source:MGI Symbol;Acc:MGI:2158650]	2	protein_coding	5.95477	6.00875	5.81426	5.85835	3809.1	0.0346469	0.125854	0.275294	0.78309	0.856164
ENSMUSG00000032478	Nme6	NME/NM23 nucleoside diphosphate kinase 6 [Source:MGI Symbol;Acc:MGI:1861676]	9	protein_coding	1.00386	1.05921	0.365232	1.70801	204.678	-0.237653	0.512162	-0.464019	0.642634	0.746425
ENSMUSG00000055150	Zfp78	zinc finger protein 78 [Source:MGI Symbol;Acc:MGI:107783]	7	protein_coding	-1.3705	-1.70178	-0.4419	-0.835099	64.8399	-0.930174	0.466897	-1.99225	0.0463442	0.101019
ENSMUSG00000031299	Pdha1	pyruvate dehydrogenase E1 alpha 1 [Source:MGI Symbol;Acc:MGI:97532]	X	protein_coding	5.89408	5.95349	6.21951	6.38951	7398.64	-0.388063	0.169576	-2.28842	0.0221128	0.0550074
ENSMUSG00000021133	Susd6	sushi domain containing 6 [Source:MGI Symbol;Acc:MGI:2444661]	12	protein_coding	3.64324	3.87234	4.01698	3.97306	2461.96	-0.19887	0.173142	-1.14859	0.250724	0.37985
ENSMUSG00000047036	Zfp445	zinc finger protein 445 [Source:MGI Symbol;Acc:MGI:2143340]	9	protein_coding	3.56166	3.30969	5.32394	4.88094	2990.34	-1.61701	0.185743	-8.70564	3.16e-18	1.43e-16
ENSMUSG00000009013	Dynll1	dynein light chain LC8-type 1 [Source:MGI Symbol;Acc:MGI:1861457]	5	protein_coding	6.64318	6.34912	6.29132	6.57996	5219.29	-0.0871688	0.202908	-0.429598	0.667488	0.767301
ENSMUSG00000085282	Gm15663	predicted gene 15663 [Source:MGI Symbol;Acc:MGI:3783105]	10	processed_transcript	-2.99109	-2.27851	-2.22886	-1.81578	35.9646	-0.978638	0.544466	-1.79743	0.0722682	0.144646
ENSMUSG00000036019	Tmtc2	transmembrane and tetratricopeptide repeat containing 2 [Source:MGI Symbol;Acc:MGI:1914057]	10	protein_coding	0.993085	1.23837	0.807357	0.846341	267.157	0.168731	0.404627	0.417003	0.676676	0.775008
ENSMUSG00000031303	Map3k15	mitogen-activated protein kinase kinase kinase 15 [Source:MGI Symbol;Acc:MGI:2448588]	X	protein_coding	-1.05655	-0.512194	-3.85101	-3.08797	61.8103	2.63042	0.494112	5.32354	1.02e-07	1.1e-06
ENSMUSG00000050705	2310061I04Rik	RIKEN cDNA 2310061I04 gene [Source:MGI Symbol;Acc:MGI:1916912]	17	protein_coding	2.95429	2.90242	2.06444	2.59146	378.462	0.505778	0.280772	1.80138	0.0716428	0.143682
ENSMUSG00000030641	Ddias	DNA damage-induced apoptosis suppressor [Source:MGI Symbol;Acc:MGI:1921291]	7	protein_coding	1.75942	1.32132	0.226776	1.66066	252.325	0.459212	0.523516	0.87717	0.380394	0.515714
ENSMUSG00000030738	Eif3c	eukaryotic translation initiation factor 3, subunit C [Source:MGI Symbol;Acc:MGI:1926966]	7	protein_coding	7.20702	7.19715	7.01859	7.53624	17608.1	-0.211238	0.232649	-0.90797	0.363894	0.499648
ENSMUSG00000107402	4732416N19Rik	RIKEN cDNA 4732416N19 gene [Source:MGI Symbol;Acc:MGI:2444634]	6	TEC	-0.0256614	0.739018	-0.71585	-1.11546	35.5294	1.17099	0.605191	1.93492	0.0530006	0.1128
ENSMUSG00000024436	Mrps18b	mitochondrial ribosomal protein S18B [Source:MGI Symbol;Acc:MGI:1914223]	17	protein_coding	4.16758	4.17546	3.5192	4.15682	1170.5	0.185138	0.297425	0.62247	0.533633	0.658183
ENSMUSG00000020366	Mapk9	mitogen-activated protein kinase 9 [Source:MGI Symbol;Acc:MGI:1346862]	11	protein_coding	3.77563	3.93069	3.85915	3.78651	1918.37	0.0862894	0.152524	0.565742	0.571569	0.689138
ENSMUSG00000019897	Ccdc59	coiled-coil domain containing 59 [Source:MGI Symbol;Acc:MGI:1289302]	10	protein_coding	2.52849	2.20592	2.98024	3.11126	556.872	-0.755775	0.236227	-3.19936	0.00137731	0.00520329
ENSMUSG00000063488	Zkscan7	zinc finger with KRAB and SCAN domains 7 [Source:MGI Symbol;Acc:MGI:3040678]	9	protein_coding	-1.1786	-0.599221	1.65997	1.0411	163.114	-2.27454	0.419664	-5.41991	5.96e-08	6.77e-07
ENSMUSG00000047126	Cltc	clathrin, heavy polypeptide (Hc) [Source:MGI Symbol;Acc:MGI:2388633]	11	protein_coding	7.07469	7.30254	7.48705	7.26082	25176.5	-0.299755	0.205038	-1.46195	0.143754	0.247712
ENSMUSG00000062861	Zfp28	zinc finger protein 28 [Source:MGI Symbol;Acc:MGI:99175]	7	protein_coding	0.623005	0.520235	0.887928	0.520235	152.106	-0.121052	0.336826	-0.359392	0.719302	0.808137
ENSMUSG00000036009	Mettl25	methyltransferase like 25 [Source:MGI Symbol;Acc:MGI:3041259]	10	protein_coding	0.0704578	0.505454	-0.00582697	0.175469	163.619	0.270438	0.338205	0.799628	0.423926	0.557911
ENSMUSG00000002870	Mcm2	minichromosome maintenance complex component 2 [Source:MGI Symbol;Acc:MGI:105380]	6	protein_coding	6.66566	6.8779	4.71806	5.81426	6604.48	1.34204	0.357173	3.75739	0.000171692	0.000855499
ENSMUSG00000111063	RP23-438P19.11		9	transcribed_unitary_pseudogene	-3.15894	-3.87735	-3.87735	-6.15355	16.9826	1.03431	1.29705	0.79743	0.425202	0.559064
ENSMUSG00000026596	Abl2	v-abl Abelson murine leukemia viral oncogene 2 (arg, Abelson-related gene) [Source:MGI Symbol;Acc:MGI:87860]	1	protein_coding	5.01401	5.11926	4.826	4.72113	4907.11	0.295073	0.168652	1.74959	0.0801891	0.157527
ENSMUSG00000051177	Plcb1	phospholipase C, beta 1 [Source:MGI Symbol;Acc:MGI:97613]	2	protein_coding	1.22691	0.989648	2.48166	2.65974	251.482	-1.78967	0.296886	-6.02815	1.66e-09	2.6e-08
ENSMUSG00000024426	Atat1	alpha tubulin acetyltransferase 1 [Source:MGI Symbol;Acc:MGI:1913869]	17	protein_coding	1.70265	1.46711	1.95183	1.57625	290.377	-0.169379	0.250548	-0.676034	0.499019	0.627243
ENSMUSG00000061119	Prcp	prolylcarboxypeptidase (angiotensinase C) [Source:MGI Symbol;Acc:MGI:1919711]	7	protein_coding	2.07193	1.7182	3.04485	2.94462	1055.37	-1.04489	0.228317	-4.57648	4.73e-06	3.52e-05
ENSMUSG00000104293	Gm38043	predicted gene, 38043 [Source:MGI Symbol;Acc:MGI:5611271]	1	TEC	-0.619962	0.275552	0.100027	-0.927123	41.0946	0.1414	0.66755	0.211819	0.832248	0.890638
ENSMUSG00000024678	Ms4a4d	membrane-spanning 4-domains, subfamily A, member 4D [Source:MGI Symbol;Acc:MGI:1913857]	19	protein_coding	-1.51493	-1.47043	1.77284	0.706135	209.43	-2.74162	0.549937	-4.98533	6.19e-07	5.62e-06
ENSMUSG00000030720	Cln3	ceroid lipofuscinosis, neuronal 3, juvenile (Batten, Spielmeyer-Vogt disease) [Source:MGI Symbol;Acc:MGI:107537]	7	protein_coding	0.511772	1.04031	1.18062	0.809099	206.454	-0.140943	0.346904	-0.406289	0.68453	0.78153
ENSMUSG00000053641	Dennd4a	DENN/MADD domain containing 4A [Source:MGI Symbol;Acc:MGI:2142979]	9	protein_coding	2.70544	2.64191	4.0484	3.86333	2516.74	-1.26255	0.239359	-5.27472	1.33e-07	1.41e-06
ENSMUSG00000033282	Rpgrip1l	Rpgrip1-like [Source:MGI Symbol;Acc:MGI:1920563]	8	protein_coding	1.52319	1.37384	2.01045	1.98589	542.785	-0.505182	0.147815	-3.41766	0.000631618	0.00265442
ENSMUSG00000002771	Grin2d	glutamate receptor, ionotropic, NMDA2D (epsilon 4) [Source:MGI Symbol;Acc:MGI:95823]	7	protein_coding	-1.30257	-0.852804	-1.5595	-1.50318	86.8987	0.367519	0.342547	1.0729	0.283316	0.416671
ENSMUSG00000025324	Atp10a	ATPase, class V, type 10A [Source:MGI Symbol;Acc:MGI:1330809]	7	protein_coding	1.69495	0.401085	2.84503	2.69357	916.482	-1.58436	0.393036	-4.03108	5.55e-05	0.000317531
ENSMUSG00000042759	Apobr	apolipoprotein B receptor [Source:MGI Symbol;Acc:MGI:2176230]	7	protein_coding	-0.26569	-0.135806	-0.0490064	0.0808118	95.5723	-0.319159	0.303971	-1.04997	0.293734	0.428471
ENSMUSG00000027994	Mcub	mitochondrial calcium uniporter dominant negative beta subunit [Source:MGI Symbol;Acc:MGI:1914065]	3	protein_coding	-1.60203	-2.35465	1.481	2.06739	437.708	-3.76127	0.374891	-10.033	1.09e-23	8.28e-22
ENSMUSG00000053801	Grwd1	glutamate-rich WD repeat containing 1 [Source:MGI Symbol;Acc:MGI:2141989]	7	protein_coding	4.38236	4.21549	2.98102	3.76767	1252.03	0.796741	0.374121	2.12964	0.0332016	0.0768918
ENSMUSG00000034218	Atm	ataxia telangiectasia mutated [Source:MGI Symbol;Acc:MGI:107202]	9	protein_coding	3.672	4.09005	2.47276	3.46	1669.76	0.871943	0.41473	2.10243	0.0355153	0.0813764
ENSMUSG00000057895	Zfp105	zinc finger protein 105 [Source:MGI Symbol;Acc:MGI:1277119]	9	protein_coding	-0.0317373	-0.406792	-1.1817	-0.668662	120.977	0.531383	0.410676	1.29392	0.195692	0.31435
ENSMUSG00000002778	Kdelr1	KDEL (Lys-Asp-Glu-Leu) endoplasmic reticulum protein retention receptor 1 [Source:MGI Symbol;Acc:MGI:1915387]	7	protein_coding	4.29298	4.08053	4.89796	4.66653	2568.96	-0.612904	0.183284	-3.34401	0.000825775	0.00333666
ENSMUSG00000063019	Manbal	mannosidase, beta A, lysosomal-like [Source:MGI Symbol;Acc:MGI:1916411]	2	protein_coding	1.82359	1.54714	3.07754	3.10681	811.493	-1.30587	0.167257	-7.80759	5.83e-15	1.91e-13
ENSMUSG00000040549	Ckap5	cytoskeleton associated protein 5 [Source:MGI Symbol;Acc:MGI:1923036]	2	protein_coding	5.33007	5.10696	5.0762	5.82016	6773.03	-0.246817	0.254299	-0.970575	0.33176	0.468503
ENSMUSG00000033739	Fkbpl	FK506 binding protein-like [Source:MGI Symbol;Acc:MGI:1932127]	17	protein_coding	1.83835	2.28103	2.94374	2.62962	179.982	-0.488392	0.288441	-1.69321	0.0904154	0.173193
ENSMUSG00000038690	Atp5j2	ATP synthase, H+ transporting, mitochondrial F0 complex, subunit F2 [Source:MGI Symbol;Acc:MGI:1927558]	5	protein_coding	5.41245	5.23208	4.98108	5.23705	2977.92	0.133624	0.174427	0.766078	0.44363	0.575403
ENSMUSG00000032551	1110059G10Rik	RIKEN cDNA 1110059G10 gene [Source:MGI Symbol;Acc:MGI:1913452]	9	protein_coding	1.32291	1.02654	2.75159	2.37752	323.262	-1.45534	0.260947	-5.57713	2.45e-08	3.01e-07
ENSMUSG00000004266	Ptpn6	protein tyrosine phosphatase, non-receptor type 6 [Source:MGI Symbol;Acc:MGI:96055]	6	protein_coding	0.145062	0.0430871	-2.96646	-1.90004	41.9391	2.3086	0.58201	3.96659	7.29e-05	0.000403891
ENSMUSG00000087412	Gm15501	predicted pseudogene 15501 [Source:MGI Symbol;Acc:MGI:3704296]	7	transcribed_processed_pseudogene	0.472753	0.0498167	0.686014	1.33861	111.077	-0.924134	0.399369	-2.31399	0.0206684	0.0520119
ENSMUSG00000027012	Dync1i2	dynein cytoplasmic 1 intermediate chain 2 [Source:MGI Symbol;Acc:MGI:107750]	2	protein_coding	4.66185	4.73142	5.28539	4.8077	4771.49	-0.367246	0.245797	-1.4941	0.135149	0.236421
ENSMUSG00000020079	Supv3l1	suppressor of var1, 3-like 1 (S. cerevisiae) [Source:MGI Symbol;Acc:MGI:2441711]	10	protein_coding	2.95343	2.86101	2.37951	2.85461	674.073	0.302119	0.236236	1.27889	0.200936	0.321015
ENSMUSG00000021506	Pitx1	paired-like homeodomain transcription factor 1 [Source:MGI Symbol;Acc:MGI:107374]	13	protein_coding	-6.29342	-6.3685	-6.55099	-5.61986	64.4516	-1.71329	2.186	-0.783755	0.433184	0.566452
ENSMUSG00000027646	Src	Rous sarcoma oncogene [Source:MGI Symbol;Acc:MGI:98397]	2	protein_coding	4.03375	4.24248	4.43584	3.95577	3944.36	-0.0534553	0.307514	-0.17383	0.861999	0.911287
ENSMUSG00000029627	Zkscan14	zinc finger with KRAB and SCAN domains 14 [Source:MGI Symbol;Acc:MGI:1914485]	5	protein_coding	1.33789	2.1124	1.0943	0.906183	186.462	0.706588	0.331148	2.13375	0.0328631	0.0761868
ENSMUSG00000030717	Nupr1	nuclear protein transcription regulator 1 [Source:MGI Symbol;Acc:MGI:1891834]	7	protein_coding	4.08552	5.21439	3.12424	3.43628	1455.18	1.35652	0.396185	3.42396	0.000617152	0.00260419
ENSMUSG00000055991	Zkscan5	zinc finger with KRAB and SCAN domains 5 [Source:MGI Symbol;Acc:MGI:107533]	5	protein_coding	2.40279	2.70176	2.73892	2.54139	593.916	-0.0378179	0.237509	-0.159228	0.87349	0.918948
ENSMUSG00000050989	Selenon	selenoprotein N [Source:MGI Symbol;Acc:MGI:2151208]	4	protein_coding	5.09101	5.01212	5.53654	4.96775	5215.15	-0.274436	0.324931	-0.844599	0.398335	0.533351
ENSMUSG00000030711	Sult1a1	sulfotransferase family 1A, phenol-preferring, member 1 [Source:MGI Symbol;Acc:MGI:102896]	7	protein_coding	0.703292	2.42366	1.58933	-1.80208	73.7567	1.00132	1.05498	0.949133	0.342553	0.479167
ENSMUSG00000030714	Sgf29	SAGA complex associated factor 29 [Source:MGI Symbol;Acc:MGI:1922815]	7	protein_coding	1.86907	1.88639	1.04912	1.80097	360.46	0.445594	0.363039	1.2274	0.219673	0.343948
ENSMUSG00000054675	Tmem119	transmembrane protein 119 [Source:MGI Symbol;Acc:MGI:2385228]	5	protein_coding	4.9478	5.12778	6.66792	6.5757	9297.33	-1.73157	0.169863	-10.1939	2.11e-24	1.72e-22
ENSMUSG00000067787	Blcap	bladder cancer associated protein [Source:MGI Symbol;Acc:MGI:1858907]	2	protein_coding	2.40388	2.2983	3.1048	2.39251	661.745	-0.38567	0.326877	-1.17987	0.238054	0.36494
ENSMUSG00000067786	Nnat	neuronatin [Source:MGI Symbol;Acc:MGI:104716]	2	protein_coding	-2.13928	-1.42946	-3.2867	-3.31532	133.765	1.51126	0.822194	1.83809	0.0660499	0.134794
ENSMUSG00000032604	Qars	glutaminyl-tRNA synthetase [Source:MGI Symbol;Acc:MGI:1915851]	9	protein_coding	5.28106	5.31104	5.21502	5.45176	3443.64	-0.118157	0.191123	-0.618225	0.536427	0.66023
ENSMUSG00000028107	Tars2	threonyl-tRNA synthetase 2, mitochondrial (putative) [Source:MGI Symbol;Acc:MGI:1919057]	3	protein_coding	3.00474	2.93121	2.84589	3.45107	944.49	-0.159143	0.298174	-0.533724	0.593532	0.707319
ENSMUSG00000027016	Zfp385b	zinc finger protein 385B [Source:MGI Symbol;Acc:MGI:2444734]	2	protein_coding	-4.12134	-2.88649	-0.129462	0.0109336	58.1421	-3.82824	0.682838	-5.60636	2.07e-08	2.58e-07
ENSMUSG00000089911	Mfsd14a	major facilitator superfamily domain containing 14A [Source:MGI Symbol;Acc:MGI:1201609]	3	protein_coding	4.11619	3.97627	3.89602	3.80577	1847.28	0.262487	0.141136	1.85982	0.0629112	0.129558
ENSMUSG00000027957	Slc35a3	solute carrier family 35 (UDP-N-acetylglucosamine (UDP-GlcNAc) transporter), member 3 [Source:MGI Symbol;Acc:MGI:1917648]	3	protein_coding	3.21795	3.18421	2.90932	2.94914	1146.76	0.335691	0.136393	2.4612	0.0138474	0.0374141
ENSMUSG00000018677	Slc25a39	solute carrier family 25, member 39 [Source:MGI Symbol;Acc:MGI:1196386]	11	protein_coding	5.49215	5.55618	5.40436	5.58745	5016.38	-0.172762	0.144683	-1.19407	0.232452	0.358891
ENSMUSG00000052557	Gan	giant axonal neuropathy [Source:MGI Symbol;Acc:MGI:1890619]	8	protein_coding	4.54625	4.82189	3.58337	3.18877	2865.89	1.31819	0.24563	5.36654	8.03e-08	8.86e-07
ENSMUSG00000021731	Mrps30	mitochondrial ribosomal protein S30 [Source:MGI Symbol;Acc:MGI:1926237]	13	protein_coding	4.32623	4.33451	4.07888	4.21722	1299.6	0.0930781	0.190626	0.488276	0.625354	0.732473
ENSMUSG00000015461	Atf6b	activating transcription factor 6 beta [Source:MGI Symbol;Acc:MGI:105121]	17	protein_coding	3.97706	3.76489	3.82112	4.52317	2285.75	-0.480171	0.274467	-1.74946	0.0802111	0.157532
ENSMUSG00000066456	Hmgn3	high mobility group nucleosomal binding domain 3 [Source:MGI Symbol;Acc:MGI:2138069]	9	protein_coding	2.1478	1.40617	2.30571	2.47772	572.058	-0.4939	0.26426	-1.86899	0.0616236	0.127434
ENSMUSG00000001052	Sec24b	Sec24 related gene family, member B (S. cerevisiae) [Source:MGI Symbol;Acc:MGI:2139764]	3	protein_coding	4.42906	4.26285	4.48883	4.44668	3817.32	-0.103595	0.158934	-0.651806	0.514526	0.641449
ENSMUSG00000028106	Rprd2	regulation of nuclear pre-mRNA domain containing 2 [Source:MGI Symbol;Acc:MGI:1922387]	3	protein_coding	4.15219	4.31403	4.74897	4.42455	3491.95	-0.327071	0.17023	-1.92135	0.0546875	0.115656
ENSMUSG00000036768	Kif15	kinesin family member 15 [Source:MGI Symbol;Acc:MGI:1098258]	9	protein_coding	2.23335	1.5136	1.78071	3.39041	959.056	-0.842261	0.503765	-1.67193	0.0945376	0.179488
ENSMUSG00000105071	Gm43336	predicted gene 43336 [Source:MGI Symbol;Acc:MGI:5663473]	5	TEC	0.559924	0.334317	0.032009	0.182997	63.2111	0.271503	0.613673	0.442423	0.658183	0.759264
ENSMUSG00000004530	Coro1c	coronin, actin binding protein 1C [Source:MGI Symbol;Acc:MGI:1345964]	5	protein_coding	5.68533	5.65922	5.90975	6.234	11107.7	-0.336819	0.105982	-3.17807	0.00148259	0.00554186
ENSMUSG00000036403	Cep135	centrosomal protein 135 [Source:MGI Symbol;Acc:MGI:2681869]	5	protein_coding	1.4237	1.63361	1.10554	1.82359	457.751	0.0610912	0.308436	0.198067	0.842992	0.897271
ENSMUSG00000063052	Lrrc40	leucine rich repeat containing 40 [Source:MGI Symbol;Acc:MGI:1914394]	3	protein_coding	3.1032	2.67228	2.46735	2.85884	841.603	0.285977	0.243239	1.17571	0.239713	0.36702
ENSMUSG00000021134	Srsf5	serine/arginine-rich splicing factor 5 [Source:MGI Symbol;Acc:MGI:98287]	12	protein_coding	6.57783	6.6702	6.95345	6.65887	6302.08	-0.416824	0.240824	-1.73082	0.0834836	0.1625
ENSMUSG00000032231	Anxa2	annexin A2 [Source:MGI Symbol;Acc:MGI:88246]	9	protein_coding	7.27113	6.51516	7.86618	8.07599	32243.4	-1.07459	0.270282	-3.9758	7.01e-05	0.000389863
ENSMUSG00000060519	Tor3a	torsin family 3, member A [Source:MGI Symbol;Acc:MGI:1353652]	1	protein_coding	3.83401	4.003	4.24123	2.91694	1379.97	0.261716	0.477472	0.548129	0.583603	0.699251
ENSMUSG00000015937	H2afy	H2A histone family, member Y [Source:MGI Symbol;Acc:MGI:1349392]	13	protein_coding	4.41858	4.29079	3.69988	4.1813	3222.91	0.456871	0.180733	2.52788	0.0114755	0.0320441
ENSMUSG00000024681	Ms4a3	membrane-spanning 4-domains, subfamily A, member 3 [Source:MGI Symbol;Acc:MGI:2158468]	19	protein_coding	-3.79849	-3.46111	-3.85101	-6.15355	12.7268	0.729965	1.39587	0.522946	0.601012	0.713718
ENSMUSG00000007812	Zfp655	zinc finger protein 655 [Source:MGI Symbol;Acc:MGI:1919861]	5	protein_coding	3.86199	4.42994	4.0204	3.43186	1408.17	0.446098	0.269279	1.65664	0.0975926	0.183697
ENSMUSG00000109325	Krt8-ps	keratin 8, pseudogene [Source:MGI Symbol;Acc:MGI:3779503]	7	processed_pseudogene	0.812975	0.14071	-4.64463	-2.56919	18.1301	4.3865	1.16601	3.76198	0.000168571	0.000841787
ENSMUSG00000027014	Cwc22	CWC22 spliceosome-associated protein [Source:MGI Symbol;Acc:MGI:2136773]	2	protein_coding	3.16483	3.114	3.20187	3.39714	1525.18	-0.116582	0.163526	-0.712931	0.475889	0.605886
ENSMUSG00000025326	Ube3a	ubiquitin protein ligase E3A [Source:MGI Symbol;Acc:MGI:105098]	7	protein_coding	4.85719	4.76099	5.05875	4.97941	4271.98	-0.123572	0.150828	-0.819288	0.412622	0.546539
ENSMUSG00000020078	Vps26a	VPS26 retromer complex component A [Source:MGI Symbol;Acc:MGI:1353654]	10	protein_coding	4.21374	4.59279	4.03593	3.93469	2367.24	0.490327	0.213612	2.29541	0.0217096	0.0542154
ENSMUSG00000003934	Efnb3	ephrin B3 [Source:MGI Symbol;Acc:MGI:109196]	11	protein_coding	-0.410461	-0.71585	-3.25663	-2.23412	29.7736	1.77024	0.646519	2.73812	0.00617921	0.0189412
ENSMUSG00000070420	Zscan25	zinc finger and SCAN domain containing 25 [Source:MGI Symbol;Acc:MGI:3647079]	5	protein_coding	2.89848	3.19348	2.9774	2.72122	808.298	0.223366	0.250191	0.892781	0.371975	0.507677
ENSMUSG00000104682	Gm42636	predicted gene 42636 [Source:MGI Symbol;Acc:MGI:5662773]	5	TEC	0.191673	0.392305	0.363006	-1.387	39.2343	0.597061	0.710183	0.840715	0.400508	0.534927
ENSMUSG00000018995	Nars2	asparaginyl-tRNA synthetase 2 (mitochondrial)(putative) [Source:MGI Symbol;Acc:MGI:2142075]	7	protein_coding	0.80826	0.631831	0.53059	0.860671	287.189	0.0488672	0.225057	0.217133	0.828105	0.887761
ENSMUSG00000037306	Man1c1	mannosidase, alpha, class 1C, member 1 [Source:MGI Symbol;Acc:MGI:2446214]	4	protein_coding	2.41814	2.75461	3.51375	2.40487	2236.03	-0.4546	0.524387	-0.866916	0.385988	0.521239
ENSMUSG00000102252	Snrpn	small nuclear ribonucleoprotein N [Source:MGI Symbol;Acc:MGI:98347]	7	protein_coding	-6.22244	-4.07608	-2.73467	-0.804127	72.4491	-4.54991	0.915362	-4.97061	6.67e-07	6.04e-06
ENSMUSG00000048078	Tenm4	teneurin transmembrane protein 4 [Source:MGI Symbol;Acc:MGI:2447063]	7	protein_coding	1.36634	1.2362	4.19458	2.14057	390.87	-2.68373	0.842303	-3.18618	0.00144163	0.00540683
ENSMUSG00000033054	Npat	nuclear protein in the AT region [Source:MGI Symbol;Acc:MGI:107605]	9	protein_coding	3.95317	4.17129	3.78097	3.52702	1862.27	0.44744	0.161767	2.76595	0.00567572	0.0175857
ENSMUSG00000002781	Tmem143	transmembrane protein 143 [Source:MGI Symbol;Acc:MGI:1917459]	7	protein_coding	1.6738	1.65931	1.35321	1.62148	338.122	0.24795	0.194151	1.2771	0.201567	0.321813
ENSMUSG00000018340	Anxa6	annexin A6 [Source:MGI Symbol;Acc:MGI:88255]	11	protein_coding	5.48428	5.24212	5.90242	5.51163	9028.92	-0.318568	0.232218	-1.37185	0.170111	0.28262
ENSMUSG00000032477	Cdc25a	cell division cycle 25A [Source:MGI Symbol;Acc:MGI:103198]	9	protein_coding	3.54125	3.19994	3.32264	3.81428	1210.44	-0.160771	0.293873	-0.547078	0.584325	0.699741
ENSMUSG00000018425	Dhx40	DEAH (Asp-Glu-Ala-His) box polypeptide 40 [Source:MGI Symbol;Acc:MGI:1914737]	11	protein_coding	3.47324	3.78218	3.82073	3.6266	1796.72	-0.0383385	0.162082	-0.236537	0.813016	0.87714
ENSMUSG00000027649	Ctnnbl1	catenin, beta like 1 [Source:MGI Symbol;Acc:MGI:1913892]	2	protein_coding	3.37652	3.2958	3.25497	3.79949	1447.69	-0.174943	0.182298	-0.959651	0.337231	0.473532
ENSMUSG00000055932	Fto	fat mass and obesity associated [Source:MGI Symbol;Acc:MGI:1347093]	8	protein_coding	4.93474	4.6328	5.50439	5.69469	3834.03	-0.962292	0.161004	-5.97681	2.28e-09	3.46e-08
ENSMUSG00000039943	Plcb4	phospholipase C, beta 4 [Source:MGI Symbol;Acc:MGI:107464]	2	protein_coding	3.88785	3.77688	3.236	3.01095	1009.68	0.589975	0.290283	2.03242	0.0421117	0.0936024
ENSMUSG00000053552	Ebf4	early B cell factor 4 [Source:MGI Symbol;Acc:MGI:2385972]	2	protein_coding	-3.9203	-3.73445	-0.464789	-3.41815	56.9975	-3.12352	0.999227	-3.12593	0.00177241	0.00644744
ENSMUSG00000021732	Fgf10	fibroblast growth factor 10 [Source:MGI Symbol;Acc:MGI:1099809]	13	protein_coding	-0.331805	-3.25663	-4.27092	-4.30346	56.0513	3.32749	1.06879	3.11331	0.00185	0.00669884
ENSMUSG00000027650	Tti1	TELO2 interacting protein 1 [Source:MGI Symbol;Acc:MGI:1922675]	2	protein_coding	2.81978	2.87248	2.9943	3.18461	1173.17	-0.204933	0.144207	-1.4211	0.155286	0.263716
ENSMUSG00000107478	Gm45234	predicted gene 45234 [Source:MGI Symbol;Acc:MGI:5753810]	6	protein_coding	0.567548	-1.91077	-6.29342	-2.25091	54.8246	3.02763	1.25528	2.41191	0.0158692	0.0417947
ENSMUSG00000072772	Grcc10	gene rich cluster, C10 gene [Source:MGI Symbol;Acc:MGI:1315201]	6	protein_coding	5.49023	5.74272	5.53741	5.05943	2127.22	0.309295	0.272666	1.13434	0.256654	0.386435
ENSMUSG00000004263	Atn1	atrophin 1 [Source:MGI Symbol;Acc:MGI:104725]	6	protein_coding	6.6839	6.61886	6.14144	6.21313	9241.37	0.386187	0.0894814	4.31584	1.59e-05	0.000104313
ENSMUSG00000001870	Ltbp1	latent transforming growth factor beta binding protein 1 [Source:MGI Symbol;Acc:MGI:109151]	17	protein_coding	3.03811	1.70472	3.8866	4.75509	1497.75	-1.96601	0.472113	-4.16429	3.12e-05	0.000189101
ENSMUSG00000025786	Zdhhc3	zinc finger, DHHC domain containing 3 [Source:MGI Symbol;Acc:MGI:1926134]	9	protein_coding	3.54753	3.25804	4.76683	4.93758	3920.85	-1.40425	0.150629	-9.3226	1.14e-20	6.4e-19
ENSMUSG00000025453	Nnt	nicotinamide nucleotide transhydrogenase [Source:MGI Symbol;Acc:MGI:109279]	13	protein_coding	4.04385	3.94211	4.09467	4.02165	2714.24	-0.0379992	0.140013	-0.271397	0.786085	0.858345
ENSMUSG00000066233	Tmem42	transmembrane protein 42 [Source:MGI Symbol;Acc:MGI:1277176]	9	protein_coding	-1.02044	-1.41544	1.52993	1.14677	101.03	-2.62721	0.388936	-6.75486	1.43e-11	2.95e-10
ENSMUSG00000002871	Tpra1	transmembrane protein, adipocyte asscociated 1 [Source:MGI Symbol;Acc:MGI:1345190]	6	protein_coding	2.60333	3.21274	2.74032	2.58119	813.9	0.222264	0.302847	0.733916	0.463	0.593587
ENSMUSG00000032479	Map4	microtubule-associated protein 4 [Source:MGI Symbol;Acc:MGI:97178]	9	protein_coding	6.05902	6.07937	6.05213	6.22614	10817.3	-0.066375	0.192749	-0.344359	0.730576	0.816394
ENSMUSG00000040212	Emp3	epithelial membrane protein 3 [Source:MGI Symbol;Acc:MGI:1098729]	7	protein_coding	5.36891	5.2803	5.37454	5.05624	2665.03	0.00648732	0.225971	0.0287087	0.977097	0.984431
ENSMUSG00000110945	RP23-453B15.7		9	antisense	-1.35349	-0.780208	0.527486	-0.0721979	40.7438	-1.3208	0.595864	-2.21661	0.0266496	0.0640752
ENSMUSG00000033557	Fam20b	family with sequence similarity 20, member B [Source:MGI Symbol;Acc:MGI:2443990]	1	protein_coding	4.66702	4.4827	4.3686	4.40361	3088.27	0.233803	0.190316	1.2285	0.21926	0.343381
ENSMUSG00000018427	Ypel2	yippee-like 2 (Drosophila) [Source:MGI Symbol;Acc:MGI:1925114]	11	protein_coding	3.23986	3.67585	4.63082	3.39872	2402.48	-0.656815	0.464459	-1.41415	0.157318	0.266257
ENSMUSG00000034708	Grn	granulin [Source:MGI Symbol;Acc:MGI:95832]	11	protein_coding	5.72903	6.5109	6.77639	5.82236	8803.21	-0.38971	0.403841	-0.965008	0.334541	0.471104
ENSMUSG00000041346	Wrap53	WD repeat containing, antisense to Trp53 [Source:MGI Symbol;Acc:MGI:2384933]	11	protein_coding	1.84085	1.46779	1.31981	2.17408	359.424	-0.0844839	0.33159	-0.254784	0.79889	0.867263
ENSMUSG00000042121	Ssh1	slingshot homolog 1 (Drosophila) [Source:MGI Symbol;Acc:MGI:2686240]	5	protein_coding	3.41913	3.79371	3.83758	3.62702	2588.75	-0.0562698	0.238687	-0.235747	0.813629	0.877639
ENSMUSG00000021509	Slc25a48	solute carrier family 25, member 48 [Source:MGI Symbol;Acc:MGI:2145373]	13	protein_coding	1.10162	1.64771	-5.2001	-4.53461	80.1811	6.75118	0.747296	9.03415	1.65e-19	8.4e-18
ENSMUSG00000040189	Ccdc114	coiled-coil domain containing 114 [Source:MGI Symbol;Acc:MGI:2446120]	7	protein_coding	-1.23125	-0.932105	-0.700128	-0.340573	89.5738	-0.527469	0.335864	-1.57048	0.116303	0.210591
ENSMUSG00000034685	Fam171a2	family with sequence similarity 171, member A2 [Source:MGI Symbol;Acc:MGI:2448496]	11	protein_coding	1.12912	1.18223	2.24634	2.17135	625.219	-1.1473	0.244282	-4.69661	2.65e-06	2.09e-05
ENSMUSG00000041488	Stx3	syntaxin 3 [Source:MGI Symbol;Acc:MGI:103077]	19	protein_coding	2.98981	3.47246	1.91024	1.54571	829.007	1.54416	0.265068	5.82552	5.69e-09	8.04e-08
ENSMUSG00000032047	Acat1	acetyl-Coenzyme A acetyltransferase 1 [Source:MGI Symbol;Acc:MGI:87870]	9	protein_coding	4.80603	4.44145	5.12326	5.20184	3824.09	-0.49788	0.224102	-2.22167	0.0263054	0.0634383
ENSMUSG00000011958	Bnip2	BCL2/adenovirus E1B interacting protein 2 [Source:MGI Symbol;Acc:MGI:109327]	9	protein_coding	5.37704	5.21567	5.48933	5.49131	4483.48	-0.154026	0.135702	-1.13503	0.256362	0.386125
ENSMUSG00000036955	Kif1bp	KIF1 binding protein [Source:MGI Symbol;Acc:MGI:1919570]	10	protein_coding	3.13762	3.31747	3.39439	3.19791	1390.21	-0.027272	0.162317	-0.168017	0.86657	0.914678
ENSMUSG00000037820	Tgm2	transglutaminase 2, C polypeptide [Source:MGI Symbol;Acc:MGI:98731]	2	protein_coding	6.35267	5.62073	8.01405	7.42793	20623.7	-1.63872	0.40051	-4.09159	4.28e-05	0.00025179
ENSMUSG00000037295	Ldlrap1	low density lipoprotein receptor adaptor protein 1 [Source:MGI Symbol;Acc:MGI:2140175]	4	protein_coding	4.48409	4.93641	3.40548	2.68722	2155.94	1.68398	0.312968	5.38069	7.42e-08	8.23e-07
ENSMUSG00000027651	Rprd1b	regulation of nuclear pre-mRNA domain containing 1B [Source:MGI Symbol;Acc:MGI:1917720]	2	protein_coding	2.64236	2.6096	3.25998	3.41954	1373.83	-0.693141	0.130397	-5.31564	1.06e-07	1.14e-06
ENSMUSG00000026437	Cdk18	cyclin-dependent kinase 18 [Source:MGI Symbol;Acc:MGI:97518]	1	protein_coding	2.94754	2.57452	2.21195	2.23222	855.307	0.620952	0.246298	2.52114	0.0116975	0.0325758
ENSMUSG00000061666	Gdpd1	glycerophosphodiester phosphodiesterase domain containing 1 [Source:MGI Symbol;Acc:MGI:1913819]	11	protein_coding	2.13765	2.68765	2.39569	2.52849	736.794	0.0331994	0.253996	0.130708	0.896006	0.932828
ENSMUSG00000021136	Smoc1	SPARC related modular calcium binding 1 [Source:MGI Symbol;Acc:MGI:1929878]	12	protein_coding	-6.3685	-3.96051	-0.979132	-0.141911	23.7327	-5.09077	1.01269	-5.02698	4.98e-07	4.65e-06
ENSMUSG00000004267	Eno2	enolase 2, gamma neuronal [Source:MGI Symbol;Acc:MGI:95394]	6	protein_coding	2.31001	2.83621	1.26243	0.250045	365.444	1.74059	0.531566	3.27447	0.00105862	0.00414039
ENSMUSG00000010080	Epn3	epsin 3 [Source:MGI Symbol;Acc:MGI:1919139]	11	protein_coding	4.23025	4.60769	1.69683	2.33638	804.864	2.28897	0.266028	8.60423	7.68e-18	3.34e-16
ENSMUSG00000034755	Pcdh11x	protocadherin 11 X-linked [Source:MGI Symbol;Acc:MGI:2442849]	X	protein_coding	-0.850312	-0.092871	3.32661	3.03851	509.692	-3.90318	0.403252	-9.67925	3.69e-22	2.42e-20
ENSMUSG00000109222	Gm10297	predicted pseudogene 10297 [Source:MGI Symbol;Acc:MGI:3642512]	7	processed_pseudogene	0.34709	0.334317	0.906183	0.730741	29.9353	0.477114	0.485818	0.982083	0.326059	0.462261
ENSMUSG00000004508	Gab2	growth factor receptor bound protein 2-associated protein 2 [Source:MGI Symbol;Acc:MGI:1333854]	7	protein_coding	2.40538	2.63367	3.3021	3.03271	1314.26	-0.656487	0.235704	-2.78522	0.00534909	0.0167251
ENSMUSG00000059552	Trp53	transformation related protein 53 [Source:MGI Symbol;Acc:MGI:98834]	11	protein_coding	0.211058	-0.00582697	-1.71805	-1.22525	52.3563	1.40582	0.476588	2.94976	0.00318018	0.0107228
ENSMUSG00000055923	Aasdh	aminoadipate-semialdehyde dehydrogenase [Source:MGI Symbol;Acc:MGI:2442517]	5	protein_coding	0.660373	0.828849	1.18639	1.16507	245.929	-0.356913	0.221367	-1.61232	0.106893	0.196821
ENSMUSG00000031979	Cog2	component of oligomeric golgi complex 2 [Source:MGI Symbol;Acc:MGI:1923582]	8	protein_coding	2.58918	2.65548	3.20547	2.79818	1002.23	-0.294979	0.193168	-1.52706	0.126746	0.224923
ENSMUSG00000027408	Cpxm1	carboxypeptidase X 1 (M14 family) [Source:MGI Symbol;Acc:MGI:1934569]	2	protein_coding	-0.315692	-0.34747	3.26985	1.17671	402.742	-2.9718	0.759343	-3.91365	9.09e-05	0.000491863
ENSMUSG00000039110	Mycbpap	MYCBP associated protein [Source:MGI Symbol;Acc:MGI:2388726]	11	protein_coding	-0.88995	-0.501727	-4.59946	-5.37405	19.1268	5.04422	1.12056	4.5015	6.75e-06	4.84e-05
ENSMUSG00000034664	Itga2b	integrin alpha 2b [Source:MGI Symbol;Acc:MGI:96601]	11	protein_coding	-0.47061	-0.408589	0.107781	0.0305624	107.792	-0.41422	0.310489	-1.33409	0.182174	0.297665
ENSMUSG00000028826	Tmem57	transmembrane protein 57 [Source:MGI Symbol;Acc:MGI:1913396]	4	protein_coding	4.16453	4.43864	4.23068	4.16196	2863.15	0.147566	0.190114	0.776194	0.437635	0.570327
ENSMUSG00000031734	Irx3	Iroquois related homeobox 3 [Source:MGI Symbol;Acc:MGI:1197522]	8	protein_coding	-1.02574	-2.04884	-2.22886	-2.03395	57.5373	0.195732	0.573705	0.341172	0.732974	0.817984
ENSMUSG00000013833	Med16	mediator complex subunit 16 [Source:MGI Symbol;Acc:MGI:2158394]	10	protein_coding	2.71182	2.51891	2.93833	3.24812	1017.5	-0.471783	0.239586	-1.96916	0.048935	0.105876
ENSMUSG00000020495	Smg8	smg-8 homolog, nonsense mediated mRNA decay factor (C. elegans) [Source:MGI Symbol;Acc:MGI:1921383]	11	protein_coding	3.94781	4.29422	3.60567	3.74549	1167.98	0.365478	0.200856	1.8196	0.0688197	0.139289
ENSMUSG00000021540	Smad5	SMAD family member 5 [Source:MGI Symbol;Acc:MGI:1328787]	13	protein_coding	4.57476	4.67562	4.97702	4.54576	3563.87	-0.119462	0.21956	-0.544094	0.586377	0.701322
ENSMUSG00000021256	Vash1	vasohibin 1 [Source:MGI Symbol;Acc:MGI:2442543]	12	protein_coding	-1.06871	-1.31891	-0.763653	-2.03395	36.6371	-0.117763	0.796317	-0.147885	0.882434	0.924271
ENSMUSG00000035713	Usp35	ubiquitin specific peptidase 35 [Source:MGI Symbol;Acc:MGI:2685339]	7	protein_coding	0.574201	0.464414	1.37603	0.74504	284.628	-0.498284	0.398886	-1.24919	0.211596	0.333912
ENSMUSG00000044952	Kctd21	potassium channel tetramerisation domain containing 21 [Source:MGI Symbol;Acc:MGI:3643121]	7	protein_coding	-0.185328	-0.50399	1.3124	0.691753	169.701	-1.33259	0.488657	-2.72705	0.00639029	0.0194992
ENSMUSG00000028622	Mrpl37	mitochondrial ribosomal protein L37 [Source:MGI Symbol;Acc:MGI:1926268]	4	protein_coding	3.3651	3.10441	3.46933	3.81066	1313.91	-0.40385	0.213948	-1.88761	0.0590782	0.123063
ENSMUSG00000043872	Zmym1	zinc finger, MYM domain containing 1 [Source:MGI Symbol;Acc:MGI:1915560]	4	protein_coding	2.15506	2.35399	1.84527	2.1022	429.22	0.271919	0.243548	1.11649	0.264212	0.395111
ENSMUSG00000033585	Ndn	necdin [Source:MGI Symbol;Acc:MGI:97290]	7	protein_coding	0.852684	1.20481	1.73112	1.64295	199.54	-0.750837	0.322699	-2.32674	0.0199791	0.0506
ENSMUSG00000020493	Prr11	proline rich 11 [Source:MGI Symbol;Acc:MGI:2444496]	11	protein_coding	4.07257	3.4781	3.0549	4.58013	1452.65	-0.16948	0.49671	-0.341205	0.732949	0.817984
ENSMUSG00000070526	Peg12	paternally expressed 12 [Source:MGI Symbol;Acc:MGI:1351637]	7	protein_coding	-1.69353	-2.16487	-2.9583	-0.554007	32.9995	-0.760922	0.784757	-0.969628	0.332232	0.468883
ENSMUSG00000028820	Sfpq	splicing factor proline/glutamine rich (polypyrimidine tract binding protein associated) [Source:MGI Symbol;Acc:MGI:1918764]	4	protein_coding	6.70472	6.49446	6.56935	6.7813	9174.59	-0.154322	0.206562	-0.747098	0.455004	0.58636
ENSMUSG00000039096	Rsad1	radical S-adenosyl methionine domain containing 1 [Source:MGI Symbol;Acc:MGI:3039628]	11	protein_coding	1.14986	1.2994	0.788759	1.01741	180.652	0.311304	0.245995	1.26549	0.205695	0.326867
ENSMUSG00000020075	Ddx21	DEAD (Asp-Glu-Ala-Asp) box polypeptide 21 [Source:MGI Symbol;Acc:MGI:1860494]	10	protein_coding	6.25559	6.07089	5.27205	6.0143	6423.17	0.480828	0.34076	1.41105	0.15823	0.267286
ENSMUSG00000085334	Gm12940	predicted gene 12940 [Source:MGI Symbol;Acc:MGI:3702626]	4	processed_transcript	-0.960907	-1.10663	-1.35701	-2.15974	35.7262	0.485309	0.522944	0.928031	0.353391	0.490089
ENSMUSG00000021257	Angel1	angel homolog 1 [Source:MGI Symbol;Acc:MGI:1915987]	12	protein_coding	-2.14939	-1.84199	-1.33277	-0.724855	43.4874	-1.04285	0.469457	-2.22139	0.0263244	0.0634612
ENSMUSG00000026159	Agfg1	ArfGAP with FG repeats 1 [Source:MGI Symbol;Acc:MGI:1333754]	1	protein_coding	4.09977	4.04465	4.55956	4.1432	3294.5	-0.270546	0.215142	-1.25752	0.208566	0.330329
ENSMUSG00000035704	Alg8	asparagine-linked glycosylation 8 (alpha-1,3-glucosyltransferase) [Source:MGI Symbol;Acc:MGI:2141959]	7	protein_coding	1.89567	1.28674	1.7614	2.99777	486.244	-0.853483	0.438818	-1.94496	0.0517801	0.110676
ENSMUSG00000043432	Leng9	leukocyte receptor cluster (LRC) member 9 [Source:MGI Symbol;Acc:MGI:2444509]	7	protein_coding	0.928545	1.17213	1.94637	1.34575	176.764	-0.687835	0.379876	-1.81068	0.0701902	0.141508
ENSMUSG00000035545	Leng8	leukocyte receptor cluster (LRC) member 8 [Source:MGI Symbol;Acc:MGI:2142195]	7	protein_coding	4.88273	4.96835	4.49769	3.93841	2803.49	0.635678	0.232632	2.73254	0.00628473	0.0192208
ENSMUSG00000035773	Kiss1r	KISS1 receptor [Source:MGI Symbol;Acc:MGI:2148793]	10	protein_coding	-1.60578	-2.15472	-1.42569	-2.38576	32.5784	-0.44137	0.745342	-0.592171	0.553736	0.67534
ENSMUSG00000035781	R3hdm4	R3H domain containing 4 [Source:MGI Symbol;Acc:MGI:1924814]	10	protein_coding	3.56355	3.57591	3.98563	3.76448	2138.59	-0.399377	0.164866	-2.42244	0.0154169	0.0408167
ENSMUSG00000076435	Acsf2	acyl-CoA synthetase family member 2 [Source:MGI Symbol;Acc:MGI:2388287]	11	protein_coding	3.35869	3.39041	3.54125	2.88881	1682.33	0.184077	0.311982	0.590027	0.555173	0.676366
ENSMUSG00000030835	Nomo1	nodal modulator 1 [Source:MGI Symbol;Acc:MGI:2385850]	7	protein_coding	4.90402	4.36288	4.54143	5.31104	6016.76	-0.2565	0.316157	-0.811307	0.41719	0.551175
ENSMUSG00000034621	Gpatch8	G patch domain containing 8 [Source:MGI Symbol;Acc:MGI:1918667]	11	protein_coding	4.04343	4.09637	3.9957	4.02328	2548.69	0.0841943	0.0962314	0.874915	0.38162	0.516962
ENSMUSG00000031980	Agt	angiotensinogen (serpin peptidase inhibitor, clade A, member 8) [Source:MGI Symbol;Acc:MGI:87963]	8	protein_coding	-3.75994	-2.99109	-1.9151	-3.03717	62.4693	-1.52123	0.829136	-1.83472	0.0665479	0.135529
ENSMUSG00000081788	Gm5898	predicted gene 5898 [Source:MGI Symbol;Acc:MGI:3644921]	7	processed_pseudogene	3.2934	3.16785	-2.74145	-2.11897	117.375	5.55847	0.544523	10.2079	1.83e-24	1.5e-22
ENSMUSG00000020492	Ska2	spindle and kinetochore associated complex subunit 2 [Source:MGI Symbol;Acc:MGI:1913390]	11	protein_coding	3.81306	3.75809	2.66938	3.44096	952.82	0.68815	0.300621	2.28909	0.022074	0.0549313
ENSMUSG00000015748	Prpf3	pre-mRNA processing factor 3 [Source:MGI Symbol;Acc:MGI:1918017]	3	protein_coding	3.99528	3.672	3.77198	4.09637	1596.07	-0.0377455	0.241064	-0.156579	0.875577	0.920278
ENSMUSG00000030647	Ndufc2	NADH dehydrogenase (ubiquinone) 1, subcomplex unknown, 2 [Source:MGI Symbol;Acc:MGI:1344370]	7	protein_coding	4.28645	4.27905	3.56004	3.68334	1292.28	0.559314	0.177162	3.15708	0.0015936	0.00588955
ENSMUSG00000034157	Cipc	CLOCK interacting protein, circadian [Source:MGI Symbol;Acc:MGI:1919185]	12	protein_coding	2.97984	2.9467	3.75656	3.45767	1079.14	-0.613322	0.17197	-3.56646	0.00036184	0.00163535
ENSMUSG00000027011	Ube2e3	ubiquitin-conjugating enzyme E2E 3 [Source:MGI Symbol;Acc:MGI:107412]	2	protein_coding	3.82795	3.58694	4.27947	4.53918	2877.91	-0.662045	0.175526	-3.77178	0.000162088	0.000812435
ENSMUSG00000051727	Kctd14	potassium channel tetramerisation domain containing 14 [Source:MGI Symbol;Acc:MGI:1289222]	7	protein_coding	-0.709002	-0.950062	-2.47839	-1.04225	25.6152	0.539142	0.743949	0.724703	0.468634	0.599093
ENSMUSG00000020869	Lrrc59	leucine rich repeat containing 59 [Source:MGI Symbol;Acc:MGI:2138133]	11	protein_coding	7.37865	7.10204	6.77884	7.50325	16228.8	-0.066141	0.307542	-0.215063	0.829718	0.888851
ENSMUSG00000050288	Fzd2	frizzled class receptor 2 [Source:MGI Symbol;Acc:MGI:1888513]	11	protein_coding	4.74159	4.55652	5.16715	5.53741	2875.09	-0.887254	0.18742	-4.73404	2.2e-06	1.77e-05
ENSMUSG00000027411	Vps16	VSP16 CORVET/HOPS core subunit [Source:MGI Symbol;Acc:MGI:2136772]	2	protein_coding	4.25845	4.33576	4.2765	4.21679	2011.97	0.0902898	0.131382	0.687233	0.491936	0.621191
ENSMUSG00000024414	Mrpl27	mitochondrial ribosomal protein L27 [Source:MGI Symbol;Acc:MGI:2137224]	11	protein_coding	3.58694	3.42878	3.03729	3.51569	715.776	0.108213	0.264615	0.408946	0.682579	0.779833
ENSMUSG00000039055	Eme1	essential meiotic structure-specific endonuclease 1 [Source:MGI Symbol;Acc:MGI:3576783]	11	protein_coding	2.56316	2.15395	0.486829	2.34724	288.74	0.581889	0.58804	0.98954	0.322399	0.45872
ENSMUSG00000025133	Ints4	integrator complex subunit 4 [Source:MGI Symbol;Acc:MGI:1917164]	7	protein_coding	3.00112	2.86059	2.42169	3.13194	1112.73	0.146137	0.301156	0.485253	0.627497	0.734085
ENSMUSG00000049588	Ccdc69	coiled-coil domain containing 69 [Source:MGI Symbol;Acc:MGI:1196234]	11	protein_coding	0.182997	-0.230017	0.102488	0.326018	101.828	-0.147842	0.328834	-0.449594	0.653003	0.754845
ENSMUSG00000052040	Klf13	Kruppel-like factor 13 [Source:MGI Symbol;Acc:MGI:1354948]	7	protein_coding	5.71545	5.71442	6.09374	5.69363	11211.4	-0.162153	0.301237	-0.538291	0.590376	0.70469
ENSMUSG00000032030	Cul5	cullin 5 [Source:MGI Symbol;Acc:MGI:1922967]	9	protein_coding	3.44096	3.49899	3.88319	3.92412	2366.24	-0.392475	0.0988452	-3.9706	7.17e-05	0.000397655
ENSMUSG00000098708	Gm27252	predicted gene 27252 [Source:MGI Symbol;Acc:MGI:5521095]	7	processed_transcript	0.963883	0.973807	-0.201319	0.84811	71.1803	0.545178	0.505745	1.07797	0.281047	0.414014
ENSMUSG00000037773	Pced1a	PC-esterase domain containing 1A [Source:MGI Symbol;Acc:MGI:2442177]	2	protein_coding	2.85712	3.02355	3.41587	3.00517	739.009	-0.324717	0.208753	-1.55551	0.119825	0.215374
ENSMUSG00000042115	Klhdc8a	kelch domain containing 8A [Source:MGI Symbol;Acc:MGI:2442630]	1	protein_coding	3.68647	3.6338	1.47882	1.10162	545.097	2.31464	0.399393	5.79541	6.82e-09	9.44e-08
ENSMUSG00000019564	Arid3a	AT rich interactive domain 3A (BRIGHT-like) [Source:MGI Symbol;Acc:MGI:1328360]	10	protein_coding	1.31906	1.26169	1.6001	1.09767	500.748	-0.0452189	0.362721	-0.124666	0.900788	0.934999
ENSMUSG00000027281	Slx4ip	SLX4 interacting protein [Source:MGI Symbol;Acc:MGI:1921493]	2	protein_coding	1.53825	1.36126	1.14601	1.62759	328.586	0.0642456	0.222288	0.28902	0.772566	0.847668
ENSMUSG00000023456	Tpi1	triosephosphate isomerase 1 [Source:MGI Symbol;Acc:MGI:98797]	6	protein_coding	8.60477	8.32989	8.54603	8.51779	22347.8	-0.364326	0.229649	-1.58645	0.112637	0.20537
ENSMUSG00000027274	Mkks	McKusick-Kaufman syndrome [Source:MGI Symbol;Acc:MGI:1891836]	2	protein_coding	2.05333	2.26494	1.50591	1.68172	331.718	0.573446	0.196869	2.91283	0.0035817	0.0118621
ENSMUSG00000029634	Rnf6	ring finger protein (C3H2C3 type) 6 [Source:MGI Symbol;Acc:MGI:1921382]	5	protein_coding	5.60182	5.70077	5.44929	5.23002	3957.69	0.284053	0.105862	2.68323	0.0072915	0.0217788
ENSMUSG00000038451	Spsb2	splA/ryanodine receptor domain and SOCS box containing 2 [Source:MGI Symbol;Acc:MGI:1315199]	6	protein_coding	3.14715	3.26946	3.31823	2.95564	508.238	0.0451553	0.171878	0.262717	0.792769	0.863325
ENSMUSG00000009030	Pdcl	phosducin-like [Source:MGI Symbol;Acc:MGI:1914716]	2	protein_coding	4.20222	4.073	4.32493	4.31447	1471.97	-0.230291	0.162586	-1.41643	0.15665	0.265459
ENSMUSG00000016024	Lbp	lipopolysaccharide binding protein [Source:MGI Symbol;Acc:MGI:1098776]	2	protein_coding	5.55796	5.88434	6.58209	5.51785	6263.66	-0.372469	0.426304	-0.873719	0.382272	0.517522
ENSMUSG00000033543	Gtf2a2	general transcription factor II A, 2 [Source:MGI Symbol;Acc:MGI:1933289]	9	protein_coding	3.48559	3.2139	3.01373	3.11866	790.706	0.260828	0.224036	1.16423	0.244332	0.372562
ENSMUSG00000031736	Crnde	colorectal neoplasia differentially expressed (non-protein coding) [Source:MGI Symbol;Acc:MGI:1918546]	8	processed_transcript	-2.74145	-3.35518	-2.6719	-0.624319	35.0646	-1.92058	0.742342	-2.58719	0.00967634	0.0278187
ENSMUSG00000020868	Xylt2	xylosyltransferase II [Source:MGI Symbol;Acc:MGI:2444797]	11	protein_coding	2.14003	2.22791	2.50049	2.35933	778.261	-0.281002	0.229239	-1.2258	0.220274	0.344688
ENSMUSG00000020076	Ddx50	DEAD (Asp-Glu-Ala-Asp) box polypeptide 50 [Source:MGI Symbol;Acc:MGI:2182303]	10	protein_coding	4.26899	4.10481	4.37179	4.19623	2634.54	-0.0421582	0.177576	-0.237409	0.81234	0.876696
ENSMUSG00000025785	Exosc7	exosome component 7 [Source:MGI Symbol;Acc:MGI:1913696]	9	protein_coding	2.11871	1.84724	2.75115	3.08879	706.255	-0.889347	0.320169	-2.77774	0.00547379	0.0170673
ENSMUSG00000031983	2310022B05Rik	RIKEN cDNA 2310022B05 gene [Source:MGI Symbol;Acc:MGI:1916801]	8	protein_coding	5.27348	4.95304	6.40603	5.65709	8541.6	-0.893204	0.33011	-2.70578	0.00681448	0.0206387
ENSMUSG00000096146	Kcnj11	potassium inwardly rectifying channel, subfamily J, member 11 [Source:MGI Symbol;Acc:MGI:107501]	7	protein_coding	-1.71397	-0.425259	-6.3685	-5.37405	12.263	6.76358	1.86035	3.63564	0.000277289	0.00130096
ENSMUSG00000020925	Ccdc43	coiled-coil domain containing 43 [Source:MGI Symbol;Acc:MGI:1289318]	11	protein_coding	3.36934	3.31899	2.98468	3.39592	831.09	0.133308	0.247736	0.538104	0.590505	0.70469
ENSMUSG00000039220	Ppp1r10	protein phosphatase 1, regulatory subunit 10 [Source:MGI Symbol;Acc:MGI:1289273]	17	protein_coding	4.93701	4.99152	5.33964	5.27422	3870.94	-0.333336	0.33996	-0.980514	0.326832	0.463016
ENSMUSG00000018548	Trim37	tripartite motif-containing 37 [Source:MGI Symbol;Acc:MGI:2153072]	11	protein_coding	3.631	3.91727	2.7408	3.75181	1774.76	0.4898	0.31918	1.53456	0.124892	0.222693
ENSMUSG00000035642	Aamdc	adipogenesis associated Mth938 domain containing [Source:MGI Symbol;Acc:MGI:1913523]	7	protein_coding	0.795927	0.710922	1.05166	0.843797	233.257	-0.0989674	0.288973	-0.34248	0.73199	0.817497
ENSMUSG00000035754	Wdr18	WD repeat domain 18 [Source:MGI Symbol;Acc:MGI:2158400]	10	protein_coding	3.75418	3.74508	3.38288	3.84786	1596.36	0.0779173	0.242766	0.320956	0.748244	0.82896
ENSMUSG00000029592	Usp30	ubiquitin specific peptidase 30 [Source:MGI Symbol;Acc:MGI:2140991]	5	protein_coding	2.31386	2.34772	2.38098	2.38982	953.995	-0.00367266	0.172158	-0.0213331	0.98298	0.988651
ENSMUSG00000027276	Jag1	jagged 1 [Source:MGI Symbol;Acc:MGI:1095416]	2	protein_coding	4.19499	4.27775	3.08461	3.2679	1653.57	1.11157	0.263994	4.2106	2.55e-05	0.000158275
ENSMUSG00000085385	Snhg17	small nucleolar RNA host gene 17 [Source:MGI Symbol;Acc:MGI:1915358]	2	processed_transcript	3.11565	3.03729	2.6685	2.75204	665.485	0.32642	0.339782	0.960675	0.336716	0.472924
ENSMUSG00000090935	Synj2bp	synaptojanin 2 binding protein [Source:MGI Symbol;Acc:MGI:1344347]	12	protein_coding	2.88658	3.25767	3.28034	3.06344	1066.12	-0.0178054	0.190696	-0.0933706	0.925609	0.952244
ENSMUSG00000044339	Alkbh2	alkB homolog 2, alpha-ketoglutarate-dependent dioxygenase [Source:MGI Symbol;Acc:MGI:2141032]	5	protein_coding	1.80484	2.19881	2.03158	1.74147	279.243	0.0461234	0.25144	0.183437	0.854455	0.905166
ENSMUSG00000091803	Cox16	cytochrome c oxidase assembly protein 16 [Source:MGI Symbol;Acc:MGI:1913522]	12	protein_coding	1.26972	0.913944	1.6524	2.12612	459.99	-0.774272	0.226565	-3.41743	0.000632144	0.0026558
ENSMUSG00000000594	Gm2a	GM2 ganglioside activator protein [Source:MGI Symbol;Acc:MGI:95762]	11	protein_coding	5.116	5.59142	5.53384	4.22286	4126.61	0.368834	0.441193	0.835994	0.403158	0.537398
ENSMUSG00000009772	Nuak2	NUAK family, SNF1-like kinase, 2 [Source:MGI Symbol;Acc:MGI:1921387]	1	protein_coding	2.92287	2.79996	0.899405	1.12418	359.351	1.90612	0.231098	8.24807	1.61e-16	6.23e-15
ENSMUSG00000021139	Gm20498	predicted gene 20498 [Source:MGI Symbol;Acc:MGI:5141963]	12	protein_coding	-0.0899043	-0.44571	0.329473	0.777359	170.026	-0.798478	0.317138	-2.51776	0.0118102	0.0328014
ENSMUSG00000020926	Adam11	a disintegrin and metallopeptidase domain 11 [Source:MGI Symbol;Acc:MGI:1098667]	11	protein_coding	-2.04884	-1.6979	-2.40313	-2.07889	37.4815	0.0698428	0.540783	0.129151	0.897238	0.93347
ENSMUSG00000063838	1700027J19Rik	CDC42 effector protein (Rho GTPase binding) 5 [Source:MGI Symbol;Acc:MGI:1929745]	7	protein_coding	2.55217	2.97862	1.1974	1.15799	366.878	1.60323	0.344113	4.65901	3.18e-06	2.47e-05
ENSMUSG00000040136	Abcc8	ATP-binding cassette, sub-family C (CFTR/MRP), member 8 [Source:MGI Symbol;Acc:MGI:1352629]	7	protein_coding	-0.150964	1.48372	-4.23679	-5.10171	83.8114	5.89029	0.86808	6.78543	1.16e-11	2.43e-10
ENSMUSG00000013858	Tmem259	transmembrane protein 259 [Source:MGI Symbol;Acc:MGI:2177957]	10	protein_coding	4.30128	4.36242	4.35234	4.12414	3727.86	-0.111287	0.180922	-0.615108	0.538483	0.662092
ENSMUSG00000029635	Cdk8	cyclin-dependent kinase 8 [Source:MGI Symbol;Acc:MGI:1196224]	5	protein_coding	4.06248	3.76606	2.97862	3.54753	1824.74	0.665157	0.268604	2.47634	0.0132736	0.0361403
ENSMUSG00000046442	Ppm1e	protein phosphatase 1E (PP2C domain containing) [Source:MGI Symbol;Acc:MGI:2444096]	11	protein_coding	-2.51737	-2.00462	2.13469	1.36193	323.752	-4.12489	0.496029	-8.31583	9.11e-17	3.63e-15
ENSMUSG00000001506	Col1a1	collagen, type I, alpha 1 [Source:MGI Symbol;Acc:MGI:88467]	11	protein_coding	7.8933	5.86069	10.8263	10.7273	255830	-4.35345	0.608679	-7.1523	8.53e-13	2.13e-11
ENSMUSG00000020074	Ccar1	cell division cycle and apoptosis regulator 1 [Source:MGI Symbol;Acc:MGI:1914750]	10	protein_coding	4.45722	4.47295	3.98482	4.67917	3071.65	0.119643	0.289415	0.413395	0.679317	0.776966
ENSMUSG00000035623	Rsf1	remodeling and spacing factor 1 [Source:MGI Symbol;Acc:MGI:2682305]	7	protein_coding	3.86904	3.7688	3.89524	3.598	2205.5	0.0798206	0.204172	0.390949	0.695835	0.790228
ENSMUSG00000025439	Clns1a	chloride channel, nucleotide-sensitive, 1A [Source:MGI Symbol;Acc:MGI:109638]	7	protein_coding	4.24776	3.83441	4.01118	4.1895	1974.83	0.0175552	0.1884	0.0931801	0.92576	0.952294
ENSMUSG00000062098	Btbd3	BTB (POZ) domain containing 3 [Source:MGI Symbol;Acc:MGI:2385155]	2	protein_coding	3.20146	3.16523	4.83631	4.35361	1337.69	-1.52935	0.360395	-4.24355	2.2e-05	0.000138391
ENSMUSG00000054871	Tmem158	transmembrane protein 158 [Source:MGI Symbol;Acc:MGI:1919559]	9	protein_coding	-2.81729	-3.04555	-0.997948	0.851009	82.4489	-3.50238	0.723566	-4.84044	1.3e-06	1.1e-05
ENSMUSG00000007646	Rad51c	RAD51 paralog C [Source:MGI Symbol;Acc:MGI:2150020]	11	protein_coding	1.50526	1.42157	1.2253	1.79782	318.084	0.00299532	0.29125	0.0102843	0.991794	0.994245
ENSMUSG00000044349	Snhg11	small nucleolar RNA host gene 11 [Source:MGI Symbol;Acc:MGI:2441845]	2	protein_coding	-4.59946	-4.28688	-1.11874	-1.88665	23.7837	-4.39477	0.981537	-4.47744	7.55e-06	5.34e-05
ENSMUSG00000034520	Gjc1	gap junction protein, gamma 1 [Source:MGI Symbol;Acc:MGI:95718]	11	protein_coding	0.84029	1.12092	0.460012	0.477253	239.944	0.624218	0.247872	2.51831	0.0117921	0.032778
ENSMUSG00000035202	Lars2	leucyl-tRNA synthetase, mitochondrial [Source:MGI Symbol;Acc:MGI:2142973]	9	protein_coding	0.810131	0.403417	2.11751	2.51891	638.486	-1.69425	0.252245	-6.71666	1.86e-11	3.78e-10
ENSMUSG00000032481	Smarcc1	SWI/SNF related, matrix associated, actin dependent regulator of chromatin, subfamily c, member 1 [Source:MGI Symbol;Acc:MGI:1203524]	9	protein_coding	5.48162	5.41324	5.63005	5.99045	7686.62	-0.334097	0.139186	-2.40036	0.0163789	0.0429485
ENSMUSG00000030774	Pak1	p21 protein (Cdc42/Rac)-activated kinase 1 [Source:MGI Symbol;Acc:MGI:1339975]	7	protein_coding	1.91776	1.09181	1.75352	1.80484	577.816	-0.208967	0.302145	-0.691612	0.489181	0.618293
ENSMUSG00000032480	Dhx30	DEAH (Asp-Glu-Ala-His) box polypeptide 30 [Source:MGI Symbol;Acc:MGI:1920081]	9	protein_coding	4.09595	4.12368	4.22899	4.48313	2565.84	-0.195581	0.178889	-1.09331	0.274258	0.406736
ENSMUSG00000027652	Ralgapb	Ral GTPase activating protein, beta subunit (non-catalytic) [Source:MGI Symbol;Acc:MGI:2444531]	2	protein_coding	4.11824	4.33097	4.6289	4.53167	3538.65	-0.33727	0.180529	-1.86823	0.0617307	0.127518
ENSMUSG00000004665	Cnn2	calponin 2 [Source:MGI Symbol;Acc:MGI:105093]	10	protein_coding	5.71849	5.57294	6.52125	6.21627	9305.74	-0.801986	0.229535	-3.49396	0.000475918	0.00208562
ENSMUSG00000020929	Eftud2	elongation factor Tu GTP binding domain containing 2 [Source:MGI Symbol;Acc:MGI:1336880]	11	protein_coding	5.26995	5.15758	4.68211	5.3996	4975.01	0.163251	0.272124	0.599912	0.548565	0.670863
ENSMUSG00000010342	Tex14	testis expressed gene 14 [Source:MGI Symbol;Acc:MGI:1933227]	11	protein_coding	0.0729886	0.127554	-4.64463	-5.00707	32.5108	5.52316	0.984746	5.60871	2.04e-08	2.54e-07
ENSMUSG00000038976	Ppp1r9b	protein phosphatase 1, regulatory subunit 9B [Source:MGI Symbol;Acc:MGI:2387581]	11	protein_coding	5.50707	5.30665	5.30505	5.58281	6891.24	-0.0996012	0.164329	-0.606107	0.544444	0.667343
ENSMUSG00000035722	Abca7	ATP-binding cassette, sub-family A (ABC1), member 7 [Source:MGI Symbol;Acc:MGI:1351646]	10	protein_coding	3.98399	4.06164	4.55081	4.24641	2786.83	-0.373066	0.269268	-1.38548	0.165905	0.277122
ENSMUSG00000074766	Ism1	isthmin 1, angiogenesis inhibitor [Source:MGI Symbol;Acc:MGI:2442963]	2	protein_coding	-4.66575	-4.13957	-1.77987	-3.02717	25.1493	-3.23404	0.98478	-3.28402	0.00102337	0.00402012
ENSMUSG00000037740	Mrps26	mitochondrial ribosomal protein S26 [Source:MGI Symbol;Acc:MGI:1333830]	2	protein_coding	4.64716	4.3188	4.19121	4.63331	1507.08	-0.0145483	0.252044	-0.0577214	0.953971	0.970234
ENSMUSG00000047181	Samd14	sterile alpha motif domain containing 14 [Source:MGI Symbol;Acc:MGI:2384945]	11	protein_coding	3.15195	3.44022	2.69721	2.66567	836.901	0.669414	0.240214	2.78674	0.00532412	0.0166626
ENSMUSG00000027303	Ptpra	protein tyrosine phosphatase, receptor type, A [Source:MGI Symbol;Acc:MGI:97808]	2	protein_coding	5.06628	5.1829	4.85425	4.94953	4982.47	0.226836	0.147676	1.53604	0.124528	0.222221
ENSMUSG00000021036	Sptlc2	serine palmitoyltransferase, long chain base subunit 2 [Source:MGI Symbol;Acc:MGI:108074]	12	protein_coding	3.74508	3.95948	4.9839	4.5846	4000.14	-0.927036	0.264926	-3.49922	0.000466617	0.00204702
ENSMUSG00000025239	Limd1	LIM domains containing 1 [Source:MGI Symbol;Acc:MGI:1352502]	9	protein_coding	3.26353	3.06306	4.56672	4.48177	2924.26	-1.31161	0.133788	-9.80366	1.09e-22	7.71e-21
ENSMUSG00000039033	Tasp1	taspase, threonine aspartase 1 [Source:MGI Symbol;Acc:MGI:1923062]	2	protein_coding	2.42616	2.12669	2.82557	3.29461	855.208	-0.798494	0.230828	-3.45927	0.000541651	0.00232436
ENSMUSG00000037761	Actr5	ARP5 actin-related protein 5 [Source:MGI Symbol;Acc:MGI:1924748]	2	protein_coding	1.59065	1.32364	1.76841	2.0212	331.814	-0.391534	0.234374	-1.67055	0.0948097	0.179857
ENSMUSG00000038967	Pdk2	pyruvate dehydrogenase kinase, isoenzyme 2 [Source:MGI Symbol;Acc:MGI:1343087]	11	protein_coding	1.52586	2.00553	2.84084	2.02746	531.456	-0.643439	0.406566	-1.58262	0.113509	0.206611
ENSMUSG00000029640	Usp12	ubiquitin specific peptidase 12 [Source:MGI Symbol;Acc:MGI:1270128]	5	protein_coding	3.97089	3.9393	3.37816	3.51294	2063.09	0.518845	0.137292	3.77914	0.00015737	0.000791152
ENSMUSG00000030522	Mtmr10	myotubularin related protein 10 [Source:MGI Symbol;Acc:MGI:2142292]	7	protein_coding	2.46884	2.89638	2.15725	2.34981	896.362	0.478502	0.23974	1.99592	0.0459423	0.100387
ENSMUSG00000041453	Rpl21	ribosomal protein L21 [Source:MGI Symbol;Acc:MGI:1278340]	5	protein_coding	7.62688	7.56152	7.4164	7.54462	9416.6	-0.175862	0.209738	-0.838484	0.401759	0.536224
ENSMUSG00000025240	Sacm1l	SAC1 suppressor of actin mutations 1-like (yeast) [Source:MGI Symbol;Acc:MGI:1933169]	9	protein_coding	2.67683	2.4327	3.87234	3.61395	2086.95	-1.15369	0.174917	-6.59565	4.23e-11	8.13e-10
ENSMUSG00000045624	Esf1	ESF1 nucleolar pre-rRNA processing protein homolog [Source:MGI Symbol;Acc:MGI:1913830]	2	protein_coding	2.98899	3.14794	2.89471	3.21116	1281.65	0.057451	0.234856	0.244622	0.806749	0.873217
ENSMUSG00000035697	Arhgap45	Rho GTPase activating protein 45 [Source:MGI Symbol;Acc:MGI:1917969]	10	protein_coding	3.23158	3.40785	2.78156	3.39514	1194.68	0.196534	0.255692	0.768635	0.44211	0.574375
ENSMUSG00000021040	Slirp	SRA stem-loop interacting RNA binding protein [Source:MGI Symbol;Acc:MGI:1916394]	12	protein_coding	3.18546	2.91487	3.52897	3.76324	869.863	-0.656169	0.266537	-2.46183	0.0138232	0.0373638
ENSMUSG00000020486	2004-09-01	septin 4 [Source:MGI Symbol;Acc:MGI:1270156]	11	protein_coding	0.482583	1.26972	-0.979132	-1.88225	119.029	2.2515	0.544267	4.13677	3.52e-05	0.000211546
ENSMUSG00000079036	Alkbh1	alkB homolog 1, histone H2A dioxygenase [Source:MGI Symbol;Acc:MGI:2384034]	12	protein_coding	1.99962	1.92212	2.61151	2.24634	484.154	-0.407738	0.196394	-2.07612	0.0378825	0.085721
ENSMUSG00000027384	Ndufaf5	NADH dehydrogenase (ubiquinone) complex I, assembly factor 5 [Source:MGI Symbol;Acc:MGI:1916737]	2	protein_coding	0.813889	0.324928	0.18053	1.14906	204.58	-0.102766	0.362035	-0.283856	0.77652	0.850668
ENSMUSG00000033458	Fan1	FANCD2/FANCI-associated nuclease 1 [Source:MGI Symbol;Acc:MGI:3045266]	7	protein_coding	1.06341	1.24518	1.54369	1.15948	302.207	-0.12553	0.247368	-0.507462	0.611831	0.721406
ENSMUSG00000001507	Itga3	integrin alpha 3 [Source:MGI Symbol;Acc:MGI:96602]	11	protein_coding	8.00803	8.22457	7.10512	6.84669	23513.6	1.02883	0.220074	4.67494	2.94e-06	2.3e-05
ENSMUSG00000006673	Qrich1	glutamine-rich 1 [Source:MGI Symbol;Acc:MGI:1916482]	9	protein_coding	4.75315	4.77688	4.99623	5.07433	4512.82	-0.248267	0.104839	-2.36807	0.0178813	0.0460605
ENSMUSG00000030521	Mphosph10	M-phase phosphoprotein 10 (U3 small nucleolar ribonucleoprotein) [Source:MGI Symbol;Acc:MGI:1915223]	7	protein_coding	3.48162	3.27992	2.71539	2.92961	852.126	0.589542	0.25719	2.29224	0.0218917	0.0545991
ENSMUSG00000030761	Myo7a	myosin VIIA [Source:MGI Symbol;Acc:MGI:104510]	7	protein_coding	-1.35701	-0.937072	2.40232	1.92518	656.956	-3.30682	0.651621	-5.07476	3.88e-07	3.71e-06
ENSMUSG00000071253	Slc25a16	solute carrier family 25 (mitochondrial carrier, Graves disease autoantigen), member 16 [Source:MGI Symbol;Acc:MGI:1920382]	10	protein_coding	2.09887	2.34314	2.81326	2.53648	657.239	-0.378399	0.210311	-1.79924	0.071981	0.144188
ENSMUSG00000033429	Mcee	methylmalonyl CoA epimerase [Source:MGI Symbol;Acc:MGI:1920974]	7	protein_coding	0.9656	1.10077	1.20257	1.15248	208.694	-0.0799437	0.267058	-0.299349	0.764673	0.841661
ENSMUSG00000029641	Rasl11a	RAS-like, family 11, member A [Source:MGI Symbol;Acc:MGI:1916145]	5	protein_coding	3.13025	3.19502	6.32224	4.61655	1919.73	-2.53294	0.560166	-4.52177	6.13e-06	4.45e-05
ENSMUSG00000002679	Med6	mediator complex subunit 6 [Source:MGI Symbol;Acc:MGI:1917042]	12	protein_coding	1.69683	1.55809	1.61945	1.7922	332.687	-0.0216155	0.219104	-0.0986543	0.921413	0.949422
ENSMUSG00000016510	Mtif3	mitochondrial translational initiation factor 3 [Source:MGI Symbol;Acc:MGI:1923616]	5	protein_coding	2.28904	2.51753	2.10673	2.13469	471.351	0.307078	0.183208	1.67612	0.0937151	0.178322
ENSMUSG00000001510	Dlx3	distal-less homeobox 3 [Source:MGI Symbol;Acc:MGI:94903]	11	protein_coding	-0.414244	-0.558263	-2.92496	-3.24537	19.567	2.21349	0.768311	2.88098	0.00396435	0.012919
ENSMUSG00000016503	Gtf3a	general transcription factor III A [Source:MGI Symbol;Acc:MGI:1913846]	5	protein_coding	4.49073	4.6289	4.30817	4.5448	1953.94	0.0572907	0.137043	0.418048	0.675912	0.774523
ENSMUSG00000068205	Macrod2	MACRO domain containing 2 [Source:MGI Symbol;Acc:MGI:1920149]	2	protein_coding	3.25417	3.23198	1.78523	2.031	185.964	0.404329	0.321522	1.25755	0.208556	0.330329
ENSMUSG00000051379	Flrt3	fibronectin leucine rich transmembrane protein 3 [Source:MGI Symbol;Acc:MGI:1918686]	2	protein_coding	2.28103	1.61672	3.64967	4.05797	827.246	-1.82715	0.378548	-4.82672	1.39e-06	1.17e-05
ENSMUSG00000086552	Dlx4os	distal-less homeobox 4, opposite strand [Source:MGI Symbol;Acc:MGI:2444057]	11	antisense	1.74415	1.39809	-0.937072	-1.99468	117.488	2.86791	0.504892	5.68024	1.35e-08	1.75e-07
ENSMUSG00000020871	Dlx4	distal-less homeobox 4 [Source:MGI Symbol;Acc:MGI:94904]	11	protein_coding	2.20095	2.24201	1.33487	0.600087	208.706	1.12766	0.445518	2.53111	0.0113701	0.0318026
ENSMUSG00000079043	Fastkd5	FAST kinase domains 5 [Source:MGI Symbol;Acc:MGI:2139469]	2	protein_coding	2.63232	2.59855	2.46095	2.44557	524.146	0.200287	0.175576	1.14074	0.253979	0.383526
ENSMUSG00000027300	Ubox5	U box domain containing 5 [Source:MGI Symbol;Acc:MGI:2154658]	2	protein_coding	0.971462	0.830545	0.927684	1.15068	278.03	-0.102991	0.221967	-0.463993	0.642652	0.746425
ENSMUSG00000042734	Ttc9	tetratricopeptide repeat domain 9 [Source:MGI Symbol;Acc:MGI:1916730]	12	protein_coding	0.649655	0.234359	1.39241	1.17897	393.598	-0.806839	0.286118	-2.81995	0.00480309	0.0152777
ENSMUSG00000070520	Nsmce3	NSE3 homolog, SMC5-SMC6 complex component [Source:MGI Symbol;Acc:MGI:1913897]	7	protein_coding	3.26707	3.15391	2.97819	2.95824	591.797	0.145305	0.243951	0.595631	0.551421	0.673252
ENSMUSG00000037754	Ppp1r16b	protein phosphatase 1, regulatory (inhibitor) subunit 16B [Source:MGI Symbol;Acc:MGI:2151841]	2	protein_coding	-5.71016	-8.28148	-4.83861	-4.88767	31.8616	-3.46235	1.64869	-2.10006	0.0357235	0.0816198
ENSMUSG00000027654	Fam83d	family with sequence similarity 83, member D [Source:MGI Symbol;Acc:MGI:1919128]	2	protein_coding	3.18109	2.66982	2.62534	3.93887	1021.35	-0.420256	0.468558	-0.896915	0.369764	0.505175
ENSMUSG00000051378	Kif18b	kinesin family member 18B [Source:MGI Symbol;Acc:MGI:2446979]	11	protein_coding	4.36505	3.96634	2.66067	4.31618	1449.19	0.516958	0.508258	1.01712	0.309098	0.444744
ENSMUSG00000030516	Tjp1	tight junction protein 1 [Source:MGI Symbol;Acc:MGI:98759]	7	protein_coding	7.3974	7.26768	6.04488	6.07375	10345.9	1.07439	0.126527	8.49137	2.04e-17	8.65e-16
ENSMUSG00000020936	Nmt1	N-myristoyltransferase 1 [Source:MGI Symbol;Acc:MGI:102579]	11	protein_coding	4.89796	4.93869	4.8044	4.99028	4509.73	0.051145	0.109794	0.465825	0.641341	0.745474
ENSMUSG00000020935	Dcakd	dephospho-CoA kinase domain containing [Source:MGI Symbol;Acc:MGI:1915337]	11	protein_coding	4.07888	3.71681	4.17919	4.19499	2406.37	-0.200001	0.149314	-1.33946	0.18042	0.295347
ENSMUSG00000027655	Dhx35	DEAH (Asp-Glu-Ala-His) box polypeptide 35 [Source:MGI Symbol;Acc:MGI:1918965]	2	protein_coding	1.49332	1.32755	1.71503	1.83774	525.534	-0.328101	0.147793	-2.22001	0.0264184	0.0636535
ENSMUSG00000038909	Kat7	K(lysine) acetyltransferase 7 [Source:MGI Symbol;Acc:MGI:2182799]	11	protein_coding	4.94838	5.04993	4.64352	4.76357	3608.65	0.3253	0.140134	2.32135	0.020268	0.0511962
ENSMUSG00000020937	Plcd3	phospholipase C, delta 3 [Source:MGI Symbol;Acc:MGI:107451]	11	protein_coding	2.908	3.07585	2.64601	2.65792	1018.41	0.442405	0.201558	2.19492	0.0281694	0.0671611
ENSMUSG00000048701	Ccdc6	coiled-coil domain containing 6 [Source:MGI Symbol;Acc:MGI:1923801]	10	protein_coding	4.86094	4.49124	4.86714	5.25772	5682.6	-0.367182	0.209704	-1.75095	0.0799546	0.157227
ENSMUSG00000038844	Kif16b	kinesin family member 16B [Source:MGI Symbol;Acc:MGI:1098240]	2	protein_coding	3.77486	3.78574	3.17111	3.10072	984.798	0.600361	0.164059	3.65942	0.00025279	0.00120412
ENSMUSG00000025245	Lztfl1	leucine zipper transcription factor-like 1 [Source:MGI Symbol;Acc:MGI:1934860]	9	protein_coding	1.32675	1.27971	2.71269	2.01836	539.274	-0.997075	0.255973	-3.89524	9.81e-05	0.000527078
ENSMUSG00000025241	Fyco1	FYVE and coiled-coil domain containing 1 [Source:MGI Symbol;Acc:MGI:107277]	9	protein_coding	1.27046	1.2109	3.47488	2.8032	1209.43	-1.88849	0.294136	-6.42047	1.36e-10	2.46e-09
ENSMUSG00000037762	Slc16a9	solute carrier family 16 (monocarboxylic acid transporters), member 9 [Source:MGI Symbol;Acc:MGI:1914109]	10	protein_coding	-3.0703	-3.18725	0.0403264	-2.77735	65.7791	-2.62916	1.03468	-2.54103	0.0110525	0.0310958
ENSMUSG00000058922	Gm10052	predicted pseudogene 10052 [Source:MGI Symbol;Acc:MGI:3704348]	9	processed_pseudogene	2.15116	2.0597	2.19773	2.54865	110.553	0.267947	0.402478	0.665744	0.505575	0.633585
ENSMUSG00000008333	Snrpb2	U2 small nuclear ribonucleoprotein B [Source:MGI Symbol;Acc:MGI:104805]	2	protein_coding	4.07593	3.90916	3.47053	3.70456	1041.43	0.347936	0.212249	1.63928	0.101155	0.188958
ENSMUSG00000004667	Polr2e	polymerase (RNA) II (DNA directed) polypeptide E [Source:MGI Symbol;Acc:MGI:1913670]	10	protein_coding	4.93252	4.88957	4.04139	4.53964	1738.75	0.469154	0.249196	1.88267	0.0597448	0.124161
ENSMUSG00000074622	Mafb	v-maf musculoaponeurotic fibrosarcoma oncogene family, protein B (avian) [Source:MGI Symbol;Acc:MGI:104555]	2	protein_coding	-1.59414	-0.277457	-0.097681	-0.512194	58.0218	-0.612663	0.650966	-0.94116	0.346623	0.483163
ENSMUSG00000078681	Tm2d3	TM2 domain containing 3 [Source:MGI Symbol;Acc:MGI:1915884]	7	protein_coding	1.91388	2.05851	1.94997	1.89693	366.37	0.0245784	0.235437	0.104395	0.916856	0.946465
ENSMUSG00000030515	Tarsl2	threonyl-tRNA synthetase-like 2 [Source:MGI Symbol;Acc:MGI:2444486]	7	protein_coding	2.32229	2.12048	1.72401	1.82241	667.326	0.465623	0.199269	2.33665	0.0194572	0.0494577
ENSMUSG00000056938	Acbd4	acyl-Coenzyme A binding domain containing 4 [Source:MGI Symbol;Acc:MGI:1914381]	11	protein_coding	2.44956	2.84	2.72587	2.32118	669.73	0.118855	0.294309	0.403845	0.686327	0.782915
ENSMUSG00000070544	Top1	topoisomerase (DNA) I [Source:MGI Symbol;Acc:MGI:98788]	2	protein_coding	4.27341	4.04302	4.59521	4.84937	3747.15	-0.550489	0.167599	-3.28455	0.00102144	0.00401605
ENSMUSG00000043259	Fam13c	family with sequence similarity 13, member C [Source:MGI Symbol;Acc:MGI:1918971]	10	protein_coding	2.46831	2.22258	4.65007	2.48646	2169.95	-1.62573	0.733035	-2.2178	0.0265682	0.0639343
ENSMUSG00000035547	Capn5	calpain 5 [Source:MGI Symbol;Acc:MGI:1100859]	7	protein_coding	-0.253219	-0.112697	-0.337181	-0.41606	169.844	0.222364	0.46168	0.481641	0.630061	0.736379
ENSMUSG00000075706	Gpx4	glutathione peroxidase 4 [Source:MGI Symbol;Acc:MGI:104767]	10	protein_coding	6.56723	6.41526	5.90005	6.17211	8122.44	0.324206	0.153303	2.11481	0.0344464	0.0792959
ENSMUSG00000048878	Hexim1	hexamethylene bis-acetamide inducible 1 [Source:MGI Symbol;Acc:MGI:2385923]	11	protein_coding	5.16519	5.64122	5.32858	5.46961	1964.39	-0.0635633	0.277946	-0.228689	0.81911	0.881022
ENSMUSG00000038893	Fam117a	family with sequence similarity 117, member A [Source:MGI Symbol;Acc:MGI:2144564]	11	protein_coding	1.2201	1.50868	2.09997	1.83124	488.918	-0.520679	0.308779	-1.68625	0.0917475	0.175306
ENSMUSG00000043372	Hexim2	hexamethylene bis-acetamide inducible 2 [Source:MGI Symbol;Acc:MGI:1918309]	11	protein_coding	0.607257	0.890795	-0.164943	0.550126	105.983	0.538353	0.375972	1.4319	0.152173	0.259479
ENSMUSG00000061533	Cep128	centrosomal protein 128 [Source:MGI Symbol;Acc:MGI:1922466]	12	protein_coding	3.03686	3.24065	1.26314	2.64465	456.759	0.958041	0.416418	2.30067	0.0214103	0.053614
ENSMUSG00000016933	Plcg1	phospholipase C, gamma 1 [Source:MGI Symbol;Acc:MGI:97615]	2	protein_coding	4.32965	4.48132	5.19374	5.19918	4871.96	-0.739742	0.138904	-5.32555	1.01e-07	1.09e-06
ENSMUSG00000030512	Snrpa1	small nuclear ribonucleoprotein polypeptide A' [Source:MGI Symbol;Acc:MGI:1916231]	7	protein_coding	4.38336	3.77866	3.6049	4.17084	1686.34	0.206104	0.298077	0.691446	0.489285	0.618309
ENSMUSG00000030513	Pcsk6	proprotein convertase subtilisin/kexin type 6 [Source:MGI Symbol;Acc:MGI:102897]	7	protein_coding	3.65913	3.40954	1.88455	1.12746	1112.79	1.95207	0.643868	3.03179	0.00243105	0.00852497
ENSMUSG00000035877	Zhx3	zinc fingers and homeoboxes 3 [Source:MGI Symbol;Acc:MGI:2444772]	2	protein_coding	1.68978	2.03333	3.99123	4.35276	1628.16	-2.25023	0.259625	-8.66724	4.43e-18	1.97e-16
ENSMUSG00000027412	Lpin3	lipin 3 [Source:MGI Symbol;Acc:MGI:1891342]	2	protein_coding	-2.49666	-1.11546	-2.90222	-1.91952	36.3133	0.558606	0.626873	0.891099	0.372876	0.508547
ENSMUSG00000055805	Fmnl1	formin-like 1 [Source:MGI Symbol;Acc:MGI:1888994]	11	protein_coding	2.96812	2.27683	0.953088	0.9656	403.278	1.77001	0.294562	6.00898	1.87e-09	2.89e-08
ENSMUSG00000030760	Acer3	alkaline ceramidase 3 [Source:MGI Symbol;Acc:MGI:1913440]	7	protein_coding	2.85119	2.93001	1.67516	2.10673	841.695	1.00315	0.283372	3.54005	0.000400046	0.00178458
ENSMUSG00000042680	Garem1	GRB2 associated regulator of MAPK1 subtype 1 [Source:MGI Symbol;Acc:MGI:2685790]	18	protein_coding	0.648631	0.776496	1.4479	1.37242	472.246	-0.693964	0.331884	-2.09099	0.0365294	0.0830792
ENSMUSG00000002477	Snrpd1	small nuclear ribonucleoprotein D1 [Source:MGI Symbol;Acc:MGI:98344]	18	protein_coding	4.62192	4.1624	3.58212	4.2978	1535.41	0.380549	0.316736	1.20147	0.229569	0.35538
ENSMUSG00000060657	Marf1	meiosis arrest female 1 [Source:MGI Symbol;Acc:MGI:2444505]	16	protein_coding	4.49817	4.7411	4.85719	4.66135	3806.06	-0.1075	0.148011	-0.726299	0.467655	0.597956
ENSMUSG00000068758	Il3ra	interleukin 3 receptor, alpha chain [Source:MGI Symbol;Acc:MGI:96553]	14	protein_coding	1.15648	2.16284	2.55881	1.22843	487.081	-0.310699	0.547083	-0.567919	0.57009	0.68819
ENSMUSG00000033111	3830406C13Rik	RIKEN cDNA 3830406C13 gene [Source:MGI Symbol;Acc:MGI:1917937]	14	protein_coding	1.17213	1.12912	1.79341	1.54171	320.31	-0.460288	0.200071	-2.30062	0.0214128	0.053614
ENSMUSG00000025277	Abhd6	abhydrolase domain containing 6 [Source:MGI Symbol;Acc:MGI:1913332]	14	protein_coding	1.39311	1.26314	1.66066	2.06268	494.201	-0.514925	0.209588	-2.45684	0.0140163	0.0378021
ENSMUSG00000033382	Trappc8	trafficking protein particle complex 8 [Source:MGI Symbol;Acc:MGI:2443008]	18	protein_coding	3.85875	4.00598	3.40707	3.51652	2101.41	0.482898	0.148136	3.25983	0.0011148	0.00433361
ENSMUSG00000033949	Trim36	tripartite motif-containing 36 [Source:MGI Symbol;Acc:MGI:106264]	18	protein_coding	-0.684286	-2.39708	-2.96646	-1.39032	39.7853	0.563448	0.906623	0.62148	0.534284	0.658558
ENSMUSG00000024350	Dnajc18	DnaJ heat shock protein family (Hsp40) member C18 [Source:MGI Symbol;Acc:MGI:1923844]	18	protein_coding	2.51413	2.72492	3.32618	3.0884	1109.28	-0.524062	0.211733	-2.47511	0.0133194	0.0362356
ENSMUSG00000022144	Gdnf	glial cell line derived neurotrophic factor [Source:MGI Symbol;Acc:MGI:107430]	15	protein_coding	-0.976514	-0.402692	-6.15355	-6.64908	15.6933	8.5805	2.32344	3.69301	0.000221612	0.00106965
ENSMUSG00000021733	Slc4a7	solute carrier family 4, sodium bicarbonate cotransporter, member 7 [Source:MGI Symbol;Acc:MGI:2443878]	14	protein_coding	3.37816	3.45068	3.14678	3.18916	1655.06	0.27677	0.126246	2.1923	0.0283579	0.0674907
ENSMUSG00000041974	Spidr	scaffolding protein involved in DNA repair [Source:MGI Symbol;Acc:MGI:1924834]	16	protein_coding	2.67228	2.72265	2.68853	3.07381	794.905	-0.215609	0.201941	-1.06768	0.285664	0.419343
ENSMUSG00000002504	Slc9a3r2	solute carrier family 9 (sodium/hydrogen exchanger), member 3 regulator 2 [Source:MGI Symbol;Acc:MGI:1890662]	17	protein_coding	4.86548	5.15498	2.46348	2.49279	1731.2	2.4518	0.182045	13.4681	2.41e-41	5.22e-39
ENSMUSG00000018830	Myh11	myosin, heavy polypeptide 11, smooth muscle [Source:MGI Symbol;Acc:MGI:102643]	16	protein_coding	-3.87735	-7.8325	-2.31888	-3.83829	27.0227	-2.6545	1.48838	-1.78349	0.0745069	0.148076
ENSMUSG00000024537	Psmg2	proteasome (prosome, macropain) assembly chaperone 2 [Source:MGI Symbol;Acc:MGI:1922901]	18	protein_coding	3.13841	2.89471	2.1645	2.76869	593.776	0.490784	0.262464	1.86991	0.0614966	0.12725
ENSMUSG00000023845	Lnpep	leucyl/cystinyl aminopeptidase [Source:MGI Symbol;Acc:MGI:2387123]	17	protein_coding	5.33589	5.68428	5.73533	5.54111	8039.83	-0.133828	0.1805	-0.741426	0.458435	0.589084
ENSMUSG00000024381	Bin1	bridging integrator 1 [Source:MGI Symbol;Acc:MGI:108092]	18	protein_coding	3.10602	2.59628	2.83448	3.08042	1554.71	-0.0201781	0.247833	-0.081418	0.93511	0.958239
ENSMUSG00000062328	Rpl17	ribosomal protein L17 [Source:MGI Symbol;Acc:MGI:2448270]	18	protein_coding	7.72893	7.67229	7.71454	7.88238	9327.95	-0.328909	0.189655	-1.73425	0.0828742	0.161545
ENSMUSG00000021943	Gdf10	growth differentiation factor 10 [Source:MGI Symbol;Acc:MGI:95684]	14	protein_coding	-4.06126	-4.78253	0.14071	1.67586	139.103	-6.39696	0.933641	-6.85162	7.3e-12	1.58e-10
ENSMUSG00000024042	Sik1	salt inducible kinase 1 [Source:MGI Symbol;Acc:MGI:104754]	17	protein_coding	4.91142	4.94895	3.86077	3.8988	2166.45	1.01076	0.2598	3.89053	0.000100025	0.000535984
ENSMUSG00000024479	Mal2	mal, T cell differentiation protein 2 [Source:MGI Symbol;Acc:MGI:2146021]	15	protein_coding	4.17004	4.28075	1.14677	0.947923	749.031	3.25233	0.24895	13.0642	5.27e-39	1.07e-36
ENSMUSG00000041429	Nthl1	nth (endonuclease III)-like 1 (E.coli) [Source:MGI Symbol;Acc:MGI:1313275]	17	protein_coding	1.31829	1.32442	0.495373	0.822648	161.761	0.625768	0.249522	2.50787	0.0121463	0.033492
ENSMUSG00000023886	Smoc2	SPARC related modular calcium binding 2 [Source:MGI Symbol;Acc:MGI:1929881]	17	protein_coding	-5.37405	-3.10532	-2.34309	-3.85101	25.9767	-1.81763	1.25332	-1.45025	0.14699	0.252114
ENSMUSG00000022751	Nit2	nitrilase family, member 2 [Source:MGI Symbol;Acc:MGI:1261838]	16	protein_coding	2.10565	2.19773	2.51075	2.60861	466.283	-0.450484	0.206607	-2.18039	0.0292284	0.0692067
ENSMUSG00000032855	Pkd1	polycystic kidney disease 1 homolog [Source:MGI Symbol;Acc:MGI:97603]	17	protein_coding	4.60433	4.83948	6.0577	5.12587	8244.49	-0.909681	0.426301	-2.13389	0.0328516	0.0761733
ENSMUSG00000035828	Pim3	proviral integration site 3 [Source:MGI Symbol;Acc:MGI:1355297]	15	protein_coding	4.19033	4.5246	3.44173	2.65643	1852.5	0.9529	0.227923	4.18079	2.9e-05	0.000177808
ENSMUSG00000026187	Xrcc5	X-ray repair complementing defective repair in Chinese hamster cells 5 [Source:MGI Symbol;Acc:MGI:104517]	1	protein_coding	3.05077	3.22871	3.14523	2.82557	1365.66	0.185422	0.213541	0.868322	0.385218	0.520462
ENSMUSG00000022280	Rnf19a	ring finger protein 19A [Source:MGI Symbol;Acc:MGI:1353623]	15	protein_coding	4.78736	4.84768	4.29463	3.83991	3000.64	0.763731	0.201613	3.7881	0.000151803	0.000765746
ENSMUSG00000022142	Nup155	nucleoporin 155 [Source:MGI Symbol;Acc:MGI:2181182]	15	protein_coding	5.26053	5.35251	4.14907	4.46306	3643.07	1.02757	0.216035	4.75649	1.97e-06	1.6e-05
ENSMUSG00000079834	Tmlhe	trimethyllysine hydroxylase, epsilon [Source:MGI Symbol;Acc:MGI:2180203]	GL456233.1	protein_coding	1.54641	1.45857	2.34314	2.00925	556.518	-0.666969	0.236607	-2.8189	0.00481891	0.0153244
ENSMUSG00000040888	Gfer	growth factor, erv1 (S. cerevisiae)-like (augmenter of liver regeneration) [Source:MGI Symbol;Acc:MGI:107757]	17	protein_coding	3.02272	2.79435	2.89941	3.5014	492.297	-0.351396	0.280049	-1.25477	0.209563	0.331417
ENSMUSG00000033022	Cdo1	cysteine dioxygenase 1, cytosolic [Source:MGI Symbol;Acc:MGI:105925]	18	protein_coding	-3.13226	-1.62288	-1.87329	-2.52378	66.9453	-0.350037	0.68971	-0.507514	0.611795	0.721406
ENSMUSG00000045107	Saysd1	SAYSVFN motif domain containing 1 [Source:MGI Symbol;Acc:MGI:1914759]	14	protein_coding	1.69883	1.92647	1.27136	1.13321	219.482	0.535337	0.288093	1.85821	0.0631391	0.129967
ENSMUSG00000034022	Cpsf1	cleavage and polyadenylation specific factor 1 [Source:MGI Symbol;Acc:MGI:2679722]	15	protein_coding	5.42458	5.50185	4.39908	4.90291	3489.63	0.777873	0.241656	3.21893	0.00128669	0.00489707
ENSMUSG00000002274	Metrn	meteorin, glial cell differentiation regulator [Source:MGI Symbol;Acc:MGI:1917333]	17	protein_coding	3.72112	3.57551	3.01611	3.9286	1137.69	-0.0420626	0.366899	-0.114644	0.908728	0.940974
ENSMUSG00000019969	Psen1	presenilin 1 [Source:MGI Symbol;Acc:MGI:1202717]	12	protein_coding	3.50462	3.34509	4.04302	4.02699	2153.94	-0.569528	0.115428	-4.93403	8.05e-07	7.16e-06
ENSMUSG00000038622	Med30	mediator complex subunit 30 [Source:MGI Symbol;Acc:MGI:1917040]	15	protein_coding	1.62551	1.24144	1.25377	1.87033	258.796	-0.116419	0.313648	-0.371177	0.710506	0.801775
ENSMUSG00000040658	Dnph1	2'-deoxynucleoside 5'-phosphate N-hydrolase 1 [Source:MGI Symbol;Acc:MGI:3039376]	17	protein_coding	3.11908	3.02027	0.691753	3.14444	276.618	0.64245	0.662171	0.970218	0.331938	0.468518
ENSMUSG00000073542	Cep76	centrosomal protein 76 [Source:MGI Symbol;Acc:MGI:1923401]	18	protein_coding	3.01214	2.86921	2.46199	2.84729	738.223	0.337382	0.23539	1.43329	0.151776	0.259031
ENSMUSG00000024194	Cuta	cutA divalent cation tolerance homolog [Source:MGI Symbol;Acc:MGI:1914925]	17	protein_coding	4.9148	5.05371	4.92561	4.95885	1380.87	0.1759	0.176552	0.996309	0.3191	0.455329
ENSMUSG00000039481	Nrtn	neurturin [Source:MGI Symbol;Acc:MGI:108417]	17	protein_coding	-3.06236	-2.1043	-1.5338	-2.78551	47.7748	-1.12846	0.744335	-1.51606	0.129504	0.228518
ENSMUSG00000024965	Fermt3	fermitin family member 3 [Source:MGI Symbol;Acc:MGI:2147790]	19	protein_coding	-0.373714	-0.713471	-1.41219	-0.631165	55.7585	0.423348	0.596361	0.709885	0.477775	0.607309
ENSMUSG00000058625	Gm17383	predicted gene, 17383 [Source:MGI Symbol;Acc:MGI:4937017]	18	pseudogene	-0.423477	-0.436242	-4.55453	-4.68867	14.2609	7.13793	1.91691	3.72366	0.000196354	0.000962973
ENSMUSG00000021969	Zdhhc20	zinc finger, DHHC domain containing 20 [Source:MGI Symbol;Acc:MGI:1923215]	14	protein_coding	3.68334	3.7605	4.64515	4.39682	3093.94	-0.757505	0.187764	-4.03434	5.48e-05	0.000314093
ENSMUSG00000035842	Ddx11	DEAD/H (Asp-Glu-Ala-Asp/His) box helicase 11 [Source:MGI Symbol;Acc:MGI:2443590]	17	protein_coding	3.12185	2.91568	2.49279	3.25458	922.49	0.169228	0.332758	0.508561	0.61106	0.721118
ENSMUSG00000034463	Scara3	scavenger receptor class A, member 3 [Source:MGI Symbol;Acc:MGI:2444418]	14	protein_coding	-1.86487	0.30737	-1.48867	-2.34309	91.9914	1.32753	0.832851	1.59395	0.110947	0.202921
ENSMUSG00000031861	Lpar2	lysophosphatidic acid receptor 2 [Source:MGI Symbol;Acc:MGI:1858422]	8	protein_coding	3.33107	3.67474	3.58094	3.6767	1085.49	-0.143116	0.203749	-0.702412	0.482422	0.611594
ENSMUSG00000004558	Ndrg2	N-myc downstream regulated gene 2 [Source:MGI Symbol;Acc:MGI:1352498]	14	protein_coding	0.67624	0.875348	4.77424	2.98513	935.239	-3.38861	0.605879	-5.59289	2.23e-08	2.76e-07
ENSMUSG00000022199	Slc22a17	solute carrier family 22 (organic cation transporter), member 17 [Source:MGI Symbol;Acc:MGI:1926225]	14	protein_coding	-1.78463	-1.85081	1.50108	0.635709	214.401	-3.13878	0.590565	-5.31487	1.07e-07	1.15e-06
ENSMUSG00000010830	Kdelr3	KDEL (Lys-Asp-Glu-Leu) endoplasmic reticulum protein retention receptor 3 [Source:MGI Symbol;Acc:MGI:2145953]	15	protein_coding	2.63411	2.15944	3.61436	3.70809	1241.47	-1.25485	0.209562	-5.98795	2.12e-09	3.25e-08
ENSMUSG00000038286	Bphl	biphenyl hydrolase-like (serine hydrolase, breast epithelial mucin-associated antigen) [Source:MGI Symbol;Acc:MGI:1915271]	13	protein_coding	0.64748	1.0817	1.80097	1.34856	323.095	-0.668113	0.291147	-2.29476	0.0217467	0.0542979
ENSMUSG00000091586	Cyp4f17	cytochrome P450, family 4, subfamily f, polypeptide 17 [Source:MGI Symbol;Acc:MGI:3646233]	17	protein_coding	0.572046	1.54306	1.05843	0.75978	259.318	0.322352	0.435807	0.739667	0.459502	0.59006
ENSMUSG00000022894	Adamts5	a disintegrin-like and metallopeptidase (reprolysin type) with thrombospondin type 1 motif, 5 (aggrecanase-2) [Source:MGI Symbol;Acc:MGI:1346321]	16	protein_coding	2.71763	2.08643	6.09823	6.2211	6270.93	-3.66465	0.346918	-10.5635	4.4e-26	4.1e-24
ENSMUSG00000047368	Abhd17b	abhydrolase domain containing 17B [Source:MGI Symbol;Acc:MGI:1917816]	19	protein_coding	3.93794	3.82957	2.89765	3.18546	1384.34	0.891182	0.172974	5.1521	2.58e-07	2.57e-06
ENSMUSG00000039414	Heatr5b	HEAT repeat containing 5B [Source:MGI Symbol;Acc:MGI:2444098]	17	protein_coding	3.92288	4.04549	4.46913	4.09811	3032.9	-0.294604	0.213276	-1.38133	0.167178	0.278726
ENSMUSG00000067017	Gm3608	predicted gene 3608 [Source:MGI Symbol;Acc:MGI:3804932]	1	pseudogene	5.91222	5.69363	-0.0476056	-0.493828	1002.61	6.03433	0.313767	19.2319	2e-82	2.07e-79
ENSMUSG00000040852	Plekhh2	pleckstrin homology domain containing, family H (with MyTH4 domain) member 2 [Source:MGI Symbol;Acc:MGI:2146813]	17	protein_coding	4.7836	4.97361	5.29197	5.1096	4970.51	-0.333801	0.196857	-1.69565	0.0899517	0.172489
ENSMUSG00000021273	Fdft1	farnesyl diphosphate farnesyl transferase 1 [Source:MGI Symbol;Acc:MGI:102706]	14	protein_coding	5.29917	4.60719	5.28978	5.36736	5019.51	-0.301354	0.243119	-1.23953	0.215149	0.338286
ENSMUSG00000048218	Amigo2	adhesion molecule with Ig like domain 2 [Source:MGI Symbol;Acc:MGI:2145995]	15	protein_coding	3.57472	4.16196	-2.24533	-2.53675	159.831	6.05558	0.651242	9.2985	1.42e-20	7.9e-19
ENSMUSG00000067713	Prkag1	protein kinase, AMP-activated, gamma 1 non-catalytic subunit [Source:MGI Symbol;Acc:MGI:108411]	15	protein_coding	4.8952	4.96719	4.4827	4.70423	2620.05	0.364226	0.156815	2.32264	0.0201985	0.0510303
ENSMUSG00000024943	Smc5	structural maintenance of chromosomes 5 [Source:MGI Symbol;Acc:MGI:2385088]	19	protein_coding	5.017	4.97064	3.46197	3.75259	3373.51	1.38304	0.146705	9.42738	4.2e-21	2.5e-19
ENSMUSG00000073158	9030624G23Rik	RIKEN cDNA 9030624G23 gene [Source:MGI Symbol;Acc:MGI:1914058]	12	protein_coding	-5.37405	-4.23679	-2.34309	-1.61451	28.8549	-4.19931	0.778971	-5.39084	7.01e-08	7.82e-07
ENSMUSG00000023043	Krt18	keratin 18 [Source:MGI Symbol;Acc:MGI:96692]	15	protein_coding	9.28713	9.60592	5.71947	6.55881	14045.5	3.00599	0.426449	7.04888	1.8e-12	4.27e-11
ENSMUSG00000022992	Kansl2	KAT8 regulatory NSL complex subunit 2 [Source:MGI Symbol;Acc:MGI:1916862]	15	protein_coding	5.70179	5.77329	5.2414	5.27494	3952.03	0.471184	0.123938	3.80178	0.000143658	0.000732368
ENSMUSG00000024140	Epas1	endothelial PAS domain protein 1 [Source:MGI Symbol;Acc:MGI:109169]	17	protein_coding	1.17441	2.51172	-1.67627	-0.724855	251.403	3.11948	0.527527	5.9134	3.35e-09	4.94e-08
ENSMUSG00000045665	Mfsd5	major facilitator superfamily domain containing 5 [Source:MGI Symbol;Acc:MGI:2145901]	15	protein_coding	4.68641	5.01643	4.25036	4.21852	1572.96	0.493532	0.145951	3.38149	0.000720926	0.00296204
ENSMUSG00000024241	Sos1	son of sevenless homolog 1 (Drosophila) [Source:MGI Symbol;Acc:MGI:98354]	17	protein_coding	4.04056	4.05002	4.13252	4.13715	2933.54	-0.0657261	0.1468	-0.447727	0.654351	0.755882
ENSMUSG00000021140	Pcnx	pecanex homolog (Drosophila) [Source:MGI Symbol;Acc:MGI:1891924]	12	protein_coding	3.29107	3.27876	4.22376	3.80663	2022.71	-0.720451	0.244574	-2.94574	0.00322185	0.0108415
ENSMUSG00000007867	Ift43	intraflagellar transport 43 [Source:MGI Symbol;Acc:MGI:1923661]	12	protein_coding	1.16662	1.21399	1.67586	1.59879	561.196	-0.409112	0.24527	-1.66801	0.0953143	0.180376
ENSMUSG00000000078	Klf6	Kruppel-like factor 6 [Source:MGI Symbol;Acc:MGI:1346318]	13	protein_coding	6.33286	6.96457	6.05641	5.46438	5601.56	0.706166	0.264467	2.67015	0.00758172	0.0225453
ENSMUSG00000021385	Ippk	inositol 1,3,4,5,6-pentakisphosphate 2-kinase [Source:MGI Symbol;Acc:MGI:1922928]	13	protein_coding	2.46199	2.40844	1.97175	2.47676	715.848	0.222591	0.279697	0.79583	0.426131	0.559902
ENSMUSG00000040385	Ppp1ca	protein phosphatase 1, catalytic subunit, alpha isoform [Source:MGI Symbol;Acc:MGI:103016]	19	protein_coding	8.41995	8.2174	7.15517	7.74837	15128.9	0.530947	0.218176	2.43358	0.0149505	0.0398209
ENSMUSG00000034686	Prr7	proline rich 7 (synaptic) [Source:MGI Symbol;Acc:MGI:3487246]	13	protein_coding	-2.01918	-2.71306	0.0541023	0.360531	126.696	-2.65498	0.453215	-5.85809	4.68e-09	6.71e-08
ENSMUSG00000034442	Trmt5	TRM5 tRNA methyltransferase 5 [Source:MGI Symbol;Acc:MGI:1923607]	12	protein_coding	2.01474	2.14331	2.16853	2.4713	316.955	-0.353783	0.230841	-1.53258	0.125379	0.223293
ENSMUSG00000057396	Zfp759	zinc finger protein 759 [Source:MGI Symbol;Acc:MGI:2446280]	13	protein_coding	-0.0490064	0.0195697	0.403417	-0.0227832	94.8997	-0.190796	0.459634	-0.415103	0.678067	0.775866
ENSMUSG00000067889	Sptbn2	spectrin beta, non-erythrocytic 2 [Source:MGI Symbol;Acc:MGI:1313261]	19	protein_coding	-0.449353	-0.0794875	-1.59814	-2.77023	155.14	1.63437	0.54257	3.01228	0.00259295	0.00900523
ENSMUSG00000033207	Mamdc2	MAM domain containing 2 [Source:MGI Symbol;Acc:MGI:1918988]	19	protein_coding	-1.05065	-0.233262	-0.243007	-1.31229	96.1645	0.0351515	0.812999	0.0432368	0.965513	0.977663
ENSMUSG00000021576	Pdcd6	programmed cell death 6 [Source:MGI Symbol;Acc:MGI:109283]	13	protein_coding	4.61403	4.61108	4.08632	4.07093	1707.86	0.536294	0.117625	4.55934	5.13e-06	3.79e-05
ENSMUSG00000000711	Rab5b	RAB5B, member RAS oncogene family [Source:MGI Symbol;Acc:MGI:105938]	10	protein_coding	4.93531	4.9873	5.14647	4.71907	3208.07	0.0274588	0.207021	0.132638	0.89448	0.93219
ENSMUSG00000079092	Prl2c2	prolactin family 2, subfamily c, member 2 [Source:MGI Symbol;Acc:MGI:97618]	13	protein_coding	-2.49666	-4.38044	-2.7492	-1.42946	23.5116	-1.56676	1.24332	-1.26014	0.20762	0.329185
ENSMUSG00000021186	Fbln5	fibulin 5 [Source:MGI Symbol;Acc:MGI:1346091]	12	protein_coding	2.6574	1.95668	5.31247	5.12651	5854.1	-2.86859	0.410113	-6.99463	2.66e-12	6.14e-11
ENSMUSG00000021552	Gkap1	G kinase anchoring protein 1 [Source:MGI Symbol;Acc:MGI:1891694]	13	protein_coding	2.78863	2.81367	2.14003	2.37236	761.95	0.598336	0.17728	3.37508	0.000737933	0.00302266
ENSMUSG00000021486	Prelid1	PRELI domain containing 1 [Source:MGI Symbol;Acc:MGI:1913744]	13	protein_coding	7.34189	7.30607	6.9956	7.57006	8520.1	-0.181344	0.248611	-0.729429	0.465739	0.596301
ENSMUSG00000020593	Lpin1	lipin 1 [Source:MGI Symbol;Acc:MGI:1891340]	12	protein_coding	1.36488	1.52384	2.53839	1.8174	697.947	-0.704728	0.292808	-2.4068	0.0160931	0.0423067
ENSMUSG00000021245	Mlh3	mutL homolog 3 [Source:MGI Symbol;Acc:MGI:1353455]	12	protein_coding	2.02689	2.14835	3.06344	2.97529	848.405	-0.864554	0.169769	-5.09254	3.53e-07	3.41e-06
ENSMUSG00000037679	Inf2	inverted formin, FH2 and WH2 domain containing [Source:MGI Symbol;Acc:MGI:1917685]	12	protein_coding	4.70668	4.75769	4.49817	4.53533	4632.76	0.194788	0.12039	1.61798	0.105667	0.195152
ENSMUSG00000042962	Gm5436	predicted pseudogene 5436 [Source:MGI Symbol;Acc:MGI:3643291]	12	processed_pseudogene	3.09618	2.80751	-4.0316	-4.38044	126.214	10.5192	1.49514	7.03559	1.98e-12	4.66e-11
ENSMUSG00000021669	Col4a3bp	collagen, type IV, alpha 3 (Goodpasture antigen) binding protein [Source:MGI Symbol;Acc:MGI:1915268]	13	protein_coding	4.65883	4.61208	3.80789	3.78295	2792.23	0.844196	0.131384	6.4254	1.32e-10	2.39e-09
ENSMUSG00000015672	Mrpl32	mitochondrial ribosomal protein L32 [Source:MGI Symbol;Acc:MGI:2137226]	13	protein_coding	4.55652	4.38286	4.05002	4.07593	633.225	0.386278	0.210555	1.83457	0.0665691	0.135552
ENSMUSG00000071414	Gm6736	predicted gene 6736 [Source:MGI Symbol;Acc:MGI:3643048]	12	processed_pseudogene	1.4844	2.28263	-2.9583	-2.55605	97.6331	5.09089	0.681477	7.47038	8e-14	2.33e-12
ENSMUSG00000044231	Nhlrc1	NHL repeat containing 1 [Source:MGI Symbol;Acc:MGI:2145264]	13	protein_coding	-1.36346	-1.15159	-0.0535434	-0.924338	49.6638	-0.85234	0.594764	-1.43307	0.151837	0.25907
ENSMUSG00000044636	Csrnp2	cysteine-serine-rich nuclear protein 2 [Source:MGI Symbol;Acc:MGI:2386852]	15	protein_coding	2.77479	2.69908	2.35878	2.52167	602.674	0.346259	0.210449	1.64534	0.0999005	0.187103
ENSMUSG00000024253	Dync2li1	dynein cytoplasmic 2 light intermediate chain 1 [Source:MGI Symbol;Acc:MGI:1913996]	17	protein_coding	0.960569	1.29192	2.43673	1.48925	390.433	-0.812814	0.394263	-2.0616	0.0392455	0.0882104
ENSMUSG00000033478	Fam160b1	family with sequence similarity 160, member B1 [Source:MGI Symbol;Acc:MGI:2147545]	19	protein_coding	4.57053	5.03452	4.50251	4.20398	2973.75	0.515066	0.229047	2.24873	0.0245296	0.0599746
ENSMUSG00000024713	Pcsk5	proprotein convertase subtilisin/kexin type 5 [Source:MGI Symbol;Acc:MGI:97515]	19	protein_coding	4.01999	3.5384	1.28975	1.8647	473.102	2.04528	0.305375	6.69759	2.12e-11	4.24e-10
ENSMUSG00000021262	Evl	Ena-vasodilator stimulated phosphoprotein [Source:MGI Symbol;Acc:MGI:1194884]	12	protein_coding	3.09496	2.58589	3.28742	3.75967	1584.67	-0.651041	0.214867	-3.02998	0.00244574	0.00856933
ENSMUSG00000024780	Cdc37l1	cell division cycle 37-like 1 [Source:MGI Symbol;Acc:MGI:1914322]	19	protein_coding	4.33187	4.25973	3.82233	3.55094	1868.83	0.66671	0.158358	4.21015	2.55e-05	0.000158516
ENSMUSG00000048562	Sp8	trans-acting transcription factor 8 [Source:MGI Symbol;Acc:MGI:2443471]	12	protein_coding	-0.365176	0.00675304	3.97903	4.57476	817.363	-4.56575	0.364347	-12.5313	5.03e-36	8.55e-34
ENSMUSG00000021585	Cast	calpastatin [Source:MGI Symbol;Acc:MGI:1098236]	13	protein_coding	4.67353	4.87263	4.77581	4.65668	4427.45	0.0638681	0.1735	0.368116	0.712787	0.803674
ENSMUSG00000024420	Zfp521	zinc finger protein 521 [Source:MGI Symbol;Acc:MGI:95459]	18	protein_coding	-0.0242132	-0.9819	2.71851	2.86921	579.31	-3.35085	0.351468	-9.53385	1.52e-21	9.33e-20
ENSMUSG00000021696	Elovl7	ELOVL family member 7, elongation of long chain fatty acids (yeast) [Source:MGI Symbol;Acc:MGI:1921809]	13	protein_coding	1.80225	1.94275	-4.07608	-2.65815	189.948	5.07929	0.516887	9.82671	8.64e-23	6.17e-21
ENSMUSG00000039599	Fam149b	family with sequence similarity 149, member B [Source:MGI Symbol;Acc:MGI:2145567]	14	protein_coding	2.06388	2.25889	2.13765	2.42315	613.535	-0.0653473	0.199576	-0.32743	0.743342	0.825437
ENSMUSG00000066407	Gm10263	predicted gene 10263 [Source:MGI Symbol;Acc:MGI:3642825]	13	protein_coding	-0.0185156	-0.402692	-0.67076	-1.46624	17.4547	2.7044	0.884509	3.05751	0.00223183	0.00792116
ENSMUSG00000034484	Snx2	sorting nexin 2 [Source:MGI Symbol;Acc:MGI:1915054]	18	protein_coding	3.55849	3.80261	4.6034	4.26328	2726.43	-0.710111	0.215212	-3.29958	0.000968285	0.00383288
ENSMUSG00000022536	Glyr1	glyoxylate reductase 1 homolog (Arabidopsis) [Source:MGI Symbol;Acc:MGI:1921272]	16	protein_coding	4.62596	4.82083	5.16163	5.13927	4346.14	-0.399286	0.138741	-2.87793	0.0040029	0.0130289
ENSMUSG00000037824	Tspan14	tetraspanin 14 [Source:MGI Symbol;Acc:MGI:1196325]	14	protein_coding	1.83124	2.17408	1.86721	1.73757	576.147	0.242785	0.242803	0.999928	0.317345	0.453741
ENSMUSG00000041846	Ppp4r3a	protein phosphatase 4 regulatory subunit 3A [Source:MGI Symbol;Acc:MGI:1915984]	12	protein_coding	3.78019	3.62575	3.93841	4.11488	2196.96	-0.274517	0.181365	-1.51361	0.130125	0.229432
ENSMUSG00000024981	Acsl5	acyl-CoA synthetase long-chain family member 5 [Source:MGI Symbol;Acc:MGI:1919129]	19	protein_coding	5.54465	5.60182	3.82431	4.54053	3807.59	1.39444	0.289732	4.81287	1.49e-06	1.24e-05
ENSMUSG00000022246	Rai14	retinoic acid induced 14 [Source:MGI Symbol;Acc:MGI:1922896]	15	protein_coding	5.48764	5.58184	4.449	4.43766	4268.9	1.11025	0.167159	6.64186	3.1e-11	6.04e-10
ENSMUSG00000041028	Ghitm	growth hormone inducible transmembrane protein [Source:MGI Symbol;Acc:MGI:1913342]	14	protein_coding	6.41711	6.64541	6.67932	6.70007	9763.76	-0.238654	0.149066	-1.601	0.109378	0.200681
ENSMUSG00000024556	Me2	malic enzyme 2, NAD(+)-dependent, mitochondrial [Source:MGI Symbol;Acc:MGI:2147351]	18	protein_coding	5.97156	6.60143	3.91354	4.63949	5195.66	1.95356	0.329262	5.93316	2.97e-09	4.44e-08
ENSMUSG00000039840	Epg5	ectopic P-granules autophagy protein 5 homolog (C. elegans) [Source:MGI Symbol;Acc:MGI:1918673]	18	protein_coding	3.08879	3.3936	3.57194	3.09699	1884.45	-0.0996569	0.285696	-0.348822	0.727223	0.814138
ENSMUSG00000084883	Ccdc85c	coiled-coil domain containing 85C [Source:MGI Symbol;Acc:MGI:3644008]	12	protein_coding	4.17919	4.02659	2.49574	3.11323	2527.85	1.26325	0.183807	6.87267	6.3e-12	1.38e-10
ENSMUSG00000040877	Wdr25	WD repeat domain 25 [Source:MGI Symbol;Acc:MGI:3045255]	12	protein_coding	-1.57508	-1.39775	-1.23478	-0.613937	81.4561	-0.610587	0.330657	-1.84659	0.064807	0.132709
ENSMUSG00000056656	Apol8	apolipoprotein L 8 [Source:MGI Symbol;Acc:MGI:2444921]	15	protein_coding	-0.451309	-1.64665	-0.869723	-1.73079	36.0202	0.0956264	0.764379	0.125103	0.900442	0.934846
ENSMUSG00000022867	Usp25	ubiquitin specific peptidase 25 [Source:MGI Symbol;Acc:MGI:1353655]	16	protein_coding	4.55555	4.66083	4.55415	4.24904	3470.68	0.201912	0.205056	0.98467	0.324786	0.461139
ENSMUSG00000071655	Ubxn1	UBX domain protein 1 [Source:MGI Symbol;Acc:MGI:1289301]	19	protein_coding	6.68161	6.7401	5.9329	5.85607	4491.36	0.639796	0.128902	4.96343	6.93e-07	6.25e-06
ENSMUSG00000022871	Fetub	fetuin beta [Source:MGI Symbol;Acc:MGI:1890221]	16	protein_coding	0.849061	1.51567	0.284084	0.699216	162.007	0.830042	0.439016	1.89069	0.0586663	0.122393
ENSMUSG00000041238	Rbbp8	retinoblastoma binding protein 8 [Source:MGI Symbol;Acc:MGI:2442995]	18	protein_coding	3.03394	3.05982	4.62987	4.44005	2645.82	-1.46845	0.17377	-8.45055	2.9e-17	1.2e-15
ENSMUSG00000022570	Tsta3	tissue specific transplantation antigen P35B [Source:MGI Symbol;Acc:MGI:98857]	15	protein_coding	3.86943	4.06082	3.30287	3.48679	985.321	0.451729	0.174779	2.58458	0.00974987	0.0279941
ENSMUSG00000054967	Zfp647	zinc finger protein 647 [Source:MGI Symbol;Acc:MGI:3052806]	15	protein_coding	1.5046	1.78583	1.32755	1.32967	217.151	0.250666	0.313403	0.799822	0.423814	0.557841
ENSMUSG00000022434	Fam118a	family with sequence similarity 118, member A [Source:MGI Symbol;Acc:MGI:1920475]	15	protein_coding	2.74264	3.03352	1.87282	1.96697	622.599	1.03549	0.191589	5.40476	6.49e-08	7.3e-07
ENSMUSG00000021981	Cab39l	calcium binding protein 39-like [Source:MGI Symbol;Acc:MGI:1914081]	14	protein_coding	3.12028	3.347	2.32808	2.75723	1000.7	0.71006	0.215806	3.29027	0.00100092	0.00394694
ENSMUSG00000034168	Irf2bpl	interferon regulatory factor 2 binding protein-like [Source:MGI Symbol;Acc:MGI:2442463]	12	protein_coding	4.90742	5.23861	5.51514	5.54732	5445.73	-0.737004	0.217047	-3.3956	0.000684787	0.002837
ENSMUSG00000024400	Wdr33	WD repeat domain 33 [Source:MGI Symbol;Acc:MGI:1921570]	18	protein_coding	4.39727	4.36378	4.29732	4.6034	3372.82	-0.0502934	0.13338	-0.377067	0.706124	0.798576
ENSMUSG00000024561	Mbd1	methyl-CpG binding domain protein 1 [Source:MGI Symbol;Acc:MGI:1333811]	18	protein_coding	5.11926	5.02601	5.92359	5.94302	5743.72	-0.867258	0.170302	-5.09248	3.53e-07	3.41e-06
ENSMUSG00000039148	Sart1	squamous cell carcinoma antigen recognized by T cells 1 [Source:MGI Symbol;Acc:MGI:1309453]	19	protein_coding	5.12259	4.92731	4.12076	4.36066	2786.18	0.753215	0.146378	5.14567	2.67e-07	2.65e-06
ENSMUSG00000044933	Sstr3	somatostatin receptor 3 [Source:MGI Symbol;Acc:MGI:98329]	15	protein_coding	-1.54457	-0.867284	-6.3685	-6.75508	10.0346	7.97138	2.65479	3.00264	0.00267651	0.00923568
ENSMUSG00000003228	Grk5	G protein-coupled receptor kinase 5 [Source:MGI Symbol;Acc:MGI:109161]	19	protein_coding	3.42107	3.88411	1.57065	2.34416	942.036	1.66753	0.270481	6.16506	7.05e-10	1.16e-08
ENSMUSG00000022003	Slc25a30	solute carrier family 25, member 30 [Source:MGI Symbol;Acc:MGI:1914804]	14	protein_coding	4.9092	5.1336	3.25919	3.36235	2228.95	1.76	0.191757	9.17828	4.38e-20	2.34e-18
ENSMUSG00000044982	Sft2d3	SFT2 domain containing 3 [Source:MGI Symbol;Acc:MGI:1914408]	18	protein_coding	0.989648	1.20943	1.27747	1.26021	109.259	-0.187754	0.321576	-0.583857	0.559316	0.67943
ENSMUSG00000040820	Hlcs	holocarboxylase synthetase (biotin- [propriony-Coenzyme A-carboxylase (ATP-hydrolysing)] ligase) [Source:MGI Symbol;Acc:MGI:894646]	16	protein_coding	1.6061	2.07193	1.85594	1.75812	545.298	0.0605605	0.281949	0.214792	0.829929	0.889006
ENSMUSG00000021302	Ggps1	geranylgeranyl diphosphate synthase 1 [Source:MGI Symbol;Acc:MGI:1341724]	13	protein_coding	3.78934	4.20695	4.34021	3.9536	1455.24	-0.170349	0.184355	-0.924026	0.355473	0.492016
ENSMUSG00000043391	2510009E07Rik	RIKEN cDNA 2510009E07 gene [Source:MGI Symbol;Acc:MGI:1919440]	16	protein_coding	-3.31532	-2.15472	0.425585	0.345963	148.667	-3.08492	0.522905	-5.89958	3.64e-09	5.33e-08
ENSMUSG00000052928	Ctif	CBP80/20-dependent translation initiation factor [Source:MGI Symbol;Acc:MGI:2685518]	18	protein_coding	2.71942	2.45207	3.06103	3.0285	1075.42	-0.476658	0.230339	-2.06937	0.0385111	0.0869382
ENSMUSG00000062397	Zfp706	zinc finger protein 706 [Source:MGI Symbol;Acc:MGI:1915286]	15	protein_coding	6.7887	6.81614	6.27944	6.5109	7049.78	0.261009	0.155747	1.67585	0.0937672	0.178353
ENSMUSG00000058672	Tubb2a	tubulin, beta 2A class IIA [Source:MGI Symbol;Acc:MGI:107861]	13	protein_coding	6.0477	6.05498	5.8704	5.9252	4098.89	0.0681832	0.204475	0.333455	0.738791	0.822561
ENSMUSG00000022064	Pibf1	progesterone immunomodulatory binding factor 1 [Source:MGI Symbol;Acc:MGI:1261910]	14	protein_coding	0.982071	0.95895	1.57625	1.32675	350.358	-0.483348	0.266163	-1.81599	0.0693723	0.140239
ENSMUSG00000024165	Hn1l	hematological and neurological expressed 1-like [Source:MGI Symbol;Acc:MGI:1196260]	17	protein_coding	5.39393	5.3389	4.33053	5.20833	3208.37	0.55376	0.34884	1.58743	0.112415	0.205075
ENSMUSG00000022515	Anks3	ankyrin repeat and sterile alpha motif domain containing 3 [Source:MGI Symbol;Acc:MGI:1919865]	16	protein_coding	2.37752	2.39669	2.85504	2.43466	662.962	-0.188935	0.228288	-0.827617	0.407887	0.542086
ENSMUSG00000054237	Fra10ac1	FRA10AC1 homolog (human) [Source:MGI Symbol;Acc:MGI:1917817]	19	protein_coding	-0.609792	-0.702542	-1.04225	-0.155359	86.7478	-0.084176	0.328512	-0.256234	0.79777	0.866531
ENSMUSG00000022575	Gsdmd	gasdermin D [Source:MGI Symbol;Acc:MGI:1916396]	15	protein_coding	5.05943	5.19775	3.81104	2.64555	1379.3	1.66142	0.410366	4.04863	5.15e-05	0.000297299
ENSMUSG00000038736	Nudcd1	NudC domain containing 1 [Source:MGI Symbol;Acc:MGI:1914679]	15	protein_coding	3.61866	3.78896	2.87248	3.61479	1553.61	0.459043	0.28983	1.58383	0.113232	0.206229
ENSMUSG00000023938	Aars2	alanyl-tRNA synthetase 2, mitochondrial [Source:MGI Symbol;Acc:MGI:2681839]	17	protein_coding	2.25668	2.17967	1.77809	2.2692	541.242	0.174549	0.212456	0.821575	0.411319	0.545297
ENSMUSG00000025545	Clybl	citrate lyase beta like [Source:MGI Symbol;Acc:MGI:1916884]	14	protein_coding	0.576222	0.780133	2.71942	2.11871	491.181	-1.79871	0.396683	-4.53439	5.78e-06	4.21e-05
ENSMUSG00000036225	Kctd1	potassium channel tetramerisation domain containing 1 [Source:MGI Symbol;Acc:MGI:1918269]	18	protein_coding	2.67413	2.28585	2.86186	2.77523	777.224	-0.33866	0.2415	-1.40232	0.16082	0.270545
ENSMUSG00000007670	Khsrp	KH-type splicing regulatory protein [Source:MGI Symbol;Acc:MGI:1336214]	17	protein_coding	7.01859	7.06868	6.81362	7.26425	14336.2	-0.174041	0.175875	-0.989573	0.322383	0.45872
ENSMUSG00000024474	Ik	IK cytokine [Source:MGI Symbol;Acc:MGI:1345142]	18	protein_coding	5.01154	4.91595	4.88395	4.95592	2672.73	0.0182168	0.152654	0.119334	0.905011	0.937994
ENSMUSG00000095562	Gm21887	predicted gene, 21887 [Source:MGI Symbol;Acc:MGI:5434051]	X	protein_coding	-4.51387	-3.32462	2.83228	3.21155	545.654	-7.29433	0.528646	-13.7981	2.61e-43	6.75e-41
ENSMUSG00000024982	Zdhhc6	zinc finger, DHHC domain containing 6 [Source:MGI Symbol;Acc:MGI:1914230]	19	protein_coding	4.81809	4.71702	3.89186	4.22774	1991.23	0.717112	0.181673	3.94727	7.9e-05	0.000434853
ENSMUSG00000048406	B330016D10Rik	RIKEN cDNA B330016D10 gene [Source:MGI Symbol;Acc:MGI:2444063]	4	pseudogene	0.489014	0.384353	-0.497662	-0.194699	33.7803	0.930164	0.467651	1.98901	0.0466996	0.101728
ENSMUSG00000021242	Npc2	Niemann-Pick type C2 [Source:MGI Symbol;Acc:MGI:1915213]	12	protein_coding	6.61448	6.90175	7.25057	6.50661	11318.4	-0.218122	0.303025	-0.719816	0.471639	0.602039
ENSMUSG00000080268	Brms1	breast cancer metastasis-suppressor 1 [Source:MGI Symbol;Acc:MGI:2388804]	19	protein_coding	3.77113	4.00677	2.65643	2.87864	952.759	1.07205	0.170251	6.29689	3.04e-10	5.23e-09
ENSMUSG00000037119	Fam91a1	family with sequence similarity 91, member A1 [Source:MGI Symbol;Acc:MGI:1277178]	15	protein_coding	5.72586	5.92657	4.89293	4.91708	5311.96	0.962915	0.130318	7.38898	1.48e-13	4.13e-12
ENSMUSG00000060012	Kif13b	kinesin family member 13B [Source:MGI Symbol;Acc:MGI:1098265]	14	protein_coding	3.69793	4.01237	4.64247	3.91354	2495.53	-0.479028	0.336614	-1.42308	0.154714	0.262943
ENSMUSG00000023025	Larp4	La ribonucleoprotein domain family, member 4 [Source:MGI Symbol;Acc:MGI:2443114]	15	protein_coding	5.66318	5.64693	5.1342	5.22936	6117.92	0.50718	0.142159	3.56769	0.000360139	0.00162985
ENSMUSG00000071656	Lrrn4cl	LRRN4 C-terminal like [Source:MGI Symbol;Acc:MGI:1916102]	19	protein_coding	0.185483	1.51219	1.15721	0.925143	129.201	-0.0943149	0.502613	-0.187649	0.851152	0.902681
ENSMUSG00000069117	Gm10260	predicted gene 10260 [Source:MGI Symbol;Acc:MGI:3642298]	13	protein_coding	6.15648	5.87395	-0.11418	0.195491	1087.02	7.30947	0.389839	18.75	1.94e-78	1.73e-75
ENSMUSG00000023971	Rrp36	ribosomal RNA processing 36 homolog (S. cerevisiae) [Source:MGI Symbol;Acc:MGI:2385053]	17	protein_coding	2.69492	2.6574	2.05392	2.4207	434.814	0.356847	0.221945	1.60782	0.107875	0.198384
ENSMUSG00000024726	Carnmt1	carnosine N-methyltransferase 1 [Source:MGI Symbol;Acc:MGI:1914633]	19	protein_coding	3.55372	3.45652	2.07305	2.44709	969.252	1.28712	0.240702	5.34736	8.92e-08	9.75e-07
ENSMUSG00000049382	Krt8	keratin 8 [Source:MGI Symbol;Acc:MGI:96705]	15	protein_coding	8.82728	8.82728	4.62494	5.66026	13148.6	3.32504	0.481665	6.90322	5.08e-12	1.13e-10
ENSMUSG00000067150	Xpo5	exportin 5 [Source:MGI Symbol;Acc:MGI:1913789]	17	protein_coding	4.65935	4.85252	4.55226	4.84768	3819.21	0.0774797	0.214477	0.36125	0.717912	0.807283
ENSMUSG00000007836	Hnrnpa0	heterogeneous nuclear ribonucleoprotein A0 [Source:MGI Symbol;Acc:MGI:1924384]	13	protein_coding	7.49918	7.27113	6.71407	7.0627	7547.5	0.248171	0.182427	1.36038	0.173708	0.286941
ENSMUSG00000071470	Ccnb1ip1	cyclin B1 interacting protein 1 [Source:MGI Symbol;Acc:MGI:2685134]	14	protein_coding	-0.727101	-0.601294	-4.83861	-3.82532	14.9441	3.71902	0.974975	3.81448	0.000136471	0.000700249
ENSMUSG00000024097	Srsf7	serine/arginine-rich splicing factor 7 [Source:MGI Symbol;Acc:MGI:1926232]	17	protein_coding	5.54286	5.26921	4.96599	5.44429	2786.4	0.0964765	0.264039	0.365387	0.714823	0.80536
ENSMUSG00000036299	BC031181	cDNA sequence BC031181 [Source:MGI Symbol;Acc:MGI:3039614]	18	protein_coding	4.36729	4.80946	4.22774	4.38609	1137.75	0.180281	0.186257	0.967913	0.333088	0.469696
ENSMUSG00000022193	Psmb5	proteasome (prosome, macropain) subunit, beta type 5 [Source:MGI Symbol;Acc:MGI:1194513]	14	protein_coding	5.66223	5.62437	5.83377	6.28626	3578	-0.482419	0.23206	-2.07886	0.0376304	0.085251
ENSMUSG00000021610	Clptm1l	CLPTM1-like [Source:MGI Symbol;Acc:MGI:2442892]	13	protein_coding	5.13797	4.95424	4.77475	5.0206	3240.49	0.166813	0.165314	1.00906	0.312944	0.448835
ENSMUSG00000034616	Ssh3	slingshot homolog 3 (Drosophila) [Source:MGI Symbol;Acc:MGI:2683546]	19	protein_coding	4.35406	4.4879	3.15309	2.63056	1375.47	1.42092	0.215633	6.58951	4.41e-11	8.45e-10
ENSMUSG00000024045	Akap8	A kinase (PRKA) anchor protein 8 [Source:MGI Symbol;Acc:MGI:1928488]	17	protein_coding	5.06189	5.04188	4.65883	4.73644	2747.58	0.361132	0.192088	1.88003	0.0601036	0.12481
ENSMUSG00000015671	Psma2	proteasome (prosome, macropain) subunit, alpha type 2 [Source:MGI Symbol;Acc:MGI:104885]	13	protein_coding	5.80198	5.781	5.31104	5.54025	4199.6	0.312041	0.190201	1.64058	0.100884	0.188497
ENSMUSG00000022571	Pycrl	pyrroline-5-carboxylate reductase-like [Source:MGI Symbol;Acc:MGI:1913444]	15	protein_coding	4.00637	4.04385	3.40591	3.6599	839.852	0.402333	0.219269	1.83489	0.0665225	0.135498
ENSMUSG00000094018	S100a2	S100 calcium binding protein A2 [Source:MGI Symbol;Acc:MGI:3510999]	3	protein_coding	-3.93299	-3.21561	1.93896	1.29341	41.2078	-5.83404	1.01651	-5.73928	9.51e-09	1.28e-07
ENSMUSG00000025086	Trub1	TruB pseudouridine (psi) synthase family member 1 [Source:MGI Symbol;Acc:MGI:1919383]	19	protein_coding	1.95668	1.6865	1.23544	1.34644	427.929	0.582694	0.191987	3.03507	0.00240483	0.00845249
ENSMUSG00000022464	Slc38a4	solute carrier family 38, member 4 [Source:MGI Symbol;Acc:MGI:1916604]	15	protein_coding	-3.85101	-5.45808	-1.6381	-0.59705	150.237	-4.06282	0.707655	-5.74125	9.4e-09	1.27e-07
ENSMUSG00000021037	Ahsa1	AHA1, activator of heat shock protein ATPase 1 [Source:MGI Symbol;Acc:MGI:2387603]	12	protein_coding	5.07255	5.02475	4.86882	5.62345	2804.87	-0.36923	0.329468	-1.12069	0.262421	0.393133
ENSMUSG00000035121	Neil2	nei like 2 (E. coli) [Source:MGI Symbol;Acc:MGI:2686058]	14	protein_coding	-0.209353	-0.363474	-3.46111	-2.46583	47.9028	2.35872	0.497765	4.73861	2.15e-06	1.73e-05
ENSMUSG00000024764	Naa40	N(alpha)-acetyltransferase 40, NatD catalytic subunit [Source:MGI Symbol;Acc:MGI:1918249]	19	protein_coding	4.65469	4.71958	3.68571	3.89486	1847.24	0.901104	0.199349	4.52023	6.18e-06	4.47e-05
ENSMUSG00000021820	Camk2g	calcium/calmodulin-dependent protein kinase II gamma [Source:MGI Symbol;Acc:MGI:88259]	14	protein_coding	2.88836	2.7616	3.49346	3.26665	1784.11	-0.510307	0.228559	-2.23271	0.0255681	0.0619607
ENSMUSG00000050345	4930486L24Rik	RIKEN cDNA 4930486L24 gene [Source:MGI Symbol;Acc:MGI:1922258]	13	protein_coding	1.91659	2.4831	3.17841	2.78472	816.467	-0.675682	0.267447	-2.52642	0.0115233	0.0321374
ENSMUSG00000023017	Asic1	acid-sensing (proton-gated) ion channel 1 [Source:MGI Symbol;Acc:MGI:1194915]	15	protein_coding	-2.34309	-2.63646	-0.466675	-2.01918	81.8363	-1.51126	0.827055	-1.82728	0.067658	0.137332
ENSMUSG00000047347	Tdg-ps	thymine DNA glycosylase, pseudogene [Source:MGI Symbol;Acc:MGI:3645587]	15	processed_pseudogene	0.231805	0.224392	-5.10171	-4.51387	24.0349	5.61356	1.39174	4.03349	5.5e-05	0.000314831
ENSMUSG00000071661	Zbtb3	zinc finger and BTB domain containing 3 [Source:MGI Symbol;Acc:MGI:1922541]	19	protein_coding	1.64159	1.88395	1.6811	1.26457	153.707	0.292784	0.353594	0.828021	0.407658	0.542012
ENSMUSG00000022983	Scaf4	SR-related CTD-associated factor 4 [Source:MGI Symbol;Acc:MGI:2146350]	16	protein_coding	3.87667	3.78536	3.92169	4.02451	2315.77	-0.107215	0.137773	-0.778202	0.43645	0.569221
ENSMUSG00000032796	Lama1	laminin, alpha 1 [Source:MGI Symbol;Acc:MGI:99892]	17	protein_coding	-0.791863	-2.36149	-1.00623	-0.510304	115.042	-0.731665	0.758287	-0.964893	0.334599	0.471104
ENSMUSG00000078126	Rpl23a-ps3	ribosomal protein L23A, pseudogene 3 [Source:MGI Symbol;Acc:MGI:3781353]	14	protein_coding	-0.236366	-0.343892	1.22155	1.2253	33.1856	-0.344419	0.487432	-0.706598	0.479816	0.608807
ENSMUSG00000036983	Tfb1m	transcription factor B1, mitochondrial [Source:MGI Symbol;Acc:MGI:2146851]	17	protein_coding	-0.428962	-0.590574	-0.750264	0.397918	116.416	-0.373773	0.407748	-0.916678	0.359311	0.495687
ENSMUSG00000051335	Gfod1	glucose-fructose oxidoreductase domain containing 1 [Source:MGI Symbol;Acc:MGI:2145304]	13	protein_coding	2.86015	2.82643	2.25836	2.15833	863.065	0.658429	0.311553	2.11338	0.0345686	0.0795227
ENSMUSG00000022951	Rcan1	regulator of calcineurin 1 [Source:MGI Symbol;Acc:MGI:1890564]	16	protein_coding	2.32808	2.18365	2.17188	1.88699	789.839	0.261712	0.203925	1.28337	0.199362	0.319069
ENSMUSG00000095687	Rnaset2a	ribonuclease T2A [Source:MGI Symbol;Acc:MGI:1915445]	17	protein_coding	3.69521	3.73637	3.67397	3.31941	1367.99	0.265355	0.223689	1.18627	0.235516	0.362206
ENSMUSG00000022244	Amacr	alpha-methylacyl-CoA racemase [Source:MGI Symbol;Acc:MGI:1098273]	15	protein_coding	1.96697	2.17188	0.9656	1.55387	268.105	0.756507	0.271706	2.78429	0.00536452	0.0167694
ENSMUSG00000046962	Zbtb21	zinc finger and BTB domain containing 21 [Source:MGI Symbol;Acc:MGI:1927240]	16	protein_coding	3.18421	3.32096	3.44322	3.28275	984.345	-0.09374	0.188952	-0.496106	0.61982	0.727768
ENSMUSG00000043782	Bicdl2	BICD family like cargo adaptor 2 [Source:MGI Symbol;Acc:MGI:2388267]	17	protein_coding	-1.25115	-0.414244	-6.15355	-6.55099	14.4269	8.29323	1.90479	4.35388	1.34e-05	8.93e-05
ENSMUSG00000060992	Copz1	coatomer protein complex, subunit zeta 1 [Source:MGI Symbol;Acc:MGI:1929063]	15	protein_coding	5.34033	5.06949	5.51163	5.35632	4565.58	-0.177292	0.160995	-1.10123	0.270798	0.402539
ENSMUSG00000024427	Spry4	sprouty homolog 4 (Drosophila) [Source:MGI Symbol;Acc:MGI:1345144]	18	protein_coding	4.34244	4.53306	3.62303	2.74353	1507.2	1.22692	0.446522	2.74772	0.00600116	0.0184629
ENSMUSG00000046034	Otulin	OTU deubiquitinase with linear linkage specificity [Source:MGI Symbol;Acc:MGI:3577015]	15	protein_coding	3.44714	3.42755	2.90461	3.19874	945.331	0.432657	0.215336	2.00921	0.0445144	0.0979215
ENSMUSG00000024481	Lvrn	laeverin [Source:MGI Symbol;Acc:MGI:1921824]	18	protein_coding	-3.12207	-2.8708	-3.87735	-3.79849	21.1165	0.701613	0.785934	0.892712	0.372011	0.507677
ENSMUSG00000067279	Ppp1r3c	protein phosphatase 1, regulatory (inhibitor) subunit 3C [Source:MGI Symbol;Acc:MGI:1858229]	19	protein_coding	-4.55453	-3.50431	0.397918	-2.70624	50.5494	-4.66241	1.23983	-3.76052	0.000169561	0.000845789
ENSMUSG00000069089	Cdk7	cyclin-dependent kinase 7 [Source:MGI Symbol;Acc:MGI:102956]	13	protein_coding	3.45534	3.67862	3.88904	3.6334	1738.28	-0.121224	0.158317	-0.765704	0.443852	0.57558
ENSMUSG00000024900	Cpt1a	carnitine palmitoyltransferase 1a, liver [Source:MGI Symbol;Acc:MGI:1098296]	19	protein_coding	4.80664	5.03392	4.61901	4.58412	5423.22	0.348731	0.252944	1.37869	0.167991	0.279874
ENSMUSG00000024989	Cep55	centrosomal protein 55 [Source:MGI Symbol;Acc:MGI:1921357]	19	protein_coding	4.93813	4.56672	2.95129	4.12842	1688.17	1.13085	0.417064	2.71146	0.00669872	0.0203478
ENSMUSG00000067722	BC003965	cDNA sequence BC003965 [Source:MGI Symbol;Acc:MGI:2670966]	17	protein_coding	3.75696	3.82999	3.60767	3.81144	568.58	0.0112908	0.19434	0.058098	0.953671	0.970149
ENSMUSG00000034108	Ccs	copper chaperone for superoxide dismutase [Source:MGI Symbol;Acc:MGI:1333783]	19	protein_coding	3.52981	3.55449	3.5577	3.01373	1119.96	0.245848	0.231685	1.06113	0.288632	0.423051
ENSMUSG00000024597	Slc12a2	solute carrier family 12, member 2 [Source:MGI Symbol;Acc:MGI:101924]	18	protein_coding	4.05455	4.27385	3.38923	3.40591	2405.44	0.785723	0.200838	3.91222	9.15e-05	0.000494389
ENSMUSG00000073471	Rsph3a	radial spoke 3A homolog (Chlamydomonas) [Source:MGI Symbol;Acc:MGI:1914082]	17	protein_coding	2.67549	2.48884	3.35323	3.16907	1017.07	-0.622294	0.198509	-3.13484	0.00171948	0.00627799
ENSMUSG00000021832	Psmc6	proteasome (prosome, macropain) 26S subunit, ATPase, 6 [Source:MGI Symbol;Acc:MGI:1914339]	14	protein_coding	5.23705	5.36106	5.34182	5.55712	4467.23	-0.142972	0.156942	-0.910988	0.362302	0.498378
ENSMUSG00000083282	Ctsf	cathepsin F [Source:MGI Symbol;Acc:MGI:1861434]	19	protein_coding	-0.0794875	1.39961	2.32913	0.23676	722.477	-0.835091	1.07835	-0.774413	0.438687	0.571116
ENSMUSG00000044201	Cdc25c	cell division cycle 25C [Source:MGI Symbol;Acc:MGI:88350]	18	protein_coding	2.85545	2.27888	1.35984	3.30129	631.491	-0.031677	0.587609	-0.0539083	0.957008	0.971557
ENSMUSG00000068606	Gm4841	predicted gene 4841 [Source:MGI Symbol;Acc:MGI:3643814]	18	protein_coding	-4.57941	-3.30594	0.985426	-3.25663	40.2672	-4.87249	1.6191	-3.00939	0.00261777	0.00907733
ENSMUSG00000021306	Gpr137b	G protein-coupled receptor 137B [Source:MGI Symbol;Acc:MGI:1891463]	13	protein_coding	1.34072	1.27588	0.0512541	0.856008	258.528	0.924908	0.307818	3.00473	0.00265819	0.00919373
ENSMUSG00000034300	Fam53c	family with sequence similarity 53, member C [Source:MGI Symbol;Acc:MGI:1913556]	18	protein_coding	4.80175	4.70524	5.23781	5.02359	3465.12	-0.385955	0.144736	-2.66662	0.00766175	0.022743
ENSMUSG00000075054	Yae1d1	Yae1 domain containing 1 [Source:MGI Symbol;Acc:MGI:1914258]	13	protein_coding	3.60031	3.82311	3.46531	3.40466	817.902	0.189441	0.162089	1.16875	0.242506	0.370115
ENSMUSG00000033102	Cdc14b	CDC14 cell division cycle 14B [Source:MGI Symbol;Acc:MGI:2441808]	13	protein_coding	1.27747	1.46917	0.882559	1.68714	471.283	0.0642198	0.340449	0.188633	0.850381	0.902361
ENSMUSG00000023908	Pkmyt1	protein kinase, membrane associated tyrosine/threonine 1 [Source:MGI Symbol;Acc:MGI:2137630]	17	protein_coding	3.63665	3.60229	2.34366	3.36586	937.412	0.673985	0.385203	1.74969	0.0801727	0.157517
ENSMUSG00000039704	Lmbrd2	LMBR1 domain containing 2 [Source:MGI Symbol;Acc:MGI:2444173]	15	protein_coding	3.6294	3.70301	3.50229	3.60414	1901.36	0.149641	0.107125	1.39688	0.16245	0.272639
ENSMUSG00000022840	Adcy5	adenylate cyclase 5 [Source:MGI Symbol;Acc:MGI:99673]	16	protein_coding	-2.35465	-3.27718	-3.06236	-3.24537	45.4621	0.093929	0.969083	0.0969256	0.922785	0.95018
ENSMUSG00000000552	Zfp385a	zinc finger protein 385A [Source:MGI Symbol;Acc:MGI:1352495]	15	protein_coding	1.94023	1.39886	4.04465	3.23671	1172.33	-1.89327	0.41611	-4.54993	5.37e-06	3.94e-05
ENSMUSG00000014769	Psmb1	proteasome (prosome, macropain) subunit, beta type 1 [Source:MGI Symbol;Acc:MGI:104884]	17	protein_coding	5.90124	5.80632	5.58549	5.91845	5961.75	0.113244	0.176954	0.639963	0.522197	0.648243
ENSMUSG00000020948	Klhl28	kelch-like 28 [Source:MGI Symbol;Acc:MGI:1913939]	12	protein_coding	1.28059	1.44225	2.67275	1.77162	449.84	-0.80959	0.393782	-2.05593	0.0397889	0.0892523
ENSMUSG00000021532	Fastkd3	FAST kinase domains 3 [Source:MGI Symbol;Acc:MGI:1916827]	13	protein_coding	2.40439	2.61007	2.12337	2.14163	453.179	0.333507	0.263067	1.26776	0.204882	0.325922
ENSMUSG00000012017	Scarf2	scavenger receptor class F, member 2 [Source:MGI Symbol;Acc:MGI:1858430]	16	protein_coding	2.94914	3.20307	5.12713	4.28377	3855.07	-1.81121	0.383901	-4.71791	2.38e-06	1.91e-05
ENSMUSG00000022270	Fam134b	family with sequence similarity 134, member B [Source:MGI Symbol;Acc:MGI:1913520]	15	protein_coding	2.14889	2.64095	1.93838	1.65595	652.963	0.610626	0.330828	1.84575	0.064929	0.132915
ENSMUSG00000091900	Gm4353	predicted gene 4353 [Source:MGI Symbol;Acc:MGI:3782538]	7	protein_coding	2.4748	2.61885	0.611307	2.18312	122.554	0.997673	0.552947	1.80428	0.0711868	0.142938
ENSMUSG00000042082	Arsb	arylsulfatase B [Source:MGI Symbol;Acc:MGI:88075]	13	protein_coding	2.89471	3.0999	5.61317	5.86304	2882.27	-2.72072	0.319027	-8.5282	1.49e-17	6.35e-16
ENSMUSG00000063904	Dpp3	dipeptidylpeptidase 3 [Source:MGI Symbol;Acc:MGI:1922471]	19	protein_coding	5.66898	5.54111	5.1904	5.37454	4979.08	0.404222	0.128023	3.15742	0.0015917	0.00588505
ENSMUSG00000003665	Has1	hyaluronan synthase1 [Source:MGI Symbol;Acc:MGI:106590]	17	protein_coding	-1.53	-2.30181	-3.64619	0.0558019	45.4393	-0.995712	1.143	-0.871137	0.383679	0.519166
ENSMUSG00000053846	Lipg	lipase, endothelial [Source:MGI Symbol;Acc:MGI:1341803]	18	protein_coding	-0.929656	-2.44719	-0.191446	0.0768475	87.6292	-1.42983	0.620986	-2.30252	0.021306	0.0533962
ENSMUSG00000001383	Zmat2	zinc finger, matrin type 2 [Source:MGI Symbol;Acc:MGI:1913742]	18	protein_coding	4.12326	4.2211	4.0772	4.22376	1117.44	-0.0961746	0.158126	-0.608213	0.543046	0.666337
ENSMUSG00000022206	Npr3	natriuretic peptide receptor 3 [Source:MGI Symbol;Acc:MGI:97373]	15	protein_coding	-2.2845	-2.90971	2.07135	1.33932	378.35	-4.32423	0.588459	-7.34839	2.01e-13	5.47e-12
ENSMUSG00000025025	Mxi1	MAX interactor 1, dimerization protein [Source:MGI Symbol;Acc:MGI:97245]	19	protein_coding	3.75106	4.11867	2.57497	2.63101	1664.32	1.36237	0.226525	6.01422	1.81e-09	2.81e-08
ENSMUSG00000035726	Supt16	suppressor of Ty 16 [Source:MGI Symbol;Acc:MGI:1890948]	14	protein_coding	5.63498	5.54373	5.15034	5.79536	6051.28	0.132648	0.260485	0.509236	0.610587	0.720803
ENSMUSG00000022263	Trio	triple functional domain (PTPRF interacting) [Source:MGI Symbol;Acc:MGI:1927230]	15	protein_coding	6.6365	7.07469	5.99679	5.95349	7997.12	0.685309	0.211195	3.24491	0.00117489	0.00453698
ENSMUSG00000049562	Ap5b1	adaptor-related protein complex 5, beta 1 subunit [Source:MGI Symbol;Acc:MGI:2685808]	19	protein_coding	1.43594	1.7455	1.70738	1.26243	410.652	-0.153264	0.256248	-0.59811	0.549767	0.671673
ENSMUSG00000041215	Yeats2	YEATS domain containing 2 [Source:MGI Symbol;Acc:MGI:2447762]	16	protein_coding	3.91276	4.04923	4.36066	4.32271	2983.07	-0.330701	0.14225	-2.32479	0.0200834	0.0507969
ENSMUSG00000022856	Tmem41a	transmembrane protein 41a [Source:MGI Symbol;Acc:MGI:1913914]	16	protein_coding	2.41244	2.97362	2.57354	3.09618	593.16	-0.163476	0.31007	-0.527221	0.59804	0.711279
ENSMUSG00000044390	Tigd3	tigger transposable element derived 3 [Source:MGI Symbol;Acc:MGI:2681860]	19	protein_coding	-0.0142371	0.532753	0.0292605	0.276719	67.5437	0.0701109	0.418281	0.167617	0.866885	0.914772
ENSMUSG00000050945	Zfp438	zinc finger protein 438 [Source:MGI Symbol;Acc:MGI:2444919]	18	protein_coding	-0.191446	0.497344	-0.251523	0.251212	153.929	0.244101	0.347154	0.703148	0.481964	0.61107
ENSMUSG00000024790	Sac3d1	SAC3 domain containing 1 [Source:MGI Symbol;Acc:MGI:1913656]	19	protein_coding	4.05717	4.20739	2.49372	3.38526	724.269	1.05	0.345422	3.03975	0.00236775	0.0083418
ENSMUSG00000073639	Rab18	RAB18, member RAS oncogene family [Source:MGI Symbol;Acc:MGI:102790]	18	protein_coding	5.09602	5.06005	5.25286	4.89241	3927.05	0.0229303	0.186478	0.122966	0.902134	0.936169
ENSMUSG00000021700	Rab3c	RAB3C, member RAS oncogene family [Source:MGI Symbol;Acc:MGI:1914545]	13	protein_coding	-3.50431	-3.86346	-0.41606	-0.459017	66.5571	-3.81311	0.596647	-6.3909	1.65e-10	2.94e-09
ENSMUSG00000003970	Rpl8	ribosomal protein L8 [Source:MGI Symbol;Acc:MGI:1350927]	15	protein_coding	9.50362	9.47966	8.77893	9.36805	25172.5	0.146453	0.301533	0.485695	0.627184	0.73391
ENSMUSG00000024664	Fads3	fatty acid desaturase 3 [Source:MGI Symbol;Acc:MGI:1928740]	19	protein_coding	5.54111	5.53478	5.28395	5.62807	5950.28	0.137148	0.142682	0.961212	0.336446	0.472693
ENSMUSG00000079563	Pglyrp2	peptidoglycan recognition protein 2 [Source:MGI Symbol;Acc:MGI:1928099]	17	protein_coding	-0.388451	1.00149	-6.15355	-6.3685	27.5676	9.38397	1.75699	5.34092	9.25e-08	1.01e-06
ENSMUSG00000035161	Ints6	integrator complex subunit 6 [Source:MGI Symbol;Acc:MGI:1202397]	14	protein_coding	3.15812	3.11947	3.54047	3.54005	1684.27	-0.362526	0.131269	-2.76169	0.00575031	0.0177767
ENSMUSG00000063354	Slc39a4	solute carrier family 39 (zinc transporter), member 4 [Source:MGI Symbol;Acc:MGI:1919277]	15	protein_coding	2.6024	2.96323	-0.580541	-3.06236	152.12	3.85624	0.855639	4.50686	6.58e-06	4.73e-05
ENSMUSG00000025157	Zdhhc16	zinc finger, DHHC domain containing 16 [Source:MGI Symbol;Acc:MGI:1921418]	19	protein_coding	5.023	4.8412	4.41181	4.2486	2423.13	0.536284	0.152186	3.52387	0.000425291	0.00188343
ENSMUSG00000022299	Slc25a32	solute carrier family 25, member 32 [Source:MGI Symbol;Acc:MGI:1917156]	15	protein_coding	3.60969	3.83677	3.07796	2.86315	871.714	0.809371	0.158429	5.10874	3.24e-07	3.16e-06
ENSMUSG00000051518	Rps19bp1	ribosomal protein S19 binding protein 1 [Source:MGI Symbol;Acc:MGI:1913788]	15	protein_coding	4.12963	4.03897	2.72122	3.49582	648.406	0.853051	0.368084	2.31755	0.020474	0.0516196
ENSMUSG00000004843	Chmp2b	charged multivesicular body protein 2B [Source:MGI Symbol;Acc:MGI:1916192]	16	protein_coding	3.50062	3.77827	3.66711	3.59333	1564.71	0.0827672	0.220371	0.375582	0.707228	0.799286
ENSMUSG00000033991	Ttc37	tetratricopeptide repeat domain 37 [Source:MGI Symbol;Acc:MGI:2679923]	13	protein_coding	3.90383	3.73356	3.77982	3.75886	2429.19	0.0732417	0.140268	0.522157	0.601561	0.713718
ENSMUSG00000036561	Ppp6r2	protein phosphatase 6, regulatory subunit 2 [Source:MGI Symbol;Acc:MGI:1918724]	15	protein_coding	3.26391	3.39322	3.93237	3.72071	1753.74	-0.431107	0.221121	-1.94964	0.0512187	0.109861
ENSMUSG00000021929	Kpna3	karyopherin (importin) alpha 3 [Source:MGI Symbol;Acc:MGI:1100863]	14	protein_coding	4.46126	4.57674	3.82474	4.43218	3251.3	0.381944	0.239705	1.59339	0.111073	0.203124
ENSMUSG00000022365	Derl1	Der1-like domain family, member 1 [Source:MGI Symbol;Acc:MGI:1915069]	15	protein_coding	6.35808	6.09374	5.59043	5.85493	5790.33	0.506759	0.160298	3.16135	0.00157041	0.0058215
ENSMUSG00000021760	Gpx8	glutathione peroxidase 8 (putative) [Source:MGI Symbol;Acc:MGI:1916840]	13	protein_coding	4.11579	3.55652	5.91845	5.33518	2073.53	-1.84452	0.29902	-6.16854	6.89e-10	1.14e-08
ENSMUSG00000061740	Cyp2d22	cytochrome P450, family 2, subfamily d, polypeptide 22 [Source:MGI Symbol;Acc:MGI:1929474]	15	protein_coding	1.18787	1.83189	-0.605727	0.166696	203.244	1.74485	0.504755	3.45682	0.000546585	0.00234276
ENSMUSG00000059586	Nsmce2	NSE2/MMS21 homolog, SMC5-SMC6 complex SUMO ligase [Source:MGI Symbol;Acc:MGI:1915751]	15	protein_coding	3.23238	3.41546	2.62397	2.82066	825.129	0.599231	0.180424	3.32124	0.000896174	0.00358443
ENSMUSG00000044217	Aqp5	aquaporin 5 [Source:MGI Symbol;Acc:MGI:106215]	15	protein_coding	4.00919	3.20032	-1.44	-1.39032	572.549	4.78012	0.377263	12.6705	8.62e-37	1.52e-34
ENSMUSG00000078349	AW011738	expressed sequence AW011738 [Source:MGI Symbol;Acc:MGI:2140540]	4	protein_coding	1.0786	0.872015	3.11323	2.03753	155.358	-1.58931	0.550603	-2.88649	0.00389568	0.01272
ENSMUSG00000024091	Vapa	vesicle-associated membrane protein, associated protein A [Source:MGI Symbol;Acc:MGI:1353561]	17	protein_coding	5.01643	5.01815	5.01093	5.0085	4322.37	0.0344356	0.0976458	0.352658	0.724345	0.812156
ENSMUSG00000021846	Peli2	pellino 2 [Source:MGI Symbol;Acc:MGI:1891445]	14	protein_coding	-0.141911	-0.00865253	0.0208697	0.241565	123.697	-0.171721	0.316827	-0.542001	0.587818	0.702357
ENSMUSG00000020644	Id2	inhibitor of DNA binding 2 [Source:MGI Symbol;Acc:MGI:96397]	12	protein_coding	2.68088	3.13351	3.58776	3.2839	430.111	-0.505922	0.364493	-1.38801	0.165133	0.276175
ENSMUSG00000055782	Abcd2	ATP-binding cassette, sub-family D (ALD), member 2 [Source:MGI Symbol;Acc:MGI:1349467]	15	protein_coding	-3.25663	-2.50345	-3.06236	-1.90004	44.4434	-0.83115	0.602724	-1.37899	0.167898	0.279754
ENSMUSG00000039357	Fut11	fucosyltransferase 11 [Source:MGI Symbol;Acc:MGI:1920318]	14	protein_coding	3.24375	3.13025	4.43492	4.09595	1071.53	-1.16347	0.238995	-4.86817	1.13e-06	9.7e-06
ENSMUSG00000014496	Ankrd28	ankyrin repeat domain 28 [Source:MGI Symbol;Acc:MGI:2145661]	14	protein_coding	4.59179	4.93017	4.29955	4.00256	3350.03	0.613303	0.211259	2.90309	0.00369505	0.0121804
ENSMUSG00000022089	Bin3	bridging integrator 3 [Source:MGI Symbol;Acc:MGI:1929883]	14	protein_coding	2.13355	2.14556	2.16115	2.25347	719.069	-0.00123126	0.155987	-0.00789338	0.993702	0.995263
ENSMUSG00000003527	Dgcr14	DiGeorge syndrome critical region gene 14 [Source:MGI Symbol;Acc:MGI:107854]	16	protein_coding	3.20187	3.28034	3.1971	3.32306	965.548	-0.0111154	0.141919	-0.0783221	0.937572	0.959583
ENSMUSG00000034126	Pomt2	protein-O-mannosyltransferase 2 [Source:MGI Symbol;Acc:MGI:2444430]	12	protein_coding	1.92883	2.02462	3.09857	2.8349	860.68	-0.941883	0.221483	-4.25262	2.11e-05	0.000133272
ENSMUSG00000073460	Pnldc1	poly(A)-specific ribonuclease (PARN)-like domain containing 1 [Source:MGI Symbol;Acc:MGI:2685159]	17	protein_coding	-3.3944	-3.05381	-0.825467	-1.12171	27.36	-2.59804	0.726533	-3.57594	0.000348971	0.00158842
ENSMUSG00000021962	Dcp1a	decapping mRNA 1A [Source:MGI Symbol;Acc:MGI:1923151]	14	protein_coding	2.92582	2.74353	3.43628	2.98599	1308.65	-0.338082	0.195906	-1.72573	0.0843957	0.164038
ENSMUSG00000022091	Sorbs3	sorbin and SH3 domain containing 3 [Source:MGI Symbol;Acc:MGI:700013]	14	protein_coding	5.04305	5.18012	5.50522	5.53923	5174.75	-0.343131	0.223817	-1.53308	0.125255	0.223162
ENSMUSG00000024601	Isoc1	isochorismatase domain containing 1 [Source:MGI Symbol;Acc:MGI:1913557]	18	protein_coding	3.89922	3.38603	4.23635	4.41093	1494.16	-0.616753	0.265393	-2.32393	0.0201293	0.0508938
ENSMUSG00000021179	Nrde2	nrde-2 necessary for RNA interference, domain containing [Source:MGI Symbol;Acc:MGI:2670969]	12	protein_coding	2.00925	2.10727	2.21037	2.51555	606.872	-0.241393	0.230266	-1.04832	0.29449	0.429294
ENSMUSG00000039615	Stub1	STIP1 homology and U-Box containing protein 1 [Source:MGI Symbol;Acc:MGI:1891731]	17	protein_coding	5.83979	6.13558	5.18689	5.70077	4286.25	0.314782	0.218071	1.44348	0.148884	0.25468
ENSMUSG00000024346	Pfdn1	prefoldin 1 [Source:MGI Symbol;Acc:MGI:1914449]	18	protein_coding	3.30766	2.87333	3.39675	3.4903	1724.85	-0.29695	0.191642	-1.54951	0.12126	0.217572
ENSMUSG00000023963	Cyp39a1	cytochrome P450, family 39, subfamily a, polypeptide 1 [Source:MGI Symbol;Acc:MGI:1927096]	17	protein_coding	2.55735	2.97146	3.1859	3.50062	1188.11	-0.532447	0.355228	-1.49889	0.133903	0.234669
ENSMUSG00000022808	Snx4	sorting nexin 4 [Source:MGI Symbol;Acc:MGI:1916400]	16	protein_coding	3.41261	3.29737	4.06462	3.80185	2177.12	-0.524985	0.181564	-2.89147	0.00383446	0.0125659
ENSMUSG00000051065	Mb21d2	Mab-21 domain containing 2 [Source:MGI Symbol;Acc:MGI:1917028]	16	protein_coding	2.52216	2.48166	1.48301	1.53825	718.122	0.98594	0.20677	4.76829	1.86e-06	1.52e-05
ENSMUSG00000075289	Carns1	carnosine synthase 1 [Source:MGI Symbol;Acc:MGI:2147595]	19	protein_coding	1.17819	1.10708	-0.404961	-1.12451	119.123	1.79232	0.466819	3.83944	0.000123315	0.000642319
ENSMUSG00000024451	Arap3	ArfGAP with RhoGAP domain, ankyrin repeat and PH domain 3 [Source:MGI Symbol;Acc:MGI:2147274]	18	protein_coding	-1.43658	-0.879916	-3.03717	-3.15032	23.0395	1.79743	0.772243	2.32755	0.0199361	0.0505005
ENSMUSG00000024759	Atl3	atlastin GTPase 3 [Source:MGI Symbol;Acc:MGI:1924270]	19	protein_coding	6.52898	6.84926	6.20352	5.77883	12092	0.607854	0.247004	2.46091	0.0138584	0.0374214
ENSMUSG00000003955	Fam162a	family with sequence similarity 162, member A [Source:MGI Symbol;Acc:MGI:1917436]	16	protein_coding	3.24219	2.82066	4.53689	4.02578	1961.72	-1.19802	0.333251	-3.59495	0.000324455	0.00149149
ENSMUSG00000006281	Tep1	telomerase associated protein 1 [Source:MGI Symbol;Acc:MGI:109573]	14	protein_coding	3.06267	3.3334	3.55412	3.17239	1597.62	-0.141848	0.226975	-0.62495	0.532004	0.656968
ENSMUSG00000021275	Tecpr2	tectonin beta-propeller repeat containing 2 [Source:MGI Symbol;Acc:MGI:2144865]	12	protein_coding	1.96816	1.8814	2.57932	2.361	809.761	-0.530508	0.235462	-2.25305	0.0242558	0.0594243
ENSMUSG00000020646	Mboat2	membrane bound O-acyltransferase domain containing 2 [Source:MGI Symbol;Acc:MGI:1914466]	12	protein_coding	-3.55101	-3.64619	-0.493828	-0.185328	118.975	-3.71292	0.462715	-8.02419	1.02e-15	3.65e-14
ENSMUSG00000060373	Hnrnpc	heterogeneous nuclear ribonucleoprotein C [Source:MGI Symbol;Acc:MGI:107795]	14	protein_coding	5.20537	5.06754	5.76439	6.14288	6424.18	-0.775752	0.204144	-3.80002	0.000144682	0.000736467
ENSMUSG00000021371	Mcur1	mitochondrial calcium uniporter regulator 1 [Source:MGI Symbol;Acc:MGI:1923387]	13	protein_coding	2.58728	2.86315	2.58214	2.41345	617.774	0.286918	0.218355	1.31399	0.188848	0.305889
ENSMUSG00000022789	Dnm1l	dynamin 1-like [Source:MGI Symbol;Acc:MGI:1921256]	16	protein_coding	4.10021	4.23811	4.25252	4.25337	2797.6	-0.0316627	0.120392	-0.262996	0.792554	0.863316
ENSMUSG00000021375	Kif13a	kinesin family member 13A [Source:MGI Symbol;Acc:MGI:1098264]	13	protein_coding	4.17171	4.2044	3.38725	3.59838	1962.18	0.684269	0.115681	5.91513	3.32e-09	4.89e-08
ENSMUSG00000024072	Yipf4	Yip1 domain family, member 4 [Source:MGI Symbol;Acc:MGI:1915114]	17	protein_coding	4.43813	4.79643	4.32921	4.27989	1925.69	0.27811	0.176653	1.57433	0.115412	0.209234
ENSMUSG00000071604	Fam189a2	family with sequence similarity 189, member A2 [Source:MGI Symbol;Acc:MGI:2685813]	19	protein_coding	1.11677	0.629897	-0.916949	-0.93964	134.477	1.74903	0.333118	5.25048	1.52e-07	1.59e-06
ENSMUSG00000003559	As3mt	arsenic (+3 oxidation state) methyltransferase [Source:MGI Symbol;Acc:MGI:1929882]	19	protein_coding	-0.782468	-0.580541	-3.08797	-2.29018	48.8034	1.79597	0.473712	3.79128	0.000149874	0.000758009
ENSMUSG00000022092	Ppp3cc	protein phosphatase 3, catalytic subunit, gamma isoform [Source:MGI Symbol;Acc:MGI:107162]	14	protein_coding	0.0624423	-0.246421	0.455704	0.508698	197.848	-0.517489	0.286866	-1.80394	0.071241	0.143004
ENSMUSG00000046791	Riox1	ribosomal oxygenase 1 [Source:MGI Symbol;Acc:MGI:1919202]	12	protein_coding	2.15225	2.37849	2.28475	2.53492	532.01	-0.342086	0.26479	-1.29191	0.196387	0.315134
ENSMUSG00000025423	Pias2	protein inhibitor of activated STAT 2 [Source:MGI Symbol;Acc:MGI:1096566]	18	protein_coding	3.12627	3.26119	3.19113	3.20307	1579.67	0.0307776	0.131369	0.234285	0.814764	0.878345
ENSMUSG00000021759	Plpp1	phospholipid phosphatase 1 [Source:MGI Symbol;Acc:MGI:108412]	13	protein_coding	3.60303	3.14523	3.79909	4.5551	2697.06	-0.792033	0.334873	-2.36517	0.0180218	0.0463599
ENSMUSG00000022109	Med4	mediator complex subunit 4 [Source:MGI Symbol;Acc:MGI:1914631]	14	protein_coding	3.67942	3.54753	2.65885	3.13234	699.885	0.617657	0.25022	2.46845	0.0135698	0.0368495
ENSMUSG00000047921	Trappc9	trafficking protein particle complex 9 [Source:MGI Symbol;Acc:MGI:1923760]	15	protein_coding	4.22198	4.36818	4.45853	4.26106	1476.94	-0.296524	0.239117	-1.24008	0.214946	0.338045
ENSMUSG00000047466	8030462N17Rik	RIKEN cDNA 8030462N17 gene [Source:MGI Symbol;Acc:MGI:2444951]	18	protein_coding	2.80089	2.87208	2.69677	2.81802	1279.93	0.111074	0.175585	0.632591	0.527001	0.652418
ENSMUSG00000035765	Dym	dymeclin [Source:MGI Symbol;Acc:MGI:1918480]	18	protein_coding	3.24296	3.31631	2.65363	3.39675	1009.11	0.190173	0.209612	0.907258	0.36427	0.499871
ENSMUSG00000023923	Tbc1d5	TBC1 domain family, member 5 [Source:MGI Symbol;Acc:MGI:1919488]	17	protein_coding	3.95987	4.18514	4.15347	4.36242	1393.79	-0.357167	0.161761	-2.20799	0.0272447	0.0651841
ENSMUSG00000061613	U2af1	U2 small nuclear ribonucleoprotein auxiliary factor (U2AF) 1 [Source:MGI Symbol;Acc:MGI:98884]	17	protein_coding	5.01212	4.54835	3.9188	4.48975	2015.34	0.53451	0.281206	1.90078	0.0573311	0.120262
ENSMUSG00000023031	Cela1	chymotrypsin-like elastase family, member 1 [Source:MGI Symbol;Acc:MGI:95314]	15	protein_coding	-2.50345	-2.75604	-1.02044	-1.92407	41.8195	-1.45417	0.673586	-2.15884	0.0308623	0.0723606
ENSMUSG00000056917	Sipa1	signal-induced proliferation associated gene 1 [Source:MGI Symbol;Acc:MGI:107576]	19	protein_coding	5.15034	4.94611	4.71088	4.59567	3959.1	0.344082	0.182579	1.88457	0.0594886	0.123762
ENSMUSG00000021096	Ppm1a	protein phosphatase 1A, magnesium dependent, alpha isoform [Source:MGI Symbol;Acc:MGI:99878]	12	protein_coding	4.12117	4.33708	4.37562	4.37614	2467.66	-0.0723414	0.120671	-0.599493	0.548844	0.67102
ENSMUSG00000021192	Golga5	golgi autoantigen, golgin subfamily a, 5 [Source:MGI Symbol;Acc:MGI:1351475]	12	protein_coding	2.82961	3.06507	3.70769	3.52939	1278.26	-0.582046	0.169794	-3.42796	0.000608138	0.00257103
ENSMUSG00000022012	Enox1	ecto-NOX disulfide-thiol exchanger 1 [Source:MGI Symbol;Acc:MGI:2444896]	14	protein_coding	-2.31275	-3.0703	-1.59414	-2.74145	49.9372	-1.28141	0.798855	-1.60406	0.1087	0.199655
ENSMUSG00000024026	Glo1	glyoxalase 1 [Source:MGI Symbol;Acc:MGI:95742]	17	protein_coding	4.3411	4.28553	4.81655	5.11286	2848.16	-0.628016	0.177076	-3.5466	0.000390242	0.00174666
ENSMUSG00000046675	Tmem251	transmembrane protein 251 [Source:MGI Symbol;Acc:MGI:2443862]	12	protein_coding	2.42917	3.07423	2.32605	2.95739	319.388	-0.00733563	0.351751	-0.0208546	0.983362	0.988688
ENSMUSG00000002833	Hdgfrp2	hepatoma-derived growth factor, related protein 2 [Source:MGI Symbol;Acc:MGI:1194492]	17	protein_coding	4.78789	4.67512	4.52598	4.95775	3193.55	0.0287665	0.190841	0.150736	0.880184	0.922952
ENSMUSG00000041236	Vps41	VPS41 HOPS complex subunit [Source:MGI Symbol;Acc:MGI:1929215]	13	protein_coding	3.79334	4.10439	3.73037	3.57391	1900.42	0.314905	0.208688	1.50898	0.131305	0.230886
ENSMUSG00000060166	Zdhhc8	zinc finger, DHHC domain containing 8 [Source:MGI Symbol;Acc:MGI:1338012]	16	protein_coding	3.48949	3.5314	4.17043	4.01118	2425.35	-0.607159	0.162546	-3.7353	0.00018749	0.000925932
ENSMUSG00000040771	Oard1	O-acyl-ADP-ribose deacylase 1 [Source:MGI Symbol;Acc:MGI:2146818]	17	protein_coding	1.80158	1.75812	1.301	1.69299	229.049	0.14791	0.259615	0.569731	0.56886	0.687292
ENSMUSG00000060284	Sp7	Sp7 transcription factor 7 [Source:MGI Symbol;Acc:MGI:2153568]	15	protein_coding	-0.742932	-3.00914	-2.39708	-3.00914	27.114	0.862387	1.0265	0.840126	0.400838	0.535166
ENSMUSG00000024529	Lox	lysyl oxidase [Source:MGI Symbol;Acc:MGI:96817]	18	protein_coding	7.04489	5.7665	10.1863	9.17697	74446.2	-3.51901	0.51057	-6.89231	5.49e-12	1.22e-10
ENSMUSG00000092009	Myh15	myosin, heavy chain 15 [Source:MGI Symbol;Acc:MGI:3643515]	16	protein_coding	-2.31888	-2.20733	-6.87252	-5.03626	195.565	4.8549	1.19507	4.06246	4.86e-05	0.000281925
ENSMUSG00000021420	Fars2	phenylalanine-tRNA synthetase 2 (mitochondrial) [Source:MGI Symbol;Acc:MGI:1917205]	13	protein_coding	3.16946	3.14209	2.96323	2.9943	618.071	0.0363678	0.23748	0.15314	0.878288	0.921756
ENSMUSG00000007338	Mrpl49	mitochondrial ribosomal protein L49 [Source:MGI Symbol;Acc:MGI:108180]	19	protein_coding	5.55968	5.55184	4.36729	4.58793	1675.84	0.97542	0.168503	5.78875	7.09e-09	9.79e-08
ENSMUSG00000071037	Camkmt	calmodulin-lysine N-methyltransferase [Source:MGI Symbol;Acc:MGI:1920832]	17	protein_coding	-0.621999	-1.10967	-1.42946	-0.839883	44.862	0.0365722	0.424641	0.0861249	0.931367	0.955864
ENSMUSG00000047787	Flrt1	fibronectin leucine rich transmembrane protein 1 [Source:MGI Symbol;Acc:MGI:3026647]	19	protein_coding	4.56859	4.28995	4.72517	4.10439	2312.56	-0.023451	0.344204	-0.0681311	0.945681	0.964947
ENSMUSG00000064210	Ano6	anoctamin 6 [Source:MGI Symbol;Acc:MGI:2145890]	15	protein_coding	6.67703	6.87003	6.04181	6.25036	10054.4	0.509816	0.136986	3.72166	0.000197914	0.000968856
ENSMUSG00000047497	Adamts12	a disintegrin-like and metallopeptidase (reprolysin type) with thrombospondin type 1 motif, 12 [Source:MGI Symbol;Acc:MGI:2146046]	15	protein_coding	-0.0461007	-2.10908	-0.592664	-2.19177	261.102	0.102529	0.93117	0.110108	0.912324	0.943388
ENSMUSG00000012443	Kif11	kinesin family member 11 [Source:MGI Symbol;Acc:MGI:1098231]	19	protein_coding	5.66791	5.45934	3.35831	5.00536	4035.21	1.21312	0.486861	2.49171	0.012713	0.0348544
ENSMUSG00000022013	Dnajc15	DnaJ heat shock protein family (Hsp40) member C15 [Source:MGI Symbol;Acc:MGI:1913398]	14	protein_coding	1.37094	0.88427	0.572046	1.28749	368.843	0.229793	0.308524	0.744813	0.456385	0.587276
ENSMUSG00000021483	Cdk20	cyclin-dependent kinase 20 [Source:MGI Symbol;Acc:MGI:2145349]	13	protein_coding	1.10239	1.66666	0.181791	0.555016	164.385	1.04993	0.298339	3.51925	0.000432774	0.00191216
ENSMUSG00000016028	Celsr1	cadherin, EGF LAG seven-pass G-type receptor 1 [Source:MGI Symbol;Acc:MGI:1100883]	15	protein_coding	4.56571	4.48554	3.98279	4.55601	2325.99	0.290214	0.166014	1.74813	0.0804413	0.157929
ENSMUSG00000021665	Hexb	hexosaminidase B [Source:MGI Symbol;Acc:MGI:96074]	13	protein_coding	4.12594	4.64616	4.2743	3.44752	1972.76	0.538359	0.361174	1.49058	0.136071	0.237607
ENSMUSG00000024206	Rfx2	regulatory factor X, 2 (influences HLA class II expression) [Source:MGI Symbol;Acc:MGI:106583]	17	protein_coding	-0.0185156	0.0512541	0.399006	0.975359	249.882	-0.630064	0.227835	-2.76544	0.00568455	0.0176059
ENSMUSG00000024908	Ppp6r3	protein phosphatase 6, regulatory subunit 3 [Source:MGI Symbol;Acc:MGI:1921807]	19	protein_coding	5.50274	5.48683	4.99092	5.10254	5873.36	0.465315	0.0950458	4.89569	9.8e-07	8.54e-06
ENSMUSG00000041773	Enc1	ectodermal-neural cortex 1 [Source:MGI Symbol;Acc:MGI:109610]	13	protein_coding	5.4766	6.12367	5.79866	4.55415	5033.76	0.50909	0.48583	1.04788	0.294695	0.429527
ENSMUSG00000035283	Adrb1	adrenergic receptor, beta 1 [Source:MGI Symbol;Acc:MGI:87937]	19	protein_coding	-0.872223	-0.164943	-1.2992	-1.58685	44.0155	0.645392	0.759816	0.849405	0.395656	0.530612
ENSMUSG00000034509	Mad2l1bp	MAD2L1 binding protein [Source:MGI Symbol;Acc:MGI:1913841]	17	protein_coding	2.9059	3.05611	3.05569	2.95301	559.348	-0.105036	0.228404	-0.459869	0.64561	0.748555
ENSMUSG00000037487	Ubr5	ubiquitin protein ligase E3 component n-recognin 5 [Source:MGI Symbol;Acc:MGI:1918040]	15	protein_coding	7.54882	7.64939	7.05971	6.8779	21580.9	0.427866	0.183903	2.32658	0.0199875	0.0506116
ENSMUSG00000023953	Polh	polymerase (DNA directed), eta (RAD 30 related) [Source:MGI Symbol;Acc:MGI:1891457]	17	protein_coding	3.14834	2.92328	3.27711	3.8512	1295.33	-0.488103	0.237761	-2.05291	0.040081	0.0898325
ENSMUSG00000049076	Acap2	ArfGAP with coiled-coil, ankyrin repeat and PH domains 2 [Source:MGI Symbol;Acc:MGI:1925868]	16	protein_coding	4.63233	4.72465	4.58748	4.54435	3847.39	0.120538	0.143452	0.840264	0.400761	0.535166
ENSMUSG00000094826	Gm23804	predicted gene, 23804 [Source:MGI Symbol;Acc:MGI:5453581]	12	snRNA	-0.333528	0.132743	0.434166	-0.189925	39.1232	2.17128	0.572181	3.79473	0.000147801	0.000748373
ENSMUSG00000035799	Twist1	twist basic helix-loop-helix transcription factor 1 [Source:MGI Symbol;Acc:MGI:98872]	12	protein_coding	2.7467	2.81067	4.13456	3.53682	965.485	-1.15974	0.253416	-4.57641	4.73e-06	3.52e-05
ENSMUSG00000035678	Tnfsf9	tumor necrosis factor (ligand) superfamily, member 9 [Source:MGI Symbol;Acc:MGI:1101058]	17	protein_coding	1.47813	1.99121	0.67821	0.870348	92.2613	1.03347	0.531739	1.94357	0.051947	0.110997
ENSMUSG00000037525	Bcdin3d	BCDIN3 domain containing [Source:MGI Symbol;Acc:MGI:1922534]	15	protein_coding	2.64644	2.64465	1.04511	1.90215	213.964	0.972168	0.374174	2.59817	0.00937225	0.0270837
ENSMUSG00000024970	AI846148	expressed sequence AI846148 [Source:MGI Symbol;Acc:MGI:2147611]	19	protein_coding	3.69681	3.53337	3.68373	3.38247	1422.21	0.141421	0.200948	0.70377	0.481576	0.610636
ENSMUSG00000037149	Ddx1	DEAD (Asp-Glu-Ala-Asp) box polypeptide 1 [Source:MGI Symbol;Acc:MGI:2144727]	12	protein_coding	5.08326	4.84391	5.22801	5.6812	4843.5	-0.480006	0.233644	-2.05443	0.039934	0.0895331
ENSMUSG00000035051	Dhx57	DEAH (Asp-Glu-Ala-Asp/His) box polypeptide 57 [Source:MGI Symbol;Acc:MGI:2147067]	17	protein_coding	2.64051	2.88096	2.91236	2.93996	1200.83	-0.129547	0.159557	-0.811918	0.416839	0.550893
ENSMUSG00000017491	Rarb	retinoic acid receptor, beta [Source:MGI Symbol;Acc:MGI:97857]	14	protein_coding	2.0816	1.72009	-0.0842162	1.71568	295.918	0.86693	0.535765	1.61812	0.105638	0.195152
ENSMUSG00000071659	Hnrnpul2	heterogeneous nuclear ribonucleoprotein U-like 2 [Source:MGI Symbol;Acc:MGI:1915943]	19	protein_coding	6.64541	6.62105	6.03752	6.12651	7286.02	0.457278	0.118933	3.84483	0.000120638	0.000630513
ENSMUSG00000022673	Mcm4	minichromosome maintenance complex component 4 [Source:MGI Symbol;Acc:MGI:103199]	16	protein_coding	6.0779	6.28626	4.90803	5.73227	4560.85	0.741716	0.332324	2.2319	0.0256213	0.0620673
ENSMUSG00000038781	Stap2	signal transducing adaptor family member 2 [Source:MGI Symbol;Acc:MGI:2147039]	17	protein_coding	2.25942	2.86836	0.353905	-0.0199261	218.723	2.42794	0.364214	6.66624	2.62e-11	5.16e-10
ENSMUSG00000021360	Gcnt2	glucosaminyl (N-acetyl) transferase 2, I-branching enzyme [Source:MGI Symbol;Acc:MGI:1100870]	13	protein_coding	3.72714	3.55292	3.80341	3.76128	2555.71	-0.124356	0.254236	-0.489135	0.624746	0.732137
ENSMUSG00000056214	Pard6g	par-6 family cell polarity regulator gamma [Source:MGI Symbol;Acc:MGI:2135606]	18	protein_coding	0.00523732	0.23676	0.41165	0.62495	260.751	-0.312972	0.258868	-1.209	0.226662	0.352302
ENSMUSG00000024242	Map4k3	mitogen-activated protein kinase kinase kinase kinase 3 [Source:MGI Symbol;Acc:MGI:2154405]	17	protein_coding	4.0793	3.82754	4.71651	3.96151	2908.25	-0.441034	0.364742	-1.20917	0.226599	0.352245
ENSMUSG00000007603	Dus3l	dihydrouridine synthase 3-like (S. cerevisiae) [Source:MGI Symbol;Acc:MGI:2147092]	17	protein_coding	3.18461	3.41993	3.0679	3.32618	938.233	-0.0436332	0.252142	-0.17305	0.862612	0.911792
ENSMUSG00000049882	Vcpkmt	valosin containing protein lysine (K) methyltransferase [Source:MGI Symbol;Acc:MGI:2684917]	12	protein_coding	3.14288	2.80622	1.06967	1.51772	279.179	1.54787	0.349479	4.42909	9.46e-06	6.54e-05
ENSMUSG00000042660	Wdr55	WD repeat domain 55 [Source:MGI Symbol;Acc:MGI:1915186]	18	protein_coding	4.15982	3.89186	3.27263	4.05717	737.369	0.253264	0.357407	0.708614	0.478564	0.608024
ENSMUSG00000096006	Gm21596	predicted gene, 21596 [Source:MGI Symbol;Acc:MGI:5434951]	2	processed_pseudogene	5.44689	5.27422	-2.86348	0.0837765	383.255	6.38585	0.597531	10.6871	1.17e-26	1.19e-24
ENSMUSG00000033278	Ptprm	protein tyrosine phosphatase, receptor type, M [Source:MGI Symbol;Acc:MGI:102694]	17	protein_coding	0.334317	0.684125	3.64762	3.41105	557.35	-3.40024	0.358841	-9.47561	2.65e-21	1.59e-19
ENSMUSG00000032905	Atg12	autophagy related 12 [Source:MGI Symbol;Acc:MGI:1914776]	18	protein_coding	3.90957	3.90424	4.2005	3.32424	1431.33	0.0447126	0.335827	0.133142	0.894081	0.931934
ENSMUSG00000048856	Slc25a47	solute carrier family 25, member 47 [Source:MGI Symbol;Acc:MGI:2144766]	12	protein_coding	-1.05372	-0.734067	-0.419652	0.394628	78.0048	-1.05	0.409193	-2.56604	0.0102868	0.0292915
ENSMUSG00000048368	Omd	osteomodulin [Source:MGI Symbol;Acc:MGI:1350918]	13	protein_coding	-3.35518	-2.56919	-0.22531	0.470538	43.3214	-3.37668	0.764712	-4.41562	1.01e-05	6.89e-05
ENSMUSG00000034371	Tkfc	triokinase, FMN cyclase [Source:MGI Symbol;Acc:MGI:2385084]	19	protein_coding	4.73644	4.92619	5.49131	4.46395	3490.41	-0.242781	0.440027	-0.55174	0.581126	0.697588
ENSMUSG00000095193	Gm20939	predicted gene, 20939 [Source:MGI Symbol;Acc:MGI:5434295]	17	protein_coding	2.04631	2.3519	2.16909	1.82875	155.126	0.200626	0.281723	0.712138	0.476379	0.606333
ENSMUSG00000040560	Wdr7	WD repeat domain 7 [Source:MGI Symbol;Acc:MGI:1860197]	18	protein_coding	3.79576	4.08552	4.15725	3.96634	1786.45	-0.180239	0.228992	-0.787098	0.431225	0.564384
ENSMUSG00000034501	Pcnx4	pecanex homolog 4 [Source:MGI Symbol;Acc:MGI:1914958]	12	protein_coding	0.921574	0.944582	2.07418	2.12557	473.804	-1.10797	0.188508	-5.87756	4.16e-09	6.03e-08
ENSMUSG00000021396	Nxnl2	nucleoredoxin-like 2 [Source:MGI Symbol;Acc:MGI:1922374]	13	protein_coding	-0.679675	-0.171246	1.46917	0.888815	94.2519	-1.67918	0.425983	-3.9419	8.08e-05	0.00044271
ENSMUSG00000024941	Scyl1	SCY1-like 1 (S. cerevisiae) [Source:MGI Symbol;Acc:MGI:1931787]	19	protein_coding	5.3208	5.28761	4.93585	5.023	4635.71	0.318256	0.101377	3.13933	0.00169334	0.00620181
ENSMUSG00000071711	Mpst	mercaptopyruvate sulfurtransferase [Source:MGI Symbol;Acc:MGI:2179733]	15	protein_coding	4.28553	3.93706	3.99733	4.07503	1427.86	0.0200715	0.203767	0.0985023	0.921533	0.949474
ENSMUSG00000022306	Zfpm2	zinc finger protein, multitype 2 [Source:MGI Symbol;Acc:MGI:1334444]	15	protein_coding	5.26417	5.13609	5.91099	5.60182	3467.66	-0.787468	0.31201	-2.52386	0.0116076	0.0323321
ENSMUSG00000045730	Adrb2	adrenergic receptor, beta 2 [Source:MGI Symbol;Acc:MGI:87938]	18	protein_coding	1.61597	2.58119	0.378777	0.425585	62.1567	1.90433	0.633841	3.00443	0.00266076	0.00920025
ENSMUSG00000014813	Stc1	stanniocalcin 1 [Source:MGI Symbol;Acc:MGI:109131]	14	protein_coding	-4.59946	-5.61986	-2.14939	-2.38576	15.748	-4.62986	1.33395	-3.47078	0.000518953	0.0022449
ENSMUSG00000022354	Ndufb9	NADH dehydrogenase (ubiquinone) 1 beta subcomplex, 9 [Source:MGI Symbol;Acc:MGI:1913468]	15	protein_coding	5.64122	5.6812	5.49023	5.33442	2899.17	0.14002	0.137246	1.02021	0.307628	0.443152
ENSMUSG00000044857	Lemd2	LEM domain containing 2 [Source:MGI Symbol;Acc:MGI:2385045]	17	protein_coding	3.32541	3.32347	3.21155	3.4781	1691.7	-0.0491033	0.149735	-0.327936	0.74296	0.825367
ENSMUSG00000022414	Tab1	TGF-beta activated kinase 1/MAP3K7 binding protein 1 [Source:MGI Symbol;Acc:MGI:1913763]	15	protein_coding	3.31708	3.1971	2.92457	2.80363	1044.25	0.505445	0.140527	3.59678	0.000322183	0.00148207
ENSMUSG00000024614	Tmx3	thioredoxin-related transmembrane protein 3 [Source:MGI Symbol;Acc:MGI:2442418]	18	protein_coding	4.53167	4.5605	4.5326	4.55859	2968.45	0.0907864	0.168373	0.539199	0.589749	0.704289
ENSMUSG00000025208	Mrpl43	mitochondrial ribosomal protein L43 [Source:MGI Symbol;Acc:MGI:2137229]	19	protein_coding	5.50797	5.70179	4.7774	5.18828	1647.01	0.788333	0.211116	3.73412	0.000188373	0.000929352
ENSMUSG00000025050	Pcgf6	polycomb group ring finger 6 [Source:MGI Symbol;Acc:MGI:1918291]	19	protein_coding	2.99387	2.9665	1.84394	1.91143	515.754	1.12692	0.154497	7.29409	3.01e-13	7.99e-12
ENSMUSG00000067942	Zfp160	zinc finger protein 160 [Source:MGI Symbol;Acc:MGI:108187]	17	protein_coding	2.23168	2.42266	2.45207	1.90605	485.433	0.189164	0.247262	0.765034	0.444251	0.575931
ENSMUSG00000021707	Dhfr	dihydrofolate reductase [Source:MGI Symbol;Acc:MGI:94890]	13	protein_coding	4.07176	4.11447	1.4193	3.02439	1141.79	1.6875	0.495876	3.40307	0.000666337	0.00277513
ENSMUSG00000041995	Zbed3	zinc finger, BED type containing 3 [Source:MGI Symbol;Acc:MGI:1919364]	13	protein_coding	4.08304	3.92624	3.64482	4.18773	1348.67	0.0410947	0.25582	0.16064	0.872377	0.918341
ENSMUSG00000004187	Kifc2	kinesin family member C2 [Source:MGI Symbol;Acc:MGI:109187]	15	protein_coding	0.358355	0.630869	0.818144	0.110419	138.757	-0.080867	0.454608	-0.177883	0.858815	0.908646
ENSMUSG00000024087	Cyp1b1	cytochrome P450, family 1, subfamily b, polypeptide 1 [Source:MGI Symbol;Acc:MGI:88590]	17	protein_coding	6.47039	6.44895	5.84768	5.60641	4915.63	0.539421	0.152292	3.54203	0.000397068	0.00177248
ENSMUSG00000022811	Zfp148	zinc finger protein 148 [Source:MGI Symbol;Acc:MGI:1332234]	16	protein_coding	4.40132	4.425	4.68322	4.69434	3829.98	-0.261731	0.118203	-2.21425	0.0268117	0.0644162
ENSMUSG00000033530	Ttc7b	tetratricopeptide repeat domain 7B [Source:MGI Symbol;Acc:MGI:2144724]	12	protein_coding	0.464414	0.919927	0.924247	-0.649056	180.802	0.265755	0.62178	0.427411	0.66908	0.768598
ENSMUSG00000088088	Rmrp	RNA component of mitochondrial RNAase P [Source:MGI Symbol;Acc:MGI:97937]	4	ribozyme	10.416	10.416	10.5579	10.8263	130158	0.652866	0.207757	3.14245	0.00167538	0.00614779
ENSMUSG00000006378	Gcat	glycine C-acetyltransferase (2-amino-3-ketobutyrate-coenzyme A ligase) [Source:MGI Symbol;Acc:MGI:1349389]	15	protein_coding	3.40349	2.8446	1.62285	3.77643	918.538	0.0810754	0.630338	0.128622	0.897657	0.933562
ENSMUSG00000045975	C2cd2	C2 calcium-dependent domain containing 2 [Source:MGI Symbol;Acc:MGI:1891883]	16	protein_coding	1.48855	1.54988	2.14057	2.14556	707.026	-0.576589	0.168601	-3.41984	0.000626591	0.00263742
ENSMUSG00000031838	Ifi30	interferon gamma inducible protein 30 [Source:MGI Symbol;Acc:MGI:2137648]	8	protein_coding	3.06103	2.87044	3.21274	3.79741	637.484	-0.633327	0.273388	-2.31659	0.0205262	0.0517025
ENSMUSG00000022546	Gpt	glutamic pyruvic transaminase, soluble [Source:MGI Symbol;Acc:MGI:95802]	15	protein_coding	4.38192	4.26191	2.65022	1.94696	625.814	1.83219	0.302338	6.06006	1.36e-09	2.16e-08
ENSMUSG00000041765	Ubac2	ubiquitin associated domain containing 2 [Source:MGI Symbol;Acc:MGI:1916139]	14	protein_coding	2.63188	2.43877	3.21629	3.41872	1227.53	-0.767287	0.141777	-5.41192	6.24e-08	7.05e-07
ENSMUSG00000021182	Ccdc88c	coiled-coil domain containing 88C [Source:MGI Symbol;Acc:MGI:1915589]	12	protein_coding	1.60071	1.52118	2.56658	2.67903	954.336	-0.986629	0.248192	-3.97526	7.03e-05	0.000390592
ENSMUSG00000033762	Recql4	RecQ protein-like 4 [Source:MGI Symbol;Acc:MGI:1931028]	15	protein_coding	3.31124	2.95957	0.749518	2.75939	594.48	0.95552	0.634867	1.50507	0.132306	0.232332
ENSMUSG00000050310	Rictor	RPTOR independent companion of MTOR, complex 2 [Source:MGI Symbol;Acc:MGI:1926007]	15	protein_coding	4.68481	5.05243	3.6767	3.27263	2664.96	1.39334	0.281062	4.95743	7.14e-07	6.43e-06
ENSMUSG00000024480	Ap3s1	adaptor-related protein complex 3, sigma 1 subunit [Source:MGI Symbol;Acc:MGI:1337062]	18	protein_coding	2.45949	2.20813	3.19424	2.88002	1597.14	-0.653809	0.217828	-3.00149	0.00268665	0.0092659
ENSMUSG00000037972	Snn	stannin [Source:MGI Symbol;Acc:MGI:1276549]	16	protein_coding	2.91364	3.0495	4.10481	3.45028	1212.83	-0.864613	0.3159	-2.73698	0.00620064	0.0189939
ENSMUSG00000022095	Fam160b2	family with sequence similarity 160, member B2 [Source:MGI Symbol;Acc:MGI:3036290]	14	protein_coding	2.21037	2.34878	2.42469	2.19773	594.759	0.029581	0.215749	0.137108	0.890945	0.930457
ENSMUSG00000022685	Parn	poly(A)-specific ribonuclease (deadenylation nuclease) [Source:MGI Symbol;Acc:MGI:1921358]	16	protein_coding	3.01015	3.14407	3.1871	3.28236	1371.35	-0.116438	0.149764	-0.777478	0.436877	0.569616
ENSMUSG00000033565	Rbfox2	RNA binding protein, fox-1 homolog (C. elegans) 2 [Source:MGI Symbol;Acc:MGI:1933973]	15	protein_coding	6.19096	5.99554	6.62105	6.52516	10457.4	-0.541561	0.192796	-2.80898	0.00496986	0.0157151
ENSMUSG00000035566	Pcdh17	protocadherin 17 [Source:MGI Symbol;Acc:MGI:2684924]	14	protein_coding	-0.0809921	-0.121967	-0.412457	0.113163	142.592	0.112737	0.379274	0.297245	0.766279	0.842819
ENSMUSG00000024067	Dpy30	dpy-30, histone methyltransferase complex regulatory subunit [Source:MGI Symbol;Acc:MGI:1913560]	17	protein_coding	2.79344	2.42169	1.27971	2.24308	463.083	0.813464	0.388774	2.09238	0.0364043	0.0828481
ENSMUSG00000057409	Zfp53	zinc finger protein 53 [Source:MGI Symbol;Acc:MGI:99200]	17	protein_coding	1.42086	1.77162	1.02249	1.11187	251.301	0.592113	0.272625	2.1719	0.0298634	0.0704245
ENSMUSG00000043556	Fbxl7	F-box and leucine-rich repeat protein 7 [Source:MGI Symbol;Acc:MGI:3052506]	15	protein_coding	-0.349173	-2.11412	0.812975	0.947103	199.984	-2.05026	0.554044	-3.70053	0.000215148	0.0010422
ENSMUSG00000063388	BC023105	cDNA sequence BC023105 [Source:MGI Symbol;Acc:MGI:2384767]	18	pseudogene	-2.31275	-3.4711	1.95122	-1.64665	18.4167	-3.6912	1.45675	-2.53387	0.0112812	0.0316198
ENSMUSG00000001229	Dpp9	dipeptidylpeptidase 9 [Source:MGI Symbol;Acc:MGI:2443967]	17	protein_coding	3.80867	3.82035	3.65081	4.10819	2390.06	-0.00897385	0.207966	-0.0431505	0.965582	0.977663
ENSMUSG00000024833	Pola2	polymerase (DNA directed), alpha 2 [Source:MGI Symbol;Acc:MGI:99690]	19	protein_coding	4.35846	4.4513	2.26279	3.62144	1448.67	1.394	0.461629	3.01975	0.00252987	0.00882037
ENSMUSG00000056629	Fkbp2	FK506 binding protein 2 [Source:MGI Symbol;Acc:MGI:95542]	19	protein_coding	2.84378	2.50933	1.33932	2.19828	405.004	0.663954	0.343111	1.9351	0.0529784	0.112775
ENSMUSG00000047832	Cdca4	cell division cycle associated 4 [Source:MGI Symbol;Acc:MGI:1919213]	12	protein_coding	3.47564	3.4394	3.72112	4.15429	1224.55	-0.557929	0.283439	-1.96843	0.0490187	0.106023
ENSMUSG00000024142	Mlst8	MTOR associated protein, LST8 homolog (S. cerevisiae) [Source:MGI Symbol;Acc:MGI:1929514]	17	protein_coding	2.75067	2.92876	2.92203	2.8542	643.928	-0.143778	0.218576	-0.657794	0.510671	0.638124
ENSMUSG00000022607	Ptk2	PTK2 protein tyrosine kinase 2 [Source:MGI Symbol;Acc:MGI:95481]	15	protein_coding	5.53564	5.55968	4.55907	4.8122	3886.72	0.855925	0.115851	7.38816	1.49e-13	4.13e-12
ENSMUSG00000057863	Rpl36	ribosomal protein L36 [Source:MGI Symbol;Acc:MGI:1860603]	17	protein_coding	6.0062	6.09665	6.64541	6.71877	7357.2	-0.300172	0.248406	-1.20839	0.226896	0.352462
ENSMUSG00000021701	Plk2	polo-like kinase 2 [Source:MGI Symbol;Acc:MGI:1099790]	13	protein_coding	6.88845	7.16475	6.43581	6.04488	6288.7	0.526668	0.277432	1.89837	0.0576477	0.1207
ENSMUSG00000039100	2006-03-01	membrane-associated ring finger (C3HC4) 6 [Source:MGI Symbol;Acc:MGI:2442773]	15	protein_coding	5.13734	5.22191	4.96423	4.86661	5108.63	0.260603	0.145438	1.79185	0.0731577	0.146087
ENSMUSG00000055065	Ddx17	DEAD (Asp-Glu-Ala-Asp) box polypeptide 17 [Source:MGI Symbol;Acc:MGI:1914290]	15	protein_coding	7.54462	7.61355	7.71932	7.29199	17549	-0.0998158	0.176322	-0.566099	0.571327	0.688908
ENSMUSG00000024251	Thada	thyroid adenoma associated [Source:MGI Symbol;Acc:MGI:3039623]	17	protein_coding	4.07381	3.98688	3.73315	4.12158	1539.64	0.0476211	0.160766	0.296214	0.767067	0.843313
ENSMUSG00000024966	Stip1	stress-induced phosphoprotein 1 [Source:MGI Symbol;Acc:MGI:109130]	19	protein_coding	7.47502	6.91248	6.05902	6.88845	11130.2	0.545246	0.326181	1.67161	0.0946014	0.179558
ENSMUSG00000002804	Nudt14	nudix (nucleoside diphosphate linked moiety X)-type motif 14 [Source:MGI Symbol;Acc:MGI:1913424]	12	protein_coding	1.34934	1.03539	2.37392	1.94572	372.235	-1.06428	0.355905	-2.99035	0.00278655	0.00956124
ENSMUSG00000015126	Tsr3	TSR3 20S rRNA accumulation [Source:MGI Symbol;Acc:MGI:1915577]	17	protein_coding	3.61281	3.69643	3.06911	3.40707	599.2	0.377723	0.212709	1.77578	0.0757699	0.150297
ENSMUSG00000025076	Casp7	caspase 7 [Source:MGI Symbol;Acc:MGI:109383]	19	protein_coding	2.52118	2.66478	1.18223	0.894219	546.114	1.60582	0.27457	5.8485	4.96e-09	7.1e-08
ENSMUSG00000042724	Map3k9	mitogen-activated protein kinase kinase kinase 9 [Source:MGI Symbol;Acc:MGI:2449952]	12	protein_coding	2.36832	2.37443	1.39961	0.268995	758.896	1.45225	0.424154	3.42388	0.000617339	0.00260419
ENSMUSG00000022833	Ccdc14	coiled-coil domain containing 14 [Source:MGI Symbol;Acc:MGI:2443448]	16	protein_coding	1.5321	1.55323	0.394628	1.31752	273.395	0.680925	0.363755	1.87194	0.0612155	0.126707
ENSMUSG00000002329	Mdp1	magnesium-dependent phosphatase 1 [Source:MGI Symbol;Acc:MGI:1915131]	14	protein_coding	3.92745	3.67903	4.06002	3.9188	662.12	-0.192164	0.20249	-0.949005	0.342618	0.479208
ENSMUSG00000022021	Diaph3	diaphanous related formin 3 [Source:MGI Symbol;Acc:MGI:1927222]	14	protein_coding	5.62807	5.23479	3.69603	5.16585	2383.62	0.681864	0.396075	1.72155	0.085151	0.165195
ENSMUSG00000021258	Ccnk	cyclin K [Source:MGI Symbol;Acc:MGI:1276106]	12	protein_coding	3.371	2.96242	4.12283	4.16496	1599.57	-0.899585	0.190804	-4.7147	2.42e-06	1.93e-05
ENSMUSG00000075592	Nynrin	NYN domain and retroviral integrase containing [Source:MGI Symbol;Acc:MGI:2652872]	14	protein_coding	-0.0914492	0.074259	1.71694	0.969853	201.027	-1.32647	0.494825	-2.68069	0.00734705	0.0219057
ENSMUSG00000022023	Wbp4	WW domain binding protein 4 [Source:MGI Symbol;Acc:MGI:109568]	14	protein_coding	3.66589	3.40833	3.47246	3.70066	1208.86	0.0136056	0.171709	0.0792362	0.936845	0.959285
ENSMUSG00000044447	Dock5	dedicator of cytokinesis 5 [Source:MGI Symbol;Acc:MGI:2652871]	14	protein_coding	7.1841	7.25398	6.68161	6.51516	14837.2	0.44646	0.201399	2.21679	0.0266372	0.0640657
ENSMUSG00000024805	Pcgf5	polycomb group ring finger 5 [Source:MGI Symbol;Acc:MGI:1923505]	19	protein_coding	3.61567	3.60728	3.15233	2.7245	1369.19	0.703787	0.221623	3.1756	0.00149527	0.00557527
ENSMUSG00000002835	Chaf1a	chromatin assembly factor 1, subunit A (p150) [Source:MGI Symbol;Acc:MGI:1351331]	17	protein_coding	5.34405	5.30736	3.61648	5.05243	3344.95	0.889151	0.459018	1.93707	0.0527363	0.112308
ENSMUSG00000033972	Zfp944	zinc finger protein 944 [Source:MGI Symbol;Acc:MGI:2442394]	17	protein_coding	1.45575	1.87771	1.74617	1.40327	291.519	0.177888	0.23067	0.771178	0.440601	0.573025
ENSMUSG00000021982	Cdadc1	cytidine and dCMP deaminase domain containing 1 [Source:MGI Symbol;Acc:MGI:1919141]	14	protein_coding	1.36416	1.6524	1.94878	1.43222	382.937	-0.112822	0.285777	-0.394791	0.692997	0.788114
ENSMUSG00000044026	Slc35g1	solute carrier family 35, member G1 [Source:MGI Symbol;Acc:MGI:2444789]	19	protein_coding	3.4812	3.6771	1.30713	2.61602	480.978	1.37894	0.486173	2.83632	0.00456361	0.0146048
ENSMUSG00000033166	Dis3	DIS3 homolog, exosome endoribonuclease and 3'-5' exoribonuclease [Source:MGI Symbol;Acc:MGI:1919912]	14	protein_coding	4.39369	4.13129	4.16799	4.53069	2264.88	-0.0324743	0.266205	-0.12199	0.902907	0.936498
ENSMUSG00000034379	Wdr5b	WD repeat domain 5B [Source:MGI Symbol;Acc:MGI:1916794]	16	protein_coding	2.08863	2.18476	2.33638	2.70869	159.214	-0.297657	0.32953	-0.903279	0.366378	0.501817
ENSMUSG00000022426	Josd1	Josephin domain containing 1 [Source:MGI Symbol;Acc:MGI:1921408]	15	protein_coding	4.96064	5.05173	4.73916	4.80339	2732.73	0.224808	0.112282	2.00217	0.045266	0.0992166
ENSMUSG00000042428	Mgat3	mannoside acetylglucosaminyltransferase 3 [Source:MGI Symbol;Acc:MGI:104532]	15	protein_coding	4.14697	3.79534	5.15498	4.61356	3358.2	-0.878015	0.367657	-2.38813	0.0169342	0.0441204
ENSMUSG00000025017	Pik3ap1	phosphoinositide-3-kinase adaptor protein 1 [Source:MGI Symbol;Acc:MGI:1933177]	19	protein_coding	-1.03113	-1.05372	-5.61986	-3.63327	20.1054	3.49065	0.842555	4.14293	3.43e-05	0.000206396
ENSMUSG00000024074	Crim1	cysteine rich transmembrane BMP regulator 1 (chordin like) [Source:MGI Symbol;Acc:MGI:1354756]	17	protein_coding	6.26074	6.71407	5.41715	5.60928	7506.46	0.889183	0.213261	4.16946	3.05e-05	0.000185529
ENSMUSG00000022009	Nufip1	nuclear fragile X mental retardation protein interacting protein 1 [Source:MGI Symbol;Acc:MGI:1351474]	14	protein_coding	3.26275	3.17322	2.49125	2.93461	885.357	0.563549	0.261176	2.15773	0.0309486	0.072525
ENSMUSG00000036533	Cdc42ep3	CDC42 effector protein (Rho GTPase binding) 3 [Source:MGI Symbol;Acc:MGI:2384718]	17	protein_coding	2.61007	2.8032	4.83948	3.59599	2256.87	-1.57853	0.544514	-2.89897	0.00374393	0.0123234
ENSMUSG00000023272	Creld2	cysteine-rich with EGF-like domains 2 [Source:MGI Symbol;Acc:MGI:1923987]	15	protein_coding	4.60719	3.89841	3.55332	4.57965	1740.94	0.0588974	0.413349	0.142488	0.886694	0.926955
ENSMUSG00000021067	Sav1	salvador family WW domain containing 1 [Source:MGI Symbol;Acc:MGI:1927144]	12	protein_coding	3.66789	3.67359	3.96966	3.68055	1371.35	-0.0841048	0.14397	-0.584181	0.559099	0.679227
ENSMUSG00000022462	Slc38a2	solute carrier family 38, member 2 [Source:MGI Symbol;Acc:MGI:1915010]	15	protein_coding	7.30961	7.72893	7.16475	6.89642	12956.2	0.271943	0.178267	1.52548	0.12714	0.225425
ENSMUSG00000097643	A130051J06Rik	RIKEN cDNA A130051J0 gene [Source:MGI Symbol;Acc:MGI:3642574]	15	protein_coding	-2.03395	-2.02881	-0.284208	0.226776	45.5314	-2.14149	0.525083	-4.07839	4.53e-05	0.000265467
ENSMUSG00000023411	Nfatc4	nuclear factor of activated T cells, cytoplasmic, calcineurin dependent 4 [Source:MGI Symbol;Acc:MGI:1920431]	14	protein_coding	-1.72201	-1.13706	-0.112697	-1.63033	104.84	-0.898199	0.69077	-1.30029	0.193503	0.31155
ENSMUSG00000020590	Snx13	sorting nexin 13 [Source:MGI Symbol;Acc:MGI:2661416]	12	protein_coding	2.46446	2.67413	3.25767	2.80978	1253.08	-0.446108	0.251939	-1.7707	0.0766107	0.151562
ENSMUSG00000009733	Tfcp2	transcription factor CP2 [Source:MGI Symbol;Acc:MGI:98509]	15	protein_coding	1.67122	1.71694	2.29009	1.88334	575.793	-0.369198	0.230291	-1.60318	0.108895	0.199959
ENSMUSG00000021180	Rps6ka5	ribosomal protein S6 kinase, polypeptide 5 [Source:MGI Symbol;Acc:MGI:1920336]	12	protein_coding	1.25466	1.27046	0.438537	1.00976	295.476	0.560861	0.301445	1.86058	0.0628038	0.129376
ENSMUSG00000061458	Nol10	nucleolar protein 10 [Source:MGI Symbol;Acc:MGI:2684913]	12	protein_coding	2.70131	2.4297	2.24687	2.82469	1030.5	0.0320105	0.253262	0.126393	0.899421	0.934321
ENSMUSG00000006435	Neurl1a	neuralized E3 ubiquitin protein ligase 1A [Source:MGI Symbol;Acc:MGI:1334263]	19	protein_coding	3.73547	4.15219	1.17057	0.96815	998.138	2.93302	0.354121	8.28255	1.21e-16	4.76e-15
ENSMUSG00000021951	Eef1akmt1	eukaryotic translation elongation factor 1 alpha lysine methyltransferase 1 [Source:MGI Symbol;Acc:MGI:1915293]	14	protein_coding	2.23394	1.96875	2.20592	2.64095	538.384	-0.285041	0.251451	-1.13358	0.256969	0.386823
ENSMUSG00000053453	Thoc7	THO complex 7 [Source:MGI Symbol;Acc:MGI:1913481]	14	protein_coding	3.61904	3.7018	3.90792	4.00677	1408.33	-0.29956	0.15145	-1.97794	0.0479355	0.104015
ENSMUSG00000021973	Micu2	mitochondrial calcium uptake 2 [Source:MGI Symbol;Acc:MGI:1915764]	14	protein_coding	3.29183	3.04866	3.61281	3.43862	2012.55	-0.325885	0.207686	-1.56912	0.116619	0.210995
ENSMUSG00000096210	H1f0	H1 histone family, member 0 [Source:MGI Symbol;Acc:MGI:95893]	15	protein_coding	8.16154	7.97834	7.37122	8.06335	10010.9	0.15852	0.323931	0.489365	0.624584	0.732016
ENSMUSG00000042700	Sipa1l1	signal-induced proliferation-associated 1 like 1 [Source:MGI Symbol;Acc:MGI:2443679]	12	protein_coding	4.94442	4.6389	6.17971	6.30976	5576.86	-1.52669	0.155102	-9.84314	7.34e-23	5.32e-21
ENSMUSG00000040247	Tbc1d10c	TBC1 domain family, member 10c [Source:MGI Symbol;Acc:MGI:1922072]	19	protein_coding	-1.05372	-1.09534	-3.40797	-3.68229	18.409	2.17811	0.6719	3.24171	0.00118814	0.00457499
ENSMUSG00000041781	Cpsf2	cleavage and polyadenylation specific factor 2 [Source:MGI Symbol;Acc:MGI:1861601]	12	protein_coding	4.1624	4.06422	4.53399	4.64247	2541	-0.414101	0.120893	-3.42535	0.000614008	0.00259422
ENSMUSG00000024078	Ttc27	tetratricopeptide repeat domain 27 [Source:MGI Symbol;Acc:MGI:1921446]	17	protein_coding	2.72034	2.54326	2.12278	2.61649	758.377	0.278481	0.186147	1.49602	0.134648	0.235612
ENSMUSG00000052584	Serp2	stress-associated endoplasmic reticulum protein family member 2 [Source:MGI Symbol;Acc:MGI:1919911]	14	protein_coding	0.758787	0.372055	-1.2126	0.698153	124.038	0.613504	0.57482	1.0673	0.285838	0.419551
ENSMUSG00000035692	Isg15	ISG15 ubiquitin-like modifier [Source:MGI Symbol;Acc:MGI:1855694]	4	protein_coding	5.72798	5.19848	8.08876	4.90517	2035.03	-1.32393	1.28219	-1.03256	0.301812	0.437119
ENSMUSG00000001542	Ell2	elongation factor RNA polymerase II 2 [Source:MGI Symbol;Acc:MGI:2183438]	13	protein_coding	2.70452	2.28045	2.96118	3.37693	1172.23	-0.639734	0.247743	-2.58225	0.00981598	0.0281598
ENSMUSG00000024891	Slc29a2	solute carrier family 29 (nucleoside transporters), member 2 [Source:MGI Symbol;Acc:MGI:1345278]	19	protein_coding	1.61461	1.42594	0.118431	0.365232	184.675	1.28297	0.268968	4.76995	1.84e-06	1.51e-05
ENSMUSG00000091896	Ube2d2a	ubiquitin-conjugating enzyme E2D 2A [Source:MGI Symbol;Acc:MGI:1930715]	18	protein_coding	4.93307	4.94053	4.80549	4.79116	3907.64	0.178474	0.0991087	1.80079	0.0717364	0.143826
ENSMUSG00000060143	Gm10076	predicted gene 10076 [Source:MGI Symbol;Acc:MGI:3704451]	14	protein_coding	5.79312	6.13853	7.87696	8.00203	4945.64	-0.511021	0.195903	-2.60854	0.00909304	0.0263962
ENSMUSG00000021113	Snapc1	small nuclear RNA activating complex, polypeptide 1 [Source:MGI Symbol;Acc:MGI:1922877]	12	protein_coding	1.06808	0.903641	2.50249	2.0597	391.873	-1.22424	0.238013	-5.14358	2.7e-07	2.67e-06
ENSMUSG00000042628	Zfyve1	zinc finger, FYVE domain containing 1 [Source:MGI Symbol;Acc:MGI:3026685]	12	protein_coding	2.77803	3.40065	3.81992	3.14042	1603.1	-0.375771	0.350598	-1.0718	0.283809	0.417304
ENSMUSG00000090863	A530084C06Rik	RIKEN cDNA A530084C06 gene [Source:MGI Symbol;Acc:MGI:3704402]	13	protein_coding	0.707151	0.625985	-0.432523	-0.0113826	85.6045	0.767204	0.362682	2.11536	0.0343989	0.0792138
ENSMUSG00000024875	Yif1a	Yip1 interacting factor homolog A (S. cerevisiae) [Source:MGI Symbol;Acc:MGI:1915340]	19	protein_coding	4.61655	4.24424	4.48508	4.40865	1890.21	-0.10624	0.199312	-0.533032	0.594011	0.707616
ENSMUSG00000024487	Yipf5	Yip1 domain family, member 5 [Source:MGI Symbol;Acc:MGI:1914430]	18	protein_coding	4.44298	4.2694	5.03096	4.91595	2910.39	-0.625003	0.165022	-3.7874	0.000152235	0.000767637
ENSMUSG00000024661	Fth1	ferritin heavy polypeptide 1 [Source:MGI Symbol;Acc:MGI:95588]	19	protein_coding	10.0903	9.88703	9.24904	9.12613	29492.3	0.578287	0.163464	3.53771	0.000403616	0.00179872
ENSMUSG00000033618	Map3k13	mitogen-activated protein kinase kinase kinase 13 [Source:MGI Symbol;Acc:MGI:2444243]	16	protein_coding	0.0250505	-0.0185156	0.253531	0.103806	171.037	-0.11718	0.315423	-0.371502	0.710264	0.80157
ENSMUSG00000021488	Nsd1	nuclear receptor-binding SET-domain protein 1 [Source:MGI Symbol;Acc:MGI:1276545]	13	protein_coding	5.46961	5.46523	5.8387	6.04621	8558.37	-0.444083	0.0944328	-4.70263	2.57e-06	2.04e-05
ENSMUSG00000045136	Tubb2b	tubulin, beta 2B class IIB [Source:MGI Symbol;Acc:MGI:1920960]	13	protein_coding	5.40836	5.62708	4.34882	4.4168	1700.01	1.10241	0.26267	4.19693	2.71e-05	0.00016705
ENSMUSG00000042213	Zfand4	zinc finger, AN1-type domain 4 [Source:MGI Symbol;Acc:MGI:1914742]	6	protein_coding	0.169057	0.350446	-2.6719	-1.2992	101.156	1.9446	0.380908	5.10517	3.31e-07	3.21e-06
ENSMUSG00000021367	Edn1	endothelin 1 [Source:MGI Symbol;Acc:MGI:95283]	13	protein_coding	4.23111	5.01027	4.06501	2.57497	1207.28	1.07437	0.625683	1.71712	0.0859571	0.166398
ENSMUSG00000024896	Minpp1	multiple inositol polyphosphate histidine phosphatase 1 [Source:MGI Symbol;Acc:MGI:1336159]	19	protein_coding	4.29824	4.18557	3.48679	3.64845	1833.68	0.725576	0.182461	3.97661	6.99e-05	0.000389018
ENSMUSG00000024740	Ddb1	damage specific DNA binding protein 1 [Source:MGI Symbol;Acc:MGI:1202384]	19	protein_coding	9.03153	9.24904	8.82728	8.49936	51618.2	0.371859	0.150282	2.47441	0.0133457	0.0362924
ENSMUSG00000021518	Ptdss1	phosphatidylserine synthase 1 [Source:MGI Symbol;Acc:MGI:1276575]	13	protein_coding	3.66029	3.64404	3.84193	3.73792	2197.88	-0.0984885	0.109882	-0.896311	0.370087	0.50551
ENSMUSG00000033306	Lpp	LIM domain containing preferred translocation partner in lipoma [Source:MGI Symbol;Acc:MGI:2441849]	16	protein_coding	7.23703	7.44345	8.4285	7.6909	16710.4	-1.22468	0.389148	-3.14708	0.00164909	0.00606291
ENSMUSG00000021806	Nid2	nidogen 2 [Source:MGI Symbol;Acc:MGI:1298229]	14	protein_coding	2.58497	3.41382	8.45455	6.26588	25429.1	-4.65453	0.707931	-6.57484	4.87e-11	9.3e-10
ENSMUSG00000017756	Slc12a7	solute carrier family 12, member 7 [Source:MGI Symbol;Acc:MGI:1342283]	13	protein_coding	4.2211	4.2846	3.94698	4.14569	2867.75	0.261432	0.117869	2.21798	0.026556	0.0639163
ENSMUSG00000095930	Nim1k	NIM1 serine/threonine protein kinase [Source:MGI Symbol;Acc:MGI:2442399]	13	protein_coding	-0.313894	-0.804127	0.289943	0.802189	158.042	-1.07697	0.368077	-2.92594	0.00343412	0.0114553
ENSMUSG00000050697	Prkaa1	protein kinase, AMP-activated, alpha 1 catalytic subunit [Source:MGI Symbol;Acc:MGI:2145955]	15	protein_coding	4.48599	4.43129	3.83871	3.86159	2208.54	0.65139	0.106617	6.10961	9.99e-10	1.62e-08
ENSMUSG00000035493	Tgfbi	transforming growth factor, beta induced [Source:MGI Symbol;Acc:MGI:99959]	13	protein_coding	-2.78551	-3.15894	0.825204	-0.736209	186.27	-3.34269	0.795964	-4.19956	2.67e-05	0.000165431
ENSMUSG00000024603	Dctn4	dynactin 4 [Source:MGI Symbol;Acc:MGI:1914915]	18	protein_coding	4.8234	5.00789	5.04878	4.55813	3742.06	0.133623	0.20879	0.639985	0.522183	0.648243
ENSMUSG00000062901	Klhl24	kelch-like 24 [Source:MGI Symbol;Acc:MGI:1923035]	16	protein_coding	4.63331	5.70375	5.45934	4.36335	3899.2	0.30494	0.467404	0.652412	0.514135	0.641171
ENSMUSG00000022629	Kif21a	kinesin family member 21A [Source:MGI Symbol;Acc:MGI:109188]	15	protein_coding	3.48909	3.39246	3.50582	3.17281	1525.44	0.113903	0.220014	0.517707	0.604663	0.716046
ENSMUSG00000096214	Gm22634	predicted gene, 22634 [Source:MGI Symbol;Acc:MGI:5452411]	12	snRNA	-0.333528	0.132743	0.434166	-0.189925	39.1232	2.17128	0.572181	3.79473	0.000147801	0.000748373
ENSMUSG00000042364	Snx18	sorting nexin 18 [Source:MGI Symbol;Acc:MGI:2137642]	13	protein_coding	3.60767	3.71796	4.7716	4.50488	2564.19	-0.87944	0.227369	-3.86789	0.00010978	0.000582671
ENSMUSG00000042354	Gnl3	guanine nucleotide binding protein-like 3 (nucleolar) [Source:MGI Symbol;Acc:MGI:1353651]	14	protein_coding	5.33371	5.59531	4.63438	4.93813	2419.12	0.561123	0.27929	2.0091	0.0445261	0.0979312
ENSMUSG00000045104	Gm5514	predicted gene 5514 [Source:MGI Symbol;Acc:MGI:3645435]	19	processed_pseudogene	1.30408	1.72335	-3.11358	-4.10533	83.4627	8.2165	1.49228	5.50599	3.67e-08	4.36e-07
ENSMUSG00000062078	Qk	quaking [Source:MGI Symbol;Acc:MGI:97837]	17	protein_coding	6.20991	6.2778	5.42551	5.63298	8121.41	0.693429	0.100227	6.91859	4.56e-12	1.03e-10
ENSMUSG00000059040	Eno1b	enolase 1B, retrotransposed [Source:MGI Symbol;Acc:MGI:3648653]	18	protein_coding	6.07937	5.69979	0.908916	1.22155	1390.09	4.75766	0.31001	15.3468	3.72e-53	1.61e-50
ENSMUSG00000021975	Ints9	integrator complex subunit 9 [Source:MGI Symbol;Acc:MGI:1098533]	14	protein_coding	2.34928	2.38715	2.7869	3.07665	1044	-0.549403	0.176608	-3.11086	0.00186542	0.00674557
ENSMUSG00000039183	Nubp2	nucleotide binding protein 2 [Source:MGI Symbol;Acc:MGI:1347072]	17	protein_coding	4.3336	4.54143	3.29774	3.77486	980.4	0.78886	0.210097	3.75475	0.000173517	0.000863915
ENSMUSG00000039308	Ndst2	N-deacetylase/N-sulfotransferase (heparan glucosaminyl) 2 [Source:MGI Symbol;Acc:MGI:97040]	14	protein_coding	3.16098	3.33107	4.04507	3.54163	1026.63	-0.625026	0.234318	-2.66742	0.00764356	0.0227143
ENSMUSG00000089281	Scarna6	small Cajal body-specific RNA 6 [Source:MGI Symbol;Acc:MGI:3819487]	1	scaRNA	3.37061	3.31163	4.44005	4.11447	310.362	1.07514	0.301084	3.5709	0.00035576	0.00161439
ENSMUSG00000037343	Taf2	TATA-box binding protein associated factor 2 [Source:MGI Symbol;Acc:MGI:2443028]	15	protein_coding	4.15682	4.28335	3.85875	3.71643	2262.06	0.46526	0.153419	3.03262	0.00242444	0.00851224
ENSMUSG00000069184	Zfp72	zinc finger protein 72 [Source:MGI Symbol;Acc:MGI:3033356]	13	protein_coding	-0.613937	0.450313	0.0195697	0.31094	73.55	-0.230403	0.43542	-0.529151	0.5967	0.710189
ENSMUSG00000062376	Borcs7	BLOC-1 related complex subunit 7 [Source:MGI Symbol;Acc:MGI:1913689]	19	protein_coding	0.992238	0.843797	0.146409	0.447177	157.68	0.676353	0.226599	2.9848	0.00283765	0.00970934
ENSMUSG00000022560	Slc52a2	solute carrier protein 52, member 2 [Source:MGI Symbol;Acc:MGI:1289288]	15	protein_coding	3.43468	3.53257	2.80622	2.80622	559.366	0.580786	0.140745	4.12651	3.68e-05	0.000220026
ENSMUSG00000058997	Vwa8	von Willebrand factor A domain containing 8 [Source:MGI Symbol;Acc:MGI:1919008]	14	protein_coding	4.21549	4.31747	4.30862	4.34244	1613.81	-0.159427	0.156811	-1.01668	0.309304	0.444994
ENSMUSG00000022358	Fbxo32	F-box protein 32 [Source:MGI Symbol;Acc:MGI:1914981]	15	protein_coding	1.48925	3.20947	0.40944	-0.572836	301.967	2.64577	0.590264	4.48235	7.38e-06	5.23e-05
ENSMUSG00000037085	Trmt12	tRNA methyltranferase 12 [Source:MGI Symbol;Acc:MGI:1915510]	15	protein_coding	2.72312	2.80133	2.89133	2.6804	328.123	-0.117201	0.184236	-0.636143	0.524683	0.650328
ENSMUSG00000047894	Ang2	angiogenin, ribonuclease A family, member 2 [Source:MGI Symbol;Acc:MGI:104984]	14	protein_coding	-0.131037	0.27421	-3.70818	-3.03717	13.7049	6.05855	1.69542	3.57348	0.000352263	0.00160123
ENSMUSG00000034265	Zdhhc14	zinc finger, DHHC domain containing 14 [Source:MGI Symbol;Acc:MGI:2653229]	17	protein_coding	-0.354356	0.187918	-5.66587	-4.0316	24.9633	5.10193	1.09853	4.64434	3.41e-06	2.64e-05
ENSMUSG00000023806	Rsph3b	radial spoke 3B homolog (Chlamydomonas) [Source:MGI Symbol;Acc:MGI:3630308]	17	protein_coding	0.69265	1.27136	2.19605	2.26331	552.126	-1.16551	0.242692	-4.80242	1.57e-06	1.3e-05
ENSMUSG00000033669	Zfp7	zinc finger protein 7 [Source:MGI Symbol;Acc:MGI:99208]	15	protein_coding	3.90674	3.86583	2.73763	2.73574	837.386	1.13297	0.217522	5.20854	1.9e-07	1.96e-06
ENSMUSG00000021218	Gdi2	guanosine diphosphate (GDP) dissociation inhibitor 2 [Source:MGI Symbol;Acc:MGI:99845]	13	protein_coding	6.86221	6.83388	6.81866	6.85184	13008.3	-0.0249142	0.101175	-0.246248	0.80549	0.872295
ENSMUSG00000042256	Ptchd4	patched domain containing 4 [Source:MGI Symbol;Acc:MGI:1920485]	17	protein_coding	-0.835099	-0.317569	-1.6505	-0.112697	95.232	0.195756	0.42689	0.458563	0.646548	0.749319
ENSMUSG00000021810	Ecd	ecdysoneless homolog (Drosophila) [Source:MGI Symbol;Acc:MGI:1917851]	14	protein_coding	3.70456	3.85633	3.70028	3.89602	1629.68	0.0440164	0.169176	0.260182	0.794723	0.864471
ENSMUSG00000022074	Tnfrsf10b	tumor necrosis factor receptor superfamily, member 10b [Source:MGI Symbol;Acc:MGI:1341090]	14	protein_coding	2.1674	1.84209	2.25942	2.45315	507.178	-0.308259	0.268872	-1.14649	0.251592	0.38095
ENSMUSG00000024053	Emilin2	elastin microfibril interfacer 2 [Source:MGI Symbol;Acc:MGI:2389136]	17	protein_coding	1.25233	1.00724	2.80705	1.82553	1172.1	-1.21984	0.442705	-2.75543	0.00586152	0.0180872
ENSMUSG00000022098	Bmp1	bone morphogenetic protein 1 [Source:MGI Symbol;Acc:MGI:88176]	14	protein_coding	3.57351	3.46	5.15888	4.39595	4805.5	-1.25538	0.395188	-3.17667	0.00148978	0.0055622
ENSMUSG00000039601	Rcan2	regulator of calcineurin 2 [Source:MGI Symbol;Acc:MGI:1858219]	17	protein_coding	2.31115	3.08294	1.9209	-0.291319	449.824	1.47493	0.893321	1.65107	0.0987244	0.185417
ENSMUSG00000062619	2310039H08Rik	RIKEN cDNA 2310039H08 gene [Source:MGI Symbol;Acc:MGI:1914351]	17	protein_coding	3.01413	3.28579	3.33501	3.5964	384.278	0.313665	0.231647	1.35406	0.175716	0.289297
ENSMUSG00000096847	Tmem151b	transmembrane protein 151B [Source:MGI Symbol;Acc:MGI:2685169]	17	protein_coding	-2.95032	-2.31888	-2.33757	-3.04555	34.6665	-0.543964	0.853334	-0.637457	0.523827	0.649665
ENSMUSG00000024538	Ppic	peptidylprolyl isomerase C [Source:MGI Symbol;Acc:MGI:97751]	18	protein_coding	4.42413	4.06501	6.22783	5.31863	4520.77	-1.63697	0.366627	-4.46494	8.01e-06	5.63e-05
ENSMUSG00000023980	Taf8	TATA-box binding protein associated factor 8 [Source:MGI Symbol;Acc:MGI:1926879]	17	protein_coding	2.65974	2.99263	2.75809	2.57166	680.141	0.218161	0.240898	0.905619	0.365138	0.500807
ENSMUSG00000021176	Efcab11	EF-hand calcium binding domain 11 [Source:MGI Symbol;Acc:MGI:1926017]	12	protein_coding	-1.73568	-1.9478	-1.67231	-0.0621177	60.778	-1.1661	0.55803	-2.08968	0.0366467	0.0833057
ENSMUSG00000033799	Fam208b	family with sequence similarity 208, member B [Source:MGI Symbol;Acc:MGI:2145274]	13	protein_coding	4.38286	4.6091	4.21549	3.96674	2987.66	0.439232	0.146702	2.99404	0.00275311	0.00946352
ENSMUSG00000025738	Fbxl16	F-box and leucine-rich repeat protein 16 [Source:MGI Symbol;Acc:MGI:2448488]	17	protein_coding	-0.193127	0.389932	1.8402	1.55323	353.354	-1.6316	0.326498	-4.99728	5.81e-07	5.31e-06
ENSMUSG00000036880	Acaa2	acetyl-Coenzyme A acyltransferase 2 (mitochondrial 3-oxoacyl-Coenzyme A thiolase) [Source:MGI Symbol;Acc:MGI:1098623]	18	protein_coding	4.22242	4.19581	5.55712	5.08389	3613.88	-1.08611	0.22653	-4.79457	1.63e-06	1.35e-05
ENSMUSG00000055137	Sugct	succinyl-CoA glutarate-CoA transferase [Source:MGI Symbol;Acc:MGI:1923221]	13	protein_coding	0.862451	0.448196	1.63701	1.13158	162.98	-1.2382	0.410603	-3.01557	0.00256496	0.00892416
ENSMUSG00000007411	Mark3	MAP/microtubule affinity regulating kinase 3 [Source:MGI Symbol;Acc:MGI:1341865]	12	protein_coding	3.5589	3.35794	4.51661	4.41542	3004.3	-0.96365	0.177574	-5.42677	5.74e-08	6.55e-07
ENSMUSG00000057469	E2f6	E2F transcription factor 6 [Source:MGI Symbol;Acc:MGI:1354159]	12	protein_coding	2.96242	3.13234	3.30687	3.50346	932.371	-0.327626	0.164239	-1.99481	0.0460631	0.100528
ENSMUSG00000039004	Bmp6	bone morphogenetic protein 6 [Source:MGI Symbol;Acc:MGI:88182]	13	protein_coding	2.77568	2.3851	3.30568	3.20825	1756.42	-0.664379	0.289664	-2.29362	0.0218126	0.0544219
ENSMUSG00000000346	Dazap2	DAZ associated protein 2 [Source:MGI Symbol;Acc:MGI:1344344]	15	protein_coding	6.84412	7.15835	6.23883	5.98226	5223.48	0.651303	0.166991	3.90023	9.61e-05	0.000516613
ENSMUSG00000024260	Sap130	Sin3A associated protein [Source:MGI Symbol;Acc:MGI:1919782]	18	protein_coding	3.80261	3.42147	3.5432	3.86077	2075.45	-0.0534023	0.196644	-0.271568	0.785954	0.858345
ENSMUSG00000021311	Mtr	5-methyltetrahydrofolate-homocysteine methyltransferase [Source:MGI Symbol;Acc:MGI:894292]	13	protein_coding	3.35908	3.29025	2.5779	3.05077	1377.39	0.525425	0.244856	2.14585	0.0318846	0.0743421
ENSMUSG00000024781	Lipa	lysosomal acid lipase A [Source:MGI Symbol;Acc:MGI:96789]	19	protein_coding	3.35831	3.51137	4.4136	3.945	2188.82	-0.691636	0.239769	-2.88459	0.00391918	0.0127811
ENSMUSG00000035614	Fam179b	family with sequence similarity 179, member B [Source:MGI Symbol;Acc:MGI:2684313]	12	protein_coding	2.88614	3.01695	3.4781	3.29107	1516.05	-0.396048	0.141828	-2.79245	0.00523106	0.0164172
ENSMUSG00000046949	Nqo2	NAD(P)H dehydrogenase, quinone 2 [Source:MGI Symbol;Acc:MGI:104513]	13	protein_coding	3.65434	3.89105	2.69168	3.19916	912.171	0.867968	0.247766	3.50317	0.000459749	0.00202136
ENSMUSG00000024081	Cebpz	CCAAT/enhancer binding protein zeta [Source:MGI Symbol;Acc:MGI:109386]	17	protein_coding	4.50062	4.62789	4.1432	4.33708	2025.66	0.367592	0.182183	2.0177	0.043622	0.0962899
ENSMUSG00000040414	Slc25a28	solute carrier family 25, member 28 [Source:MGI Symbol;Acc:MGI:2180509]	19	protein_coding	4.50156	4.40729	3.37061	3.18501	1291.19	1.14632	0.159438	7.18977	6.49e-13	1.64e-11
ENSMUSG00000037071	Scd1	stearoyl-Coenzyme A desaturase 1 [Source:MGI Symbol;Acc:MGI:98239]	19	protein_coding	7.61355	7.01859	7.29199	7.85019	17704.6	-0.409523	0.344669	-1.18816	0.23477	0.361551
ENSMUSG00000042275	Pelo	pelota homolog (Drosophila) [Source:MGI Symbol;Acc:MGI:2145154]	13	protein_coding	4.27031	4.19791	4.53488	4.5605	978.071	-0.238102	0.195013	-1.22095	0.222103	0.346823
ENSMUSG00000023909	Paqr4	progestin and adipoQ receptor family member IV [Source:MGI Symbol;Acc:MGI:1923748]	17	protein_coding	1.98589	2.18023	2.18365	1.98293	342.939	-0.158075	0.255639	-0.618353	0.536343	0.660186
ENSMUSG00000095199	Zfp967	zinc finger protein 967 [Source:MGI Symbol;Acc:MGI:3709638]	2	protein_coding	-5.2001	-5.53782	-1.00919	-0.127945	27.8244	-7.14425	1.57282	-4.54233	5.56e-06	4.08e-05
ENSMUSG00000024477	Pggt1b	protein geranylgeranyltransferase type I, beta subunit [Source:MGI Symbol;Acc:MGI:1917514]	18	protein_coding	3.21713	3.49424	4.1255	3.57832	1882.54	-0.450735	0.225843	-1.99579	0.0459567	0.100387
ENSMUSG00000021428	Riok1	RIO kinase 1 (yeast) [Source:MGI Symbol;Acc:MGI:1918590]	13	protein_coding	3.25177	3.35677	3.22831	3.11606	1023.61	0.211871	0.160001	1.32418	0.185442	0.301536
ENSMUSG00000025732	Fam195a	family with sequence similarity 195, member A [Source:MGI Symbol;Acc:MGI:1915491]	17	protein_coding	1.04031	1.15874	0.397918	1.30408	213.174	0.0253067	0.325761	0.077685	0.938079	0.959698
ENSMUSG00000024937	Ehbp1l1	EH domain binding protein 1-like 1 [Source:MGI Symbol;Acc:MGI:3612340]	19	protein_coding	3.95863	3.38766	4.6843	4.35892	2943.07	-0.784009	0.301059	-2.60417	0.00920979	0.0266889
ENSMUSG00000035376	Hacd2	3-hydroxyacyl-CoA dehydratase 2 [Source:MGI Symbol;Acc:MGI:1918007]	16	protein_coding	2.6267	2.63735	2.88658	2.42366	1092.71	-0.00987068	0.271952	-0.0362956	0.971047	0.980781
ENSMUSG00000024942	Capn1	calpain 1 [Source:MGI Symbol;Acc:MGI:88263]	19	protein_coding	3.92169	3.80457	4.44197	4.22026	2664.68	-0.379709	0.202792	-1.87241	0.0611503	0.126592
ENSMUSG00000021379	Id4	inhibitor of DNA binding 4 [Source:MGI Symbol;Acc:MGI:99414]	13	protein_coding	-0.000369832	-0.688941	3.53411	1.77673	226.659	-3.2765	0.654478	-5.00628	5.55e-07	5.1e-06
ENSMUSG00000022849	Hspbap1	Hspb associated protein 1 [Source:MGI Symbol;Acc:MGI:1913917]	16	protein_coding	0.985426	0.794082	0.797792	1.2201	311.637	-0.120502	0.261062	-0.461585	0.644379	0.747709
ENSMUSG00000024785	Rcl1	RNA terminal phosphate cyclase-like 1 [Source:MGI Symbol;Acc:MGI:1913275]	19	protein_coding	3.99609	3.98964	2.09258	2.79907	1355.75	1.52162	0.350121	4.346	1.39e-05	9.21e-05
ENSMUSG00000036278	Macrod1	MACRO domain containing 1 [Source:MGI Symbol;Acc:MGI:2147583]	19	protein_coding	-1.32878	-0.635827	-1.70178	-2.39137	98.6994	0.805675	0.526639	1.52984	0.126056	0.223963
ENSMUSG00000022210	Dhrs4	dehydrogenase/reductase (SDR family) member 4 [Source:MGI Symbol;Acc:MGI:90169]	14	protein_coding	2.8943	2.73356	3.46972	3.33107	870.377	-0.596006	0.218492	-2.72782	0.0063755	0.0194673
ENSMUSG00000049517	Rps23	ribosomal protein S23 [Source:MGI Symbol;Acc:MGI:1913725]	13	protein_coding	9.24904	9.34719	8.95888	9.32676	17502	-0.00684834	0.280098	-0.0244498	0.980494	0.986868
ENSMUSG00000071648	Rom1	rod outer segment membrane protein 1 [Source:MGI Symbol;Acc:MGI:97998]	19	protein_coding	2.80578	3.00765	2.18198	2.76657	263.221	0.473382	0.293932	1.61052	0.107285	0.19738
ENSMUSG00000024976	Shoc2	soc-2 (suppressor of clear) homolog (C. elegans) [Source:MGI Symbol;Acc:MGI:1927197]	19	protein_coding	4.22984	4.34969	3.71002	3.71681	2764.15	0.591421	0.132078	4.47783	7.54e-06	5.34e-05
ENSMUSG00000024687	Osbp	oxysterol binding protein [Source:MGI Symbol;Acc:MGI:97447]	19	protein_coding	5.94837	5.88693	5.23705	5.18553	5625.49	0.735942	0.133686	5.50499	3.69e-08	4.39e-07
ENSMUSG00000022748	Cmss1	cms small ribosomal subunit 1 [Source:MGI Symbol;Acc:MGI:1913747]	16	protein_coding	1.85776	1.69883	0.441788	2.2176	296.074	0.188038	0.573431	0.327917	0.742975	0.825367
ENSMUSG00000046169	Adamts6	a disintegrin-like and metallopeptidase (reprolysin type) with thrombospondin type 1 motif, 6 [Source:MGI Symbol;Acc:MGI:1347348]	13	protein_coding	0.237981	-0.00172239	1.86155	1.71379	294.625	-1.70764	0.313067	-5.45456	4.91e-08	5.69e-07
ENSMUSG00000021222	Dcaf4	DDB1 and CUL4 associated factor 4 [Source:MGI Symbol;Acc:MGI:1921078]	12	protein_coding	1.02654	1.07279	1.23148	1.51842	268.377	-0.2696	0.205459	-1.31219	0.189457	0.306596
ENSMUSG00000091243	Vgll3	vestigial like family member 3 [Source:MGI Symbol;Acc:MGI:1920819]	16	protein_coding	3.62342	3.83871	5.023	4.12594	4387.88	-0.878041	0.4257	-2.06258	0.0391523	0.08806
ENSMUSG00000054136	Adm2	adrenomedullin 2 [Source:MGI Symbol;Acc:MGI:2675256]	15	protein_coding	-1.92407	-1.27004	1.68307	2.14003	202.251	-3.51799	0.571916	-6.15124	7.69e-10	1.26e-08
ENSMUSG00000021259	Cyp46a1	cytochrome P450, family 46, subfamily a, polypeptide 1 [Source:MGI Symbol;Acc:MGI:1341877]	12	protein_coding	-0.399182	-0.552085	-0.152416	-1.67627	83.4537	0.222616	0.683333	0.325779	0.744591	0.826482
ENSMUSG00000041297	Cdk13	cyclin-dependent kinase 13 [Source:MGI Symbol;Acc:MGI:1916812]	13	protein_coding	4.84606	4.98052	4.62096	4.59233	4281.24	0.317727	0.109463	2.90259	0.00370088	0.0121966
ENSMUSG00000021598	Med10	mediator complex subunit 10 [Source:MGI Symbol;Acc:MGI:106331]	13	protein_coding	4.21636	4.19121	3.46037	3.53373	1076.88	0.629267	0.160937	3.91001	9.23e-05	0.000498318
ENSMUSG00000021619	Atg10	autophagy related 10 [Source:MGI Symbol;Acc:MGI:1914045]	13	protein_coding	-0.305173	-0.169663	0.211058	0.73343	133.685	-0.737664	0.334262	-2.20684	0.0273251	0.0653572
ENSMUSG00000022178	Ajuba	ajuba LIM protein [Source:MGI Symbol;Acc:MGI:1341886]	14	protein_coding	5.03336	5.00536	4.95362	4.68322	4727.46	0.0909162	0.196844	0.461868	0.644176	0.747667
ENSMUSG00000003200	Sh3gl1	SH3-domain GRB2-like 1 [Source:MGI Symbol;Acc:MGI:700010]	17	protein_coding	4.79224	4.53488	4.85252	4.85988	4054.17	-0.153703	0.125363	-1.22606	0.220175	0.344573
ENSMUSG00000010663	Fads1	fatty acid desaturase 1 [Source:MGI Symbol;Acc:MGI:1923517]	19	protein_coding	7.79827	7.61798	7.29901	7.46309	20771.8	0.154338	0.215056	0.717665	0.472964	0.60302
ENSMUSG00000024660	Incenp	inner centromere protein [Source:MGI Symbol;Acc:MGI:1313288]	19	protein_coding	5.55444	5.24352	3.6663	5.14709	3670.63	0.8808	0.459186	1.91817	0.0550889	0.11634
ENSMUSG00000022031	Elp3	elongator acetyltransferase complex subunit 3 [Source:MGI Symbol;Acc:MGI:1921445]	14	protein_coding	3.71165	3.78097	4.02328	4.22469	2680.68	-0.347627	0.120228	-2.89139	0.00383541	0.0125659
ENSMUSG00000001707	Eef1e1	eukaryotic translation elongation factor 1 epsilon 1 [Source:MGI Symbol;Acc:MGI:1913393]	13	protein_coding	3.71719	3.32059	2.95216	3.30287	936.824	0.397255	0.289771	1.37093	0.170398	0.28297
ENSMUSG00000024697	Gna14	guanine nucleotide binding protein, alpha 14 [Source:MGI Symbol;Acc:MGI:95769]	19	protein_coding	-2.04884	-1.53742	-4.01776	-4.95178	41.8787	2.94984	0.916231	3.21954	0.00128396	0.00488926
ENSMUSG00000039770	Ypel5	yippee-like 5 (Drosophila) [Source:MGI Symbol;Acc:MGI:1916937]	17	protein_coding	3.59483	3.67155	4.53783	4.01159	1677.74	-0.629547	0.219231	-2.87161	0.00408384	0.0132698
ENSMUSG00000023243	Kcnk5	potassium channel, subfamily K, member 5 [Source:MGI Symbol;Acc:MGI:1336175]	14	protein_coding	2.63547	2.34724	1.11105	1.79158	687.571	1.06765	0.38171	2.79703	0.00515751	0.0162243
ENSMUSG00000038068	Rnf144b	ring finger protein 144B [Source:MGI Symbol;Acc:MGI:2384986]	13	protein_coding	2.23011	2.67549	0.999847	1.08588	532.272	1.43549	0.263221	5.45355	4.94e-08	5.72e-07
ENSMUSG00000021811	Dnajc9	DnaJ heat shock protein family (Hsp40) member C9 [Source:MGI Symbol;Acc:MGI:1915326]	14	protein_coding	5.25908	5.30432	3.38365	4.97119	1395.05	0.732889	0.501314	1.46194	0.143759	0.247712
ENSMUSG00000088185	Scarna2	small Cajal body-specific RNA 2 [Source:MGI Symbol;Acc:MGI:3819484]	3	scaRNA	4.25764	4.49817	5.19982	4.60241	1905.45	0.595149	0.187371	3.17632	0.00149157	0.00556614
ENSMUSG00000016664	Pacsin2	protein kinase C and casein kinase substrate in neurons 2 [Source:MGI Symbol;Acc:MGI:1345153]	15	protein_coding	6.73534	6.83899	5.62708	5.97959	11591.3	0.89547	0.122338	7.31964	2.49e-13	6.7e-12
ENSMUSG00000024376	Epb41l4a	erythrocyte membrane protein band 4.1 like 4a [Source:MGI Symbol;Acc:MGI:103007]	18	protein_coding	2.9943	2.27462	2.13065	2.12669	621.756	0.509362	0.259175	1.96532	0.0493773	0.106591
ENSMUSG00000021494	Ddx41	DEAD (Asp-Glu-Ala-Asp) box polypeptide 41 [Source:MGI Symbol;Acc:MGI:1920185]	13	protein_coding	3.90595	3.81306	3.79781	3.79662	1241.55	-0.0417124	0.182716	-0.22829	0.819421	0.881195
ENSMUSG00000096349	Gm22513	predicted gene, 22513 [Source:MGI Symbol;Acc:MGI:5452290]	12	snRNA	-5.71016	-5.03626	1.5424	0.135366	25.2456	-7.48922	1.71996	-4.3543	1.33e-05	8.91e-05
ENSMUSG00000021704	Mtx3	metaxin 3 [Source:MGI Symbol;Acc:MGI:2686040]	13	protein_coding	2.24467	2.33375	2.08287	1.96875	402.425	0.257285	0.178406	1.44213	0.149264	0.255265
ENSMUSG00000047810	Ccdc88b	coiled-coil domain containing 88B [Source:MGI Symbol;Acc:MGI:1925567]	19	protein_coding	-0.323355	-0.495677	-1.05372	-1.89555	84.3032	0.770171	0.472023	1.63164	0.102756	0.19117
ENSMUSG00000021671	Poc5	POC5 centriolar protein [Source:MGI Symbol;Acc:MGI:1914713]	13	protein_coding	2.84992	2.70823	2.33799	2.71942	696.407	0.318141	0.209218	1.52062	0.128355	0.226998
ENSMUSG00000021484	Lman2	lectin, mannose-binding 2 [Source:MGI Symbol;Acc:MGI:1914140]	13	protein_coding	5.87975	5.79638	5.97833	6.12509	7018.88	-0.142565	0.137107	-1.0398	0.298431	0.433648
ENSMUSG00000039828	Wdr70	WD repeat domain 70 [Source:MGI Symbol;Acc:MGI:1921020]	15	protein_coding	3.57005	3.33382	2.70682	2.97362	890.036	0.604611	0.170648	3.54304	0.000395547	0.00176628
ENSMUSG00000037075	Rnf139	ring finger protein 139 [Source:MGI Symbol;Acc:MGI:1923091]	15	protein_coding	3.32386	3.53488	4.21594	3.5628	1231.77	-0.470644	0.232278	-2.02621	0.042743	0.0947859
ENSMUSG00000024803	Ankrd1	ankyrin repeat domain 1 (cardiac muscle) [Source:MGI Symbol;Acc:MGI:1097717]	19	protein_coding	3.14121	3.39003	0.224392	1.0809	522.668	2.46412	0.371598	6.63116	3.33e-11	6.46e-10
ENSMUSG00000021012	Zc3h14	zinc finger CCCH type containing 14 [Source:MGI Symbol;Acc:MGI:1919824]	12	protein_coding	4.1847	4.19833	4.65774	4.60957	3124.59	-0.398337	0.0989851	-4.02421	5.72e-05	0.000325284
ENSMUSG00000024442	0610009O20Rik	RIKEN cDNA 0610009O20 gene [Source:MGI Symbol;Acc:MGI:1914089]	18	protein_coding	3.38681	3.3912	3.24889	3.82877	1165.54	-0.153816	0.25991	-0.591806	0.55398	0.675454
ENSMUSG00000047656	Trpt1	tRNA phosphotransferase 1 [Source:MGI Symbol;Acc:MGI:1333115]	19	protein_coding	0.914792	0.916541	1.21713	0.908065	111.788	-0.172282	0.303404	-0.567831	0.57015	0.68819
ENSMUSG00000024302	Dtna	dystrobrevin alpha [Source:MGI Symbol;Acc:MGI:106039]	18	protein_coding	3.60112	4.46442	0.209526	-0.666508	671.407	4.18516	0.512465	8.16674	3.17e-16	1.18e-14
ENSMUSG00000057858	Fam204a	family with sequence similarity 204, member A [Source:MGI Symbol;Acc:MGI:1289174]	19	protein_coding	3.05904	3.15155	2.26973	2.23719	771.246	0.920534	0.139028	6.62119	3.56e-11	6.88e-10
ENSMUSG00000047789	Slc38a9	solute carrier family 38, member 9 [Source:MGI Symbol;Acc:MGI:1918839]	13	protein_coding	0.793116	1.09847	1.37384	1.25544	371.725	-0.334913	0.249196	-1.34398	0.178956	0.293659
ENSMUSG00000024193	Phf1	PHD finger protein 1 [Source:MGI Symbol;Acc:MGI:98647]	17	protein_coding	2.361	2.61052	2.72408	2.29061	589.111	-0.209529	0.213244	-0.98258	0.325814	0.46211
ENSMUSG00000022574	Naprt	nicotinate phosphoribosyltransferase [Source:MGI Symbol;Acc:MGI:2442664]	15	protein_coding	1.29119	1.29866	2.64508	1.80724	348.828	-1.08838	0.357287	-3.04624	0.00231722	0.00818311
ENSMUSG00000094870	Zfp131	zinc finger protein 131 [Source:MGI Symbol;Acc:MGI:1919715]	13	protein_coding	4.09507	4.05245	4.1624	4.14364	1974.16	-0.0120211	0.121164	-0.0992137	0.920969	0.949279
ENSMUSG00000021939	Ctsb	cathepsin B [Source:MGI Symbol;Acc:MGI:88561]	14	protein_coding	6.69543	6.96178	8.04463	6.93692	20188.4	-0.745706	0.388113	-1.92136	0.0546862	0.115656
ENSMUSG00000072825	Cep170b	centrosomal protein 170B [Source:MGI Symbol;Acc:MGI:2145043]	12	protein_coding	4.58933	4.97419	4.87148	4.62441	5542.45	0.0143341	0.223521	0.0641285	0.948868	0.967023
ENSMUSG00000022476	Polr3h	polymerase (RNA) III (DNA directed) polypeptide H [Source:MGI Symbol;Acc:MGI:1926179]	15	protein_coding	4.18557	3.99733	2.84378	3.31084	1230.68	0.992035	0.245165	4.0464	5.2e-05	0.000299764
ENSMUSG00000021987	Mtmr6	myotubularin related protein 6 [Source:MGI Symbol;Acc:MGI:2145637]	14	protein_coding	3.92942	3.85875	4.55555	4.13497	2700.94	-0.406664	0.238025	-1.70849	0.087545	0.168887
ENSMUSG00000021282	Eif5	eukaryotic translation initiation factor 5 [Source:MGI Symbol;Acc:MGI:95309]	12	protein_coding	6.17811	6.20352	6.28969	6.38773	6278.12	-0.251424	0.169969	-1.47924	0.139077	0.241443
ENSMUSG00000016554	Eif3d	eukaryotic translation initiation factor 3, subunit D [Source:MGI Symbol;Acc:MGI:1933181]	15	protein_coding	6.38047	6.16131	5.83736	6.0577	6809.82	0.280744	0.171331	1.63861	0.101295	0.189062
ENSMUSG00000038982	Bloc1s5	biogenesis of lysosomal organelles complex-1, subunit 5, muted [Source:MGI Symbol;Acc:MGI:2178598]	13	protein_coding	1.21477	1.24373	1.13656	1.59618	301.524	-0.111278	0.241761	-0.46028	0.645315	0.748407
ENSMUSG00000024212	Mllt1	myeloid/lymphoid or mixed-lineage leukemia; translocated to, 1 [Source:MGI Symbol;Acc:MGI:1927238]	17	protein_coding	4.03593	3.97465	3.88034	4.49073	3060.77	-0.127805	0.186187	-0.686433	0.49244	0.621652
ENSMUSG00000022390	Zc3h7b	zinc finger CCCH type containing 7B [Source:MGI Symbol;Acc:MGI:1328310]	15	protein_coding	5.49839	5.60834	5.11479	5.13108	6846.66	0.487987	0.130636	3.73547	0.000187365	0.000925655
ENSMUSG00000039982	Dtx4	deltex 4, E3 ubiquitin ligase [Source:MGI Symbol;Acc:MGI:2672905]	19	protein_coding	5.76991	6.21478	3.59256	4.4263	3355.02	1.98056	0.378849	5.22785	1.71e-07	1.78e-06
ENSMUSG00000021814	Anxa7	annexin A7 [Source:MGI Symbol;Acc:MGI:88031]	14	protein_coding	3.68055	3.99851	3.89362	3.88539	1674.61	0.0263591	0.185962	0.141745	0.887281	0.927424
ENSMUSG00000054951	9130008F23Rik	RIKEN cDNA 9130008F23 gene [Source:MGI Symbol;Acc:MGI:1918833]	17	protein_coding	1.43085	1.24301	1.01065	0.231805	124.192	0.643492	0.483134	1.33191	0.182889	0.298506
ENSMUSG00000039126	Prune2	prune homolog 2 [Source:MGI Symbol;Acc:MGI:1925004]	19	protein_coding	6.82119	6.66113	5.72374	6.21478	7725.72	0.632176	0.182314	3.46751	0.000525303	0.0022646
ENSMUSG00000037353	Letmd1	LETM1 domain containing 1 [Source:MGI Symbol;Acc:MGI:1915864]	15	protein_coding	3.65276	3.85915	3.41142	3.25577	942.241	0.401384	0.157946	2.54127	0.011045	0.0310942
ENSMUSG00000047044	D030056L22Rik	RIKEN cDNA D030056L22 gene [Source:MGI Symbol;Acc:MGI:3583960]	19	protein_coding	3.95485	4.03375	1.97886	2.62534	559.751	1.50776	0.289569	5.20691	1.92e-07	1.97e-06
ENSMUSG00000013662	Atad1	ATPase family, AAA domain containing 1 [Source:MGI Symbol;Acc:MGI:1915229]	19	protein_coding	4.5856	4.75411	3.88944	3.86121	2797.7	0.830204	0.114268	7.26544	3.72e-13	9.71e-12
ENSMUSG00000035367	Rmi1	RecQ mediated genome instability 1 [Source:MGI Symbol;Acc:MGI:1921636]	13	protein_coding	3.4252	3.5905	2.98345	2.89308	706.501	0.513474	0.134078	3.82967	0.000128318	0.000665279
ENSMUSG00000054309	Cpsf3	cleavage and polyadenylation specificity factor 3 [Source:MGI Symbol;Acc:MGI:1859328]	12	protein_coding	3.18071	3.13312	3.90339	3.97426	1511.61	-0.72407	0.12181	-5.94426	2.78e-09	4.18e-08
ENSMUSG00000039367	Sec24c	Sec24 related gene family, member C (S. cerevisiae) [Source:MGI Symbol;Acc:MGI:1919746]	14	protein_coding	5.64311	5.71849	6.09514	6.10993	6421.14	-0.383286	0.11181	-3.42801	0.000608019	0.00257103
ENSMUSG00000024987	Cyp26a1	cytochrome P450, family 26, subfamily a, polypeptide 1 [Source:MGI Symbol;Acc:MGI:1096359]	19	protein_coding	-0.706806	-2.20733	-2.48486	-4.86189	17.4746	1.60084	1.29823	1.2331	0.217538	0.341043
ENSMUSG00000095041	AC149090.1		JH584304.1	protein_coding	4.54526	4.58268	4.87427	4.54008	2309.63	-0.217795	0.172408	-1.26326	0.206497	0.327811
ENSMUSG00000021607	Mrpl36	mitochondrial ribosomal protein L36 [Source:MGI Symbol;Acc:MGI:2137228]	13	protein_coding	4.59567	4.72767	4.37462	4.57332	694.421	0.546047	0.179823	3.03657	0.00239283	0.0084169
ENSMUSG00000021764	Ndufs4	NADH dehydrogenase (ubiquinone) Fe-S protein 4 [Source:MGI Symbol;Acc:MGI:1343135]	13	protein_coding	2.79907	2.65022	2.84546	2.82776	1084.32	-0.0722858	0.178465	-0.405043	0.685446	0.782309
ENSMUSG00000023905	Tnfrsf12a	tumor necrosis factor receptor superfamily, member 12a [Source:MGI Symbol;Acc:MGI:1351484]	17	protein_coding	6.32569	6.71173	5.75362	5.16163	4108.04	0.909874	0.2601	3.49817	0.00046846	0.00205361
ENSMUSG00000073647	Gm10557	predicted gene 10557 [Source:MGI Symbol;Acc:MGI:3708638]	18	pseudogene	1.79652	1.92823	1.41793	0.895116	67.0936	1.50403	0.369148	4.07432	4.61e-05	0.000269445
ENSMUSG00000023977	Ubr2	ubiquitin protein ligase E3 component n-recognin 2 [Source:MGI Symbol;Acc:MGI:1861099]	17	protein_coding	4.74631	4.81758	4.91708	4.95718	5300.43	-0.16166	0.113942	-1.41879	0.155959	0.26459
ENSMUSG00000021748	Pdhb	pyruvate dehydrogenase (lipoamide) beta [Source:MGI Symbol;Acc:MGI:1915513]	14	protein_coding	4.90569	4.97234	4.85988	5.17603	2301.34	-0.210078	0.205192	-1.02381	0.305925	0.441333
ENSMUSG00000037386	Rims2	regulating synaptic membrane exocytosis 2 [Source:MGI Symbol;Acc:MGI:2152972]	15	protein_coding	-0.832732	-1.387	-5.9661	-4.88767	21.4706	5.83928	1.57841	3.69947	0.000216054	0.00104621
ENSMUSG00000049960	Mrps16	mitochondrial ribosomal protein S16 [Source:MGI Symbol;Acc:MGI:1913492]	14	protein_coding	4.36594	4.2099	4.68888	4.86308	920.647	-0.470151	0.201589	-2.33222	0.0196889	0.0499941
ENSMUSG00000035954	Dock4	dedicator of cytokinesis 4 [Source:MGI Symbol;Acc:MGI:1918006]	12	protein_coding	3.23277	3.73434	2.18476	2.34366	502.649	1.1113	0.298217	3.7265	0.000194157	0.000953595
ENSMUSG00000005836	Gata6	GATA binding protein 6 [Source:MGI Symbol;Acc:MGI:107516]	18	protein_coding	5.69263	5.68747	7.08073	6.66339	13565.6	-1.15092	0.294508	-3.90795	9.31e-05	0.000502187
ENSMUSG00000012114	Med15	mediator complex subunit 15 [Source:MGI Symbol;Acc:MGI:2137379]	16	protein_coding	3.80663	4.00552	4.21374	4.14821	3047.97	-0.25561	0.134443	-1.90125	0.0572698	0.120152
ENSMUSG00000024383	Map3k2	mitogen-activated protein kinase kinase kinase 2 [Source:MGI Symbol;Acc:MGI:1346873]	18	protein_coding	3.69324	3.89362	3.81346	3.49821	2285.69	0.15065	0.193175	0.779866	0.43547	0.568555
ENSMUSG00000021823	Vcl	vinculin [Source:MGI Symbol;Acc:MGI:98927]	14	protein_coding	7.52378	7.43566	8.03845	6.84412	33959.3	-0.191739	0.415366	-0.461614	0.644358	0.747709
ENSMUSG00000054008	Ndst1	N-deacetylase/N-sulfotransferase (heparan glucosaminyl) 1 [Source:MGI Symbol;Acc:MGI:104719]	18	protein_coding	5.76875	5.86439	5.15625	5.02917	5964.78	0.795526	0.165904	4.7951	1.63e-06	1.34e-05
ENSMUSG00000024357	Sil1	endoplasmic reticulum chaperone SIL1 homolog (S. cerevisiae) [Source:MGI Symbol;Acc:MGI:1932040]	18	protein_coding	2.77394	2.89091	3.71405	3.48441	1175.19	-0.798293	0.260091	-3.06928	0.00214574	0.00765812
ENSMUSG00000085793	Lin52	lin-52 homolog (C. elegans) [Source:MGI Symbol;Acc:MGI:3045391]	12	protein_coding	0.976973	1.24068	0.321358	0.818144	286.099	0.601228	0.223752	2.68703	0.00720915	0.0215808
ENSMUSG00000062012	Zfp13	zinc finger protein 13 [Source:MGI Symbol;Acc:MGI:99159]	17	protein_coding	0.570922	0.799499	1.43446	1.49607	268.795	-0.719553	0.261984	-2.74656	0.00602248	0.01852
ENSMUSG00000056671	Prelid2	PRELI domain containing 2 [Source:MGI Symbol;Acc:MGI:1924869]	18	protein_coding	-3.08797	-4.27092	-2.26743	-2.13408	41.9933	-1.9346	0.753895	-2.56614	0.0102837	0.0292888
ENSMUSG00000024866	Acy3	aspartoacylase (aminoacylase) 3 [Source:MGI Symbol;Acc:MGI:1918920]	19	protein_coding	1.78897	2.44027	1.55455	0.378777	151.947	1.04042	0.547956	1.89873	0.0575995	0.120674
ENSMUSG00000045629	Sh3tc2	SH3 domain and tetratricopeptide repeats 2 [Source:MGI Symbol;Acc:MGI:2444417]	18	protein_coding	4.11322	4.54675	3.57714	3.413	2070.63	0.848873	0.188034	4.51446	6.35e-06	4.58e-05
ENSMUSG00000073563	Csnk1g3	casein kinase 1, gamma 3 [Source:MGI Symbol;Acc:MGI:1917675]	18	protein_coding	3.3556	3.44591	3.28196	3.32059	1823.89	0.133528	0.113445	1.17703	0.239185	0.366306
ENSMUSG00000002372	Ranbp3	RAN binding protein 3 [Source:MGI Symbol;Acc:MGI:1919060]	17	protein_coding	4.28294	4.2743	4.11025	4.41273	3187.19	0.0955664	0.161422	0.59203	0.553831	0.675365
ENSMUSG00000024952	Rps6ka4	ribosomal protein S6 kinase, polypeptide 4 [Source:MGI Symbol;Acc:MGI:1930076]	19	protein_coding	4.35617	4.09046	4.12594	4.2542	2706.6	-0.00243405	0.155777	-0.0156252	0.987533	0.991522
ENSMUSG00000094655	Gm25360	predicted gene, 25360 [Source:MGI Symbol;Acc:MGI:5455137]	1	snRNA	2.47721	2.15008	3.23277	3.13025	162.117	1.53859	0.420779	3.65652	0.000255666	0.00121652
ENSMUSG00000072501	Phf20l1	PHD finger protein 20-like 1 [Source:MGI Symbol;Acc:MGI:2444412]	15	protein_coding	4.4136	4.67457	4.24641	4.21374	3066.05	0.355824	0.135071	2.63435	0.00842977	0.024722
ENSMUSG00000002625	Akap8l	A kinase (PRKA) anchor protein 8-like [Source:MGI Symbol;Acc:MGI:1860606]	17	protein_coding	2.88792	3.03851	3.47682	3.09123	1111.57	-0.270638	0.256846	-1.0537	0.292021	0.426528
ENSMUSG00000053205	Styx	serine/threonine/tyrosine interaction protein [Source:MGI Symbol;Acc:MGI:1891150]	14	protein_coding	3.09038	3.3369	2.82384	2.63457	862.12	0.566067	0.180472	3.13659	0.00170922	0.00625147
ENSMUSG00000039529	Atp8b1	ATPase, class I, type 8B, member 1 [Source:MGI Symbol;Acc:MGI:1859665]	18	protein_coding	-3.14101	-2.72681	-2.77023	-1.98053	31.5531	-0.993079	0.716338	-1.38633	0.165647	0.276792
ENSMUSG00000041702	Btbd7	BTB (POZ) domain containing 7 [Source:MGI Symbol;Acc:MGI:1917858]	12	protein_coding	3.70962	4.05368	4.62742	4.20481	3151.96	-0.530832	0.245632	-2.16109	0.0306887	0.0720543
ENSMUSG00000024544	Ldlrad4	low density lipoprotein receptor class A domain containing 4 [Source:MGI Symbol;Acc:MGI:1277150]	18	protein_coding	1.34785	0.819987	3.12542	2.15062	705.905	-1.71898	0.481763	-3.56809	0.000359589	0.00162791
ENSMUSG00000022557	Bop1	block of proliferation 1 [Source:MGI Symbol;Acc:MGI:1334460]	15	protein_coding	4.5624	4.2978	3.49271	4.34288	2672.06	0.513273	0.315353	1.62761	0.103607	0.192341
ENSMUSG00000034161	Scx	scleraxis [Source:MGI Symbol;Acc:MGI:102934]	15	protein_coding	3.93392	4.27121	2.29774	2.66982	677.749	1.45421	0.341289	4.26094	2.04e-05	0.000129255
ENSMUSG00000024404	Riok3	RIO kinase 3 [Source:MGI Symbol;Acc:MGI:1914128]	18	protein_coding	4.44621	4.61855	4.61949	4.18388	2706.49	0.168504	0.242718	0.694238	0.487533	0.616849
ENSMUSG00000025323	Sp4	trans-acting transcription factor 4 [Source:MGI Symbol;Acc:MGI:107595]	12	protein_coding	0.655635	0.954779	1.39103	1.5046	379.211	-0.621315	0.223264	-2.78288	0.0053879	0.0168269
ENSMUSG00000022040	Ephx2	epoxide hydrolase 2, cytoplasmic [Source:MGI Symbol;Acc:MGI:99500]	14	protein_coding	1.53685	1.68515	0.46753	-0.189925	366.058	1.50834	0.342634	4.4022	1.07e-05	7.3e-05
ENSMUSG00000024683	Mrpl16	mitochondrial ribosomal protein L16 [Source:MGI Symbol;Acc:MGI:2137219]	19	protein_coding	4.30773	4.22554	3.06267	3.50941	723.035	0.84949	0.29849	2.84596	0.00442784	0.0142427
ENSMUSG00000043460	Elfn2	leucine rich repeat and fibronectin type III, extracellular 2 [Source:MGI Symbol;Acc:MGI:3608416]	15	protein_coding	-2.83214	-2.31888	-8.80155	-6.64908	9.85657	6.23963	1.89298	3.2962	0.00098002	0.00387476
ENSMUSG00000053560	Ier2	immediate early response 2 [Source:MGI Symbol;Acc:MGI:104815]	8	protein_coding	4.09248	4.05587	4.95718	5.08012	1735.55	-0.932518	0.376547	-2.4765	0.0132677	0.0361385
ENSMUSG00000022946	Dopey2	dopey family member 2 [Source:MGI Symbol;Acc:MGI:1917278]	16	protein_coding	1.94143	1.88206	2.91059	2.40439	974.74	-0.720033	0.325552	-2.21173	0.0269855	0.064741
ENSMUSG00000034321	Exosc1	exosome component 1 [Source:MGI Symbol;Acc:MGI:1913833]	19	protein_coding	4.19791	4.1895	2.84638	3.11649	1027.5	1.1421	0.210408	5.42804	5.7e-08	6.52e-07
ENSMUSG00000001380	Hars	histidyl-tRNA synthetase [Source:MGI Symbol;Acc:MGI:108087]	18	protein_coding	5.02536	4.70081	4.46038	5.12909	2922.66	0.0221363	0.290853	0.0761081	0.939333	0.960441
ENSMUSG00000022437	Samm50	SAMM50 sorting and assembly machinery component [Source:MGI Symbol;Acc:MGI:1915903]	15	protein_coding	5.30067	5.07078	4.66957	5.09877	3844.2	0.36666	0.184676	1.98542	0.0470979	0.102496
ENSMUSG00000068101	Cenpm	centromere protein M [Source:MGI Symbol;Acc:MGI:1913820]	15	protein_coding	4.08632	3.37693	0.442938	2.25402	561.075	2.12283	0.570477	3.72115	0.000198319	0.000970128
ENSMUSG00000024268	Celf4	CUGBP, Elav-like family member 4 [Source:MGI Symbol;Acc:MGI:1932407]	18	protein_coding	1.05581	0.615218	-0.333528	-0.119019	382.98	1.06025	0.461171	2.29903	0.0215031	0.0538199
ENSMUSG00000015377	Dennd6b	DENN/MADD domain containing 6B [Source:MGI Symbol;Acc:MGI:1916690]	15	protein_coding	1.82998	1.72669	0.947103	0.837573	262.11	0.936219	0.271758	3.44505	0.000570956	0.00243145
ENSMUSG00000078377	Gm4294	predicted gene 4294 [Source:MGI Symbol;Acc:MGI:3782472]	12	processed_pseudogene	-0.487894	-0.129462	1.90903	1.6127	54.9425	-1.10275	0.467884	-2.35688	0.0184293	0.0472273
ENSMUSG00000041841	Rpl37	ribosomal protein L37 [Source:MGI Symbol;Acc:MGI:1914531]	15	protein_coding	8.16838	7.79827	7.05377	7.46706	6217.87	0.502291	0.262569	1.91299	0.0557495	0.11744
ENSMUSG00000067931	Zfp948	zinc finger protein 948 [Source:MGI Symbol;Acc:MGI:3040683]	17	protein_coding	3.12262	2.89896	2.65318	2.48978	756.761	0.512049	0.190889	2.68245	0.00730856	0.02182
ENSMUSG00000056515	Rab31	RAB31, member RAS oncogene family [Source:MGI Symbol;Acc:MGI:1914603]	17	protein_coding	4.43081	4.59617	4.6224	4.35846	3938.83	0.0162195	0.277627	0.0584219	0.953413	0.970014
ENSMUSG00000072082	Ccnf	cyclin F [Source:MGI Symbol;Acc:MGI:102551]	17	protein_coding	4.10356	3.30372	2.69038	4.38697	1483.37	0.0748151	0.544009	0.137525	0.890615	0.930268
ENSMUSG00000067995	Gtf2f2	general transcription factor IIF, polypeptide 2 [Source:MGI Symbol;Acc:MGI:1915955]	14	protein_coding	2.21702	2.01602	1.32058	2.16684	560.98	0.343409	0.312695	1.09822	0.272108	0.404038
ENSMUSG00000024246	Thumpd2	THUMP domain containing 2 [Source:MGI Symbol;Acc:MGI:1919417]	17	protein_coding	0.565207	0.616177	1.34358	1.46138	342.967	-0.798184	0.246392	-3.23949	0.00119744	0.00460682
ENSMUSG00000036188	Ankmy2	ankyrin repeat and MYND domain containing 2 [Source:MGI Symbol;Acc:MGI:2144755]	12	protein_coding	1.73629	1.55118	2.85884	2.44333	677.994	-0.935418	0.233016	-4.0144	5.96e-05	0.000337833
ENSMUSG00000022312	Eif3h	eukaryotic translation initiation factor 3, subunit H [Source:MGI Symbol;Acc:MGI:1915385]	15	protein_coding	6.34572	6.57783	5.62073	5.73633	9576.86	0.704961	0.154275	4.56951	4.89e-06	3.62e-05
ENSMUSG00000036501	Fam13b	family with sequence similarity 13, member B [Source:MGI Symbol;Acc:MGI:2447834]	18	protein_coding	2.59673	3.22114	2.15779	2.37899	1080.26	0.707788	0.304542	2.3241	0.0201199	0.0508797
ENSMUSG00000023959	Clic5	chloride intracellular channel 5 [Source:MGI Symbol;Acc:MGI:1917912]	17	protein_coding	2.96897	4.29824	-2.63646	-3.53908	522.42	6.46091	0.664866	9.71762	2.54e-22	1.73e-20
ENSMUSG00000016619	Nup50	nucleoporin 50 [Source:MGI Symbol;Acc:MGI:1351502]	15	protein_coding	5.36335	5.18226	4.55764	5.05311	3237.09	0.484256	0.269337	1.79795	0.0721844	0.14453
ENSMUSG00000070720	Tmem200b	transmembrane protein 200B [Source:MGI Symbol;Acc:MGI:3646343]	4	protein_coding	-0.750264	-0.483936	1.33417	0.574201	295.749	-1.63265	0.378656	-4.31169	1.62e-05	0.000105807
ENSMUSG00000020949	Fkbp3	FK506 binding protein 3 [Source:MGI Symbol;Acc:MGI:1353460]	12	protein_coding	3.56438	3.45922	3.70848	4.21418	1270.75	-0.496171	0.268828	-1.84568	0.0649383	0.132915
ENSMUSG00000055660	Mettl4	methyltransferase like 4 [Source:MGI Symbol;Acc:MGI:1924031]	17	protein_coding	2.50344	2.38982	2.76957	2.76208	698.018	-0.257843	0.168377	-1.53135	0.125683	0.223658
ENSMUSG00000021193	Pitrm1	pitrilysin metallepetidase 1 [Source:MGI Symbol;Acc:MGI:1916867]	13	protein_coding	5.24775	5.29345	4.44344	5.36494	4166.01	0.328556	0.352446	0.932216	0.351225	0.488143
ENSMUSG00000022141	Nipbl	Nipped-B homolog (Drosophila) [Source:MGI Symbol;Acc:MGI:1913976]	15	protein_coding	5.82016	5.95843	5.42873	5.43514	6267.38	0.457909	0.128244	3.57062	0.000356134	0.00161504
ENSMUSG00000063011	Msln	mesothelin [Source:MGI Symbol;Acc:MGI:1888992]	17	protein_coding	7.83439	8.26855	7.94363	6.92058	24965.2	0.268861	0.358127	0.750743	0.452807	0.584426
ENSMUSG00000021149	Gtpbp4	GTP binding protein 4 [Source:MGI Symbol;Acc:MGI:1916487]	13	protein_coding	4.55272	4.47901	3.66671	4.07053	1918.47	0.687601	0.258799	2.65689	0.00788648	0.023307
ENSMUSG00000024491	Rbm27	RNA binding motif protein 27 [Source:MGI Symbol;Acc:MGI:2147194]	18	protein_coding	3.9405	3.92003	3.90916	4.03018	2570.87	-0.0221602	0.114359	-0.193778	0.84635	0.899703
ENSMUSG00000021876	Rnase4	ribonuclease, RNase A family 4 [Source:MGI Symbol;Acc:MGI:1926217]	14	protein_coding	3.96028	4.90622	5.86185	4.65774	3234.65	-0.878257	0.434863	-2.01962	0.0434231	0.0959612
ENSMUSG00000004789	Dlst	dihydrolipoamide S-succinyltransferase (E2 component of 2-oxo-glutarate complex) [Source:MGI Symbol;Acc:MGI:1926170]	12	protein_coding	4.76099	4.61256	5.27874	5.28907	3751.02	-0.571567	0.149726	-3.81741	0.000134858	0.000693297
ENSMUSG00000038773	Kdm3b	KDM3B lysine (K)-specific demethylase 3B [Source:MGI Symbol;Acc:MGI:1923356]	18	protein_coding	4.73697	4.99383	4.75411	4.54731	4287.62	0.222712	0.174344	1.27743	0.20145	0.32169
ENSMUSG00000010376	Nedd8	neural precursor cell expressed, developmentally down-regulated gene 8 [Source:MGI Symbol;Acc:MGI:97301]	14	protein_coding	4.9839	4.78683	4.84067	5.01938	2496.01	-0.118192	0.17608	-0.671241	0.502067	0.630329
ENSMUSG00000095098	Ccdc85b	coiled-coil domain containing 85B [Source:MGI Symbol;Acc:MGI:2147607]	19	protein_coding	2.66388	2.99903	3.236	2.24254	1367.29	0.619826	0.228777	2.7093	0.00674253	0.0204557
ENSMUSG00000022257	Laptm4b	lysosomal-associated protein transmembrane 4B [Source:MGI Symbol;Acc:MGI:1890494]	15	protein_coding	3.91646	3.81066	4.69536	4.39821	3168.47	-0.651614	0.201261	-3.23765	0.00120518	0.00462997
ENSMUSG00000038274	Fau	Finkel-Biskis-Reilly murine sarcoma virus (FBR-MuSV) ubiquitously expressed (fox derived) [Source:MGI Symbol;Acc:MGI:102547]	19	protein_coding	8.69926	8.85231	8.36995	8.34575	13106.4	0.427372	0.104233	4.10015	4.13e-05	0.000243395
ENSMUSG00000022428	Cby1	chibby family member 1, beta catenin antagonist [Source:MGI Symbol;Acc:MGI:1920989]	15	protein_coding	3.62303	3.37816	2.92708	3.28428	785.477	0.356344	0.219526	1.62324	0.104538	0.193627
ENSMUSG00000037722	Gnpnat1	glucosamine-phosphate N-acetyltransferase 1 [Source:MGI Symbol;Acc:MGI:1858963]	14	protein_coding	3.14678	3.12107	2.54963	2.89595	750.545	0.379605	0.228549	1.66094	0.0967264	0.182277
ENSMUSG00000071528	Usmg5	upregulated during skeletal muscle growth 5 [Source:MGI Symbol;Acc:MGI:1891435]	19	protein_coding	6.06952	5.81082	5.08966	5.26053	3248.31	0.641253	0.211164	3.03675	0.00239145	0.00841427
ENSMUSG00000021280	Exoc3l4	exocyst complex component 3-like 4 [Source:MGI Symbol;Acc:MGI:1921363]	12	protein_coding	-0.153853	-0.0607289	1.31097	0.712771	188.566	-1.17462	0.409767	-2.86656	0.00414956	0.013467
ENSMUSG00000024542	Cep192	centrosomal protein 192 [Source:MGI Symbol;Acc:MGI:1918049]	18	protein_coding	4.2978	4.59179	3.38963	3.98279	2559.55	0.757751	0.248549	3.0487	0.00229832	0.00812707
ENSMUSG00000043122	A530016L24Rik	RIKEN cDNA A530016L24 gene [Source:MGI Symbol;Acc:MGI:2443020]	12	protein_coding	-1.29569	-0.40089	-5.03626	-6.64908	15.7357	5.94158	1.36348	4.35767	1.31e-05	8.8e-05
ENSMUSG00000038984	Tspyl5	testis-specific protein, Y-encoded-like 5 [Source:MGI Symbol;Acc:MGI:2442458]	15	protein_coding	0.763624	0.576222	1.00307	0.630869	114.674	-0.209254	0.382171	-0.54754	0.584008	0.699486
ENSMUSG00000053617	Sh3pxd2a	SH3 and PX domains 2A [Source:MGI Symbol;Acc:MGI:1298393]	19	protein_coding	5.9329	5.66692	6.46266	6.52708	12404.4	-0.683948	0.179943	-3.80092	0.000144161	0.000734373
ENSMUSG00000021902	Phf7	PHD finger protein 7 [Source:MGI Symbol;Acc:MGI:1919088]	14	protein_coding	0.711819	0.998195	1.19271	1.28894	186.284	-0.37951	0.261749	-1.4499	0.147086	0.252182
ENSMUSG00000024883	Rin1	Ras and Rab interactor 1 [Source:MGI Symbol;Acc:MGI:2385695]	19	protein_coding	4.2355	4.22154	4.15982	4.03151	2430.08	-0.0308011	0.246091	-0.125161	0.900396	0.934846
ENSMUSG00000022996	Wnt10b	wingless-type MMTV integration site family, member 10B [Source:MGI Symbol;Acc:MGI:108061]	15	protein_coding	-0.590574	-0.747968	-3.78497	-2.74145	26.1844	2.27992	0.6604	3.45234	0.000555755	0.00237879
ENSMUSG00000038059	Smim3	small integral membrane protein 3 [Source:MGI Symbol;Acc:MGI:1917088]	18	protein_coding	3.52169	2.97612	2.51172	2.53839	842.172	0.812726	0.303079	2.68157	0.00732781	0.0218668
ENSMUSG00000049436	Upk1b	uroplakin 1B [Source:MGI Symbol;Acc:MGI:98912]	16	protein_coding	7.36752	7.35648	7.26768	6.39504	17274.3	0.348132	0.293087	1.18781	0.234908	0.361624
ENSMUSG00000043091	Tuba1c	tubulin, alpha 1C [Source:MGI Symbol;Acc:MGI:1095409]	15	protein_coding	7.21032	7.20043	5.79202	6.64318	8263.33	0.720099	0.335017	2.14944	0.0315996	0.0738246
ENSMUSG00000062202	Btbd9	BTB (POZ) domain containing 9 [Source:MGI Symbol;Acc:MGI:1916625]	17	protein_coding	3.39077	3.70692	3.87747	3.68571	1136.79	-0.349541	0.232919	-1.5007	0.133434	0.234036
ENSMUSG00000061062	Gm10093	predicted pseudogene 10093 [Source:MGI Symbol;Acc:MGI:3704479]	17	protein_coding	2.28475	2.49425	-1.10967	-0.436242	103.934	3.224	0.398279	8.09482	5.74e-16	2.09e-14
ENSMUSG00000047153	Khnyn	KH and NYN domain containing [Source:MGI Symbol;Acc:MGI:2451333]	14	protein_coding	3.82035	4.0208	4.02165	3.53722	1410.85	0.123921	0.25183	0.49208	0.622663	0.730276
ENSMUSG00000021248	Tmed10	transmembrane p24 trafficking protein 10 [Source:MGI Symbol;Acc:MGI:1915831]	12	protein_coding	4.95592	4.6629	5.89295	5.76991	5774.25	-0.984421	0.17669	-5.57146	2.53e-08	3.09e-07
ENSMUSG00000059674	Cdh24	cadherin-like 24 [Source:MGI Symbol;Acc:MGI:1928330]	14	protein_coding	2.03274	1.79652	1.29866	1.64842	453.519	0.361471	0.225239	1.60484	0.10853	0.199452
ENSMUSG00000041992	Rapgef5	Rap guanine nucleotide exchange factor (GEF) 5 [Source:MGI Symbol;Acc:MGI:2444365]	12	protein_coding	1.82424	2.65974	2.47081	2.56032	706.467	-0.19921	0.405091	-0.491766	0.622885	0.730472
ENSMUSG00000038002	Cramp1l	Crm, cramped-like (Drosophila) [Source:MGI Symbol;Acc:MGI:1930190]	17	protein_coding	3.56396	3.74829	3.91316	3.69481	2015.4	-0.120618	0.221318	-0.544999	0.585754	0.700765
ENSMUSG00000065649	Snora74a	small nucleolar RNA, H/ACA box 74A [Source:MGI Symbol;Acc:MGI:3646921]	18	snoRNA	0.260699	0.568761	1.36057	-0.0185156	36.5264	2.12559	0.593501	3.58145	0.000341695	0.001559
ENSMUSG00000034258	Mfsd7c	major facilitator superfamily domain containing 7C [Source:MGI Symbol;Acc:MGI:2384974]	12	protein_coding	-3.52716	-2.71306	-3.38466	-2.94206	21.9621	-0.386091	0.667257	-0.578623	0.562843	0.682294
ENSMUSG00000023921	Mut	methylmalonyl-Coenzyme A mutase [Source:MGI Symbol;Acc:MGI:97239]	17	protein_coding	3.60649	3.66067	3.37576	3.67749	1342.36	0.16715	0.191161	0.874397	0.381902	0.51723
ENSMUSG00000021947	Cryl1	crystallin, lambda 1 [Source:MGI Symbol;Acc:MGI:1915881]	14	protein_coding	1.09998	1.26533	-0.380989	-0.50399	184.793	1.63631	0.288118	5.67932	1.35e-08	1.76e-07
ENSMUSG00000041632	Mrps27	mitochondrial ribosomal protein S27 [Source:MGI Symbol;Acc:MGI:1919064]	13	protein_coding	2.68948	2.54525	1.99784	2.69765	919.714	0.252582	0.254297	0.993253	0.320586	0.456964
ENSMUSG00000021102	Glrx5	glutaredoxin 5 [Source:MGI Symbol;Acc:MGI:1920296]	12	protein_coding	3.17399	2.89724	3.32021	3.88153	1119.5	-0.626033	0.28067	-2.23049	0.0257147	0.0622598
ENSMUSG00000021967	Mrpl57	mitochondrial ribosomal protein L57 [Source:MGI Symbol;Acc:MGI:1915090]	14	protein_coding	4.55764	4.60482	4.67052	4.88783	1018.69	-0.254287	0.194902	-1.30469	0.191999	0.309685
ENSMUSG00000024963	Dnajc4	DnaJ heat shock protein family (Hsp40) member C4 [Source:MGI Symbol;Acc:MGI:1927346]	19	protein_coding	2.59055	2.37087	2.41562	2.22958	339.537	0.0846771	0.199436	0.424584	0.67114	0.770305
ENSMUSG00000067038	Rps12-ps3	ribosomal protein S12, pseudogene 3 [Source:MGI Symbol;Acc:MGI:3704503]	19	protein_coding	0.31094	0.585211	1.34431	1.93419	60.9695	-0.0694714	0.45683	-0.152073	0.87913	0.922135
ENSMUSG00000035521	Gnptg	N-acetylglucosamine-1-phosphotransferase, gamma subunit [Source:MGI Symbol;Acc:MGI:2147006]	17	protein_coding	2.39308	2.73399	2.3519	2.34772	407.028	0.144532	0.229645	0.629372	0.529105	0.654277
ENSMUSG00000024897	Apba1	amyloid beta (A4) precursor protein binding, family A, member 1 [Source:MGI Symbol;Acc:MGI:1860297]	19	protein_coding	-1.52233	-1.46624	-4.95178	-3.73445	23.5929	2.98868	0.770039	3.88121	0.000103939	0.000554964
ENSMUSG00000022412	Mief1	mitochondrial elongation factor 1 [Source:MGI Symbol;Acc:MGI:2146020]	15	protein_coding	4.62392	4.69485	4.40132	4.5246	2314.35	0.226607	0.144716	1.56587	0.117379	0.211955
ENSMUSG00000002799	Jag2	jagged 2 [Source:MGI Symbol;Acc:MGI:1098270]	12	protein_coding	2.34261	2.19553	2.15116	1.12261	746.901	0.480616	0.472888	1.01634	0.309466	0.445179
ENSMUSG00000022466	Rpap3	RNA polymerase II associated protein 3 [Source:MGI Symbol;Acc:MGI:1277218]	15	protein_coding	3.61046	3.61046	2.95045	3.07073	1057.39	0.660225	0.147866	4.46503	8.01e-06	5.63e-05
ENSMUSG00000021840	Mapk1ip1l	mitogen-activated protein kinase 1 interacting protein 1-like [Source:MGI Symbol;Acc:MGI:2444022]	14	protein_coding	5.87395	5.99298	6.15495	6.19261	7543.65	-0.184817	0.130556	-1.41562	0.156888	0.265706
ENSMUSG00000001473	Tubb6	tubulin, beta 6 class V [Source:MGI Symbol;Acc:MGI:1915201]	18	protein_coding	5.85607	5.42376	5.18355	6.36742	6119.05	-0.248884	0.431235	-0.577143	0.563843	0.683198
ENSMUSG00000022450	Ndufa6	NADH dehydrogenase (ubiquinone) 1 alpha subcomplex, 6 (B14) [Source:MGI Symbol;Acc:MGI:1914380]	15	protein_coding	4.99443	4.85825	4.30773	4.55272	1367.69	0.388967	0.178107	2.18389	0.0289705	0.0687172
ENSMUSG00000034820	Cpsf7	cleavage and polyadenylation specific factor 7 [Source:MGI Symbol;Acc:MGI:1917826]	19	protein_coding	5.34559	5.48342	4.5846	4.61555	3183.47	0.880384	0.128447	6.85409	7.18e-12	1.56e-10
ENSMUSG00000047878	A4galt	alpha 1,4-galactosyltransferase [Source:MGI Symbol;Acc:MGI:3512453]	15	protein_coding	-1.70178	-1.06871	-2.62964	-3.25663	25.5619	1.32833	0.857508	1.54906	0.121367	0.217679
ENSMUSG00000021477	Ctsl	cathepsin L [Source:MGI Symbol;Acc:MGI:88564]	13	protein_coding	8.0952	8.97301	8.1213	7.10204	22312.7	0.693541	0.381883	1.81611	0.0693534	0.140222
ENSMUSG00000020982	Nemf	nuclear export mediator factor [Source:MGI Symbol;Acc:MGI:1918305]	12	protein_coding	3.08254	2.97102	3.05237	3.3599	1261.61	-0.132056	0.183716	-0.718803	0.472262	0.602354
ENSMUSG00000015605	Srf	serum response factor [Source:MGI Symbol;Acc:MGI:106658]	17	protein_coding	4.14778	3.6873	4.21506	4.33409	2623.1	-0.403758	0.204387	-1.97546	0.0482159	0.104522
ENSMUSG00000025178	Pi4k2a	phosphatidylinositol 4-kinase type 2 alpha [Source:MGI Symbol;Acc:MGI:1934031]	19	protein_coding	4.16373	4.21033	3.42147	3.51454	1784.34	0.759501	0.128192	5.92471	3.13e-09	4.64e-08
ENSMUSG00000022742	Cpox	coproporphyrinogen oxidase [Source:MGI Symbol;Acc:MGI:104841]	16	protein_coding	4.8122	4.70034	4.0793	4.72062	1905.58	0.235974	0.3072	0.768143	0.442402	0.574588
ENSMUSG00000059409	Ppp2r5d	protein phosphatase 2, regulatory subunit B', delta [Source:MGI Symbol;Acc:MGI:2388481]	17	protein_coding	4.93071	4.70869	4.50395	5.14448	3345.42	0.0297119	0.235384	0.126228	0.899552	0.934356
ENSMUSG00000035342	Lzts2	leucine zipper, putative tumor suppressor 2 [Source:MGI Symbol;Acc:MGI:2385095]	19	protein_coding	5.53741	5.79202	5.37857	5.30432	5999.72	0.268366	0.212218	1.26458	0.206023	0.327272
ENSMUSG00000000489	Pdgfb	platelet derived growth factor, B polypeptide [Source:MGI Symbol;Acc:MGI:97528]	15	protein_coding	3.444	4.02288	-2.49666	-1.9478	479.833	5.75409	0.575031	10.0066	1.43e-23	1.08e-21
ENSMUSG00000025035	Arl3	ADP-ribosylation factor-like 3 [Source:MGI Symbol;Acc:MGI:1929699]	19	protein_coding	1.92455	1.57625	1.55739	1.60939	544.568	0.202307	0.183198	1.1043	0.269461	0.401174
ENSMUSG00000008393	Carhsp1	calcium regulated heat stable protein 1 [Source:MGI Symbol;Acc:MGI:1196368]	16	protein_coding	5.40436	5.67119	5.21567	5.11991	5012.67	0.376647	0.179178	2.10208	0.0355459	0.081408
ENSMUSG00000022453	Naga	N-acetyl galactosaminidase, alpha [Source:MGI Symbol;Acc:MGI:1261422]	15	protein_coding	2.79522	2.52451	4.35058	3.35402	1234.94	-1.28238	0.390089	-3.28741	0.00101114	0.00397904
ENSMUSG00000051255	Gm6563	predicted pseudogene 6563 [Source:MGI Symbol;Acc:MGI:3646907]	19	protein_coding	3.20307	3.25881	3.94738	4.22646	285.963	-0.242834	0.256364	-0.947223	0.343525	0.479877
ENSMUSG00000077714	Snord17	small nucleolar RNA, C/D box 17 [Source:MGI Symbol;Acc:MGI:3819523]	2	snoRNA	-0.196258	-0.497662	0.732532	0.126284	25.0908	1.45651	0.625107	2.33002	0.0198053	0.0502391
ENSMUSG00000022015	Tnfsf11	tumor necrosis factor (ligand) superfamily, member 11 [Source:MGI Symbol;Acc:MGI:1100089]	14	protein_coding	-1.96204	-3.4711	-1.19701	-0.269271	71.6652	-1.93266	0.63651	-3.03634	0.00239469	0.00842123
ENSMUSG00000089617	Scarna10	small Cajal body-specific RNA 10 [Source:MGI Symbol;Acc:MGI:3819482]	6	snoRNA	6.40603	6.88845	7.57006	6.89908	2074.56	1.00779	0.279568	3.60482	0.000312367	0.00144483
ENSMUSG00000059734	Ndufs8	NADH dehydrogenase (ubiquinone) Fe-S protein 8 [Source:MGI Symbol;Acc:MGI:2385079]	19	protein_coding	5.0762	4.87542	4.4391	4.85612	1938.42	0.218804	0.222585	0.983011	0.325602	0.462004
ENSMUSG00000038299	Wdr36	WD repeat domain 36 [Source:MGI Symbol;Acc:MGI:1917819]	18	protein_coding	4.02856	3.79702	3.44827	3.93971	1719.87	0.258195	0.266993	0.967048	0.33352	0.470207
ENSMUSG00000037185	Krt80	keratin 80 [Source:MGI Symbol;Acc:MGI:1921377]	15	protein_coding	3.70143	4.02937	1.44577	2.04339	711.217	2.15881	0.520718	4.14583	3.39e-05	0.000203898
ENSMUSG00000034731	Dgkh	diacylglycerol kinase, eta [Source:MGI Symbol;Acc:MGI:2444188]	14	protein_coding	1.12338	1.02736	1.59065	1.11926	364.244	-0.298443	0.349874	-0.853001	0.393658	0.52903
ENSMUSG00000021895	Arhgef3	Rho guanine nucleotide exchange factor (GEF) 3 [Source:MGI Symbol;Acc:MGI:1918954]	14	protein_coding	0.405869	0.963022	-0.842535	-1.61451	121.701	1.73204	0.607378	2.85167	0.00434896	0.0140192
ENSMUSG00000054619	Mettl7a1	methyltransferase like 7A1 [Source:MGI Symbol;Acc:MGI:1916523]	15	protein_coding	2.51459	3.68688	3.77827	2.668	641.828	-0.157956	0.43484	-0.363251	0.716417	0.806074
ENSMUSG00000021365	Nedd9	neural precursor cell expressed, developmentally down-regulated gene 9 [Source:MGI Symbol;Acc:MGI:97302]	13	protein_coding	4.92049	4.99989	5.26768	4.59381	3595.7	-0.0666006	0.357257	-0.186422	0.852114	0.903329
ENSMUSG00000022195	6030458C11Rik	RIKEN cDNA 6030458C11 gene [Source:MGI Symbol;Acc:MGI:1925127]	15	protein_coding	3.14483	3.24812	2.95564	2.77113	743.535	0.370236	0.150268	2.46384	0.0137458	0.037222
ENSMUSG00000024758	Rtn3	reticulon 3 [Source:MGI Symbol;Acc:MGI:1339970]	19	protein_coding	6.01826	6.00206	5.47225	5.54921	9136.98	0.495139	0.132725	3.73057	0.000191051	0.000941091
ENSMUSG00000024423	Impact	impact, RWD domain protein [Source:MGI Symbol;Acc:MGI:1098233]	18	protein_coding	3.71327	4.76046	3.61689	3.72839	1587.77	0.700351	0.360989	1.94009	0.0523689	0.11181
ENSMUSG00000092837	Rpph1	ribonuclease P RNA component H1 [Source:MGI Symbol;Acc:MGI:1934664]	14	ribozyme	4.59328	4.41996	11.4019	11.4019	256434	-6.41936	0.285556	-22.4803	6.48e-112	1.24e-108
ENSMUSG00000038546	Ranbp9	RAN binding protein 9 [Source:MGI Symbol;Acc:MGI:1928741]	13	protein_coding	4.15808	4.13002	3.6563	3.55533	2266.92	0.551379	0.149612	3.68541	0.000228338	0.00109974
ENSMUSG00000024486	Hbegf	heparin-binding EGF-like growth factor [Source:MGI Symbol;Acc:MGI:96070]	18	protein_coding	2.44657	1.71244	1.85851	1.5335	494.191	0.411782	0.372313	1.10601	0.268721	0.400338
ENSMUSG00000017843	Ppp2r5c	protein phosphatase 2, regulatory subunit B', gamma [Source:MGI Symbol;Acc:MGI:1349475]	12	protein_coding	3.82311	3.59371	4.44668	4.6777	3558.19	-0.820962	0.12035	-6.82145	9.01e-12	1.94e-10
ENSMUSG00000071256	Zfp213	zinc finger protein 213 [Source:MGI Symbol;Acc:MGI:3053094]	17	protein_coding	2.63367	2.76251	1.79524	2.34466	425.643	0.535006	0.310751	1.72165	0.0851324	0.165182
ENSMUSG00000022337	Emc2	ER membrane protein complex subunit 2 [Source:MGI Symbol;Acc:MGI:1913986]	15	protein_coding	3.00765	2.78202	2.47627	2.29774	864.108	0.552844	0.187627	2.94651	0.00321379	0.0108226
ENSMUSG00000088025	Rprl3	ribonuclease P RNA-like 3 [Source:MGI Symbol;Acc:MGI:105103]	8	ribozyme	0.0781729	-0.164943	-4.06126	-4.4932	23.892	8.42565	1.64333	5.12719	2.94e-07	2.89e-06
ENSMUSG00000037465	Klf10	Kruppel-like factor 10 [Source:MGI Symbol;Acc:MGI:1101353]	15	protein_coding	4.82703	4.77634	4.83031	3.97173	2319.59	0.252594	0.308933	0.817635	0.413566	0.547411
ENSMUSG00000021913	Ogdhl	oxoglutarate dehydrogenase-like [Source:MGI Symbol;Acc:MGI:3616088]	14	protein_coding	-0.796518	-0.428962	1.12007	0.086684	217.734	-1.20163	0.554117	-2.16854	0.0301174	0.0709611
ENSMUSG00000046876	Atxn1	ataxin 1 [Source:MGI Symbol;Acc:MGI:104783]	13	protein_coding	4.36549	4.33974	6.21791	4.8907	4722.51	-1.62681	0.506785	-3.21006	0.00132709	0.00503065
ENSMUSG00000033107	Rnf125	ring finger protein 125 [Source:MGI Symbol;Acc:MGI:1914914]	18	protein_coding	-1.75703	-1.67627	-5.85093	-3.87735	17.297	3.21738	1.09042	2.95059	0.00317164	0.0106967
ENSMUSG00000084957	Bbip1	BBSome interacting protein 1 [Source:MGI Symbol;Acc:MGI:1913610]	19	protein_coding	2.5326	2.43371	1.75082	2.02632	437.984	0.590176	0.275453	2.14256	0.0321482	0.0748526
ENSMUSG00000021646	Mccc2	methylcrotonoyl-Coenzyme A carboxylase 2 (beta) [Source:MGI Symbol;Acc:MGI:1925288]	13	protein_coding	1.95961	2.03872	1.67312	1.90017	589.398	0.220332	0.216282	1.01872	0.308334	0.443931
ENSMUSG00000024533	Spire1	spire homolog 1 (Drosophila) [Source:MGI Symbol;Acc:MGI:1915416]	18	protein_coding	3.02398	2.57166	2.72034	2.86836	1466.7	0.0571656	0.23944	0.238748	0.811301	0.875973
ENSMUSG00000022179	4931414P19Rik	RIKEN cDNA 4931414P19 gene [Source:MGI Symbol;Acc:MGI:1921609]	14	protein_coding	1.89073	1.85653	1.79851	2.0297	489.269	0.00283642	0.246559	0.011504	0.990821	0.993709
ENSMUSG00000024588	Fech	ferrochelatase [Source:MGI Symbol;Acc:MGI:95513]	18	protein_coding	3.72797	3.85955	4.83846	4.62987	2849.52	-0.883113	0.158474	-5.57259	2.51e-08	3.07e-07
ENSMUSG00000060176	Kif27	kinesin family member 27 [Source:MGI Symbol;Acc:MGI:1922300]	13	protein_coding	-1.73079	-0.842535	-2.40965	-3.15894	48.0936	1.18614	0.61708	1.92219	0.0545824	0.11553
ENSMUSG00000024535	Snx24	sorting nexing 24 [Source:MGI Symbol;Acc:MGI:1916476]	18	protein_coding	2.49574	2.26385	3.07708	3.05237	1156.15	-0.671882	0.182606	-3.67941	0.000233772	0.00112149
ENSMUSG00000021635	Rad17	RAD17 checkpoint clamp loader component [Source:MGI Symbol;Acc:MGI:1333807]	13	protein_coding	2.72853	2.58497	2.42616	2.5924	742.721	0.215294	0.157746	1.36482	0.172311	0.285235
ENSMUSG00000074865	Zfp934	zinc finger protein 934 [Source:MGI Symbol;Acc:MGI:1924367]	13	protein_coding	2.31648	2.95261	1.45067	1.78462	147.922	0.969746	0.326053	2.97419	0.00293759	0.0100207
ENSMUSG00000021945	Zmym2	zinc finger, MYM-type 2 [Source:MGI Symbol;Acc:MGI:1923257]	14	protein_coding	3.08719	3.43349	3.93469	3.48949	2045.33	-0.435728	0.273575	-1.59272	0.111223	0.203372
ENSMUSG00000022175	Lrp10	low-density lipoprotein receptor-related protein 10 [Source:MGI Symbol;Acc:MGI:1929480]	14	protein_coding	5.36183	5.39234	6.25873	5.88204	6783.5	-0.821884	0.236022	-3.48223	0.000497258	0.0021657
ENSMUSG00000025171	Ubtd1	ubiquitin domain containing 1 [Source:MGI Symbol;Acc:MGI:2385092]	19	protein_coding	0.913944	0.986217	1.05334	1.00065	480.422	-0.00394265	0.260981	-0.015107	0.987947	0.991715
ENSMUSG00000024645	Timm21	tranlocase of inner mitochondrial membrane 21 [Source:MGI Symbol;Acc:MGI:1920595]	18	protein_coding	3.12424	3.18754	2.94794	3.0495	414.228	0.0757887	0.21806	0.34756	0.728171	0.814655
ENSMUSG00000074886	Grk6	G protein-coupled receptor kinase 6 [Source:MGI Symbol;Acc:MGI:1347078]	13	protein_coding	4.70323	4.44713	3.85955	4.45853	2691.86	0.418057	0.219173	1.90743	0.0564648	0.118742
ENSMUSG00000024991	Eif3a	eukaryotic translation initiation factor 3, subunit A [Source:MGI Symbol;Acc:MGI:95301]	19	protein_coding	7.35648	7.38987	6.2963	6.67247	13762.6	0.750869	0.209978	3.57594	0.000348966	0.00158842
ENSMUSG00000024560	Cxxc1	CXXC finger 1 (PHD domain) [Source:MGI Symbol;Acc:MGI:1921572]	18	protein_coding	4.27168	4.37222	4.44525	4.67256	2756.26	-0.445358	0.141133	-3.15558	0.00160177	0.00591487
ENSMUSG00000057346	Apol9a	apolipoprotein L 9a [Source:MGI Symbol;Acc:MGI:3606001]	15	protein_coding	5.14771	4.87427	5.6612	4.2743	2119	-0.184806	0.533771	-0.346227	0.729172	0.815273
ENSMUSG00000021958	Pinx1	PIN2/TERF1 interacting, telomerase inhibitor 1 [Source:MGI Symbol;Acc:MGI:1919650]	14	protein_coding	0.924247	0.619118	0.841975	1.44722	362.809	-0.408142	0.258424	-1.57935	0.114256	0.207784
ENSMUSG00000025217	Btrc	beta-transducin repeat containing protein [Source:MGI Symbol;Acc:MGI:1338871]	19	protein_coding	2.56882	2.45009	1.60539	2.11296	577.846	0.64041	0.225039	2.84577	0.00443043	0.0142477
ENSMUSG00000073802	Cdkn2b	cyclin-dependent kinase inhibitor 2B (p15, inhibits CDK4) [Source:MGI Symbol;Acc:MGI:104737]	4	protein_coding	4.08221	4.11363	5.07372	4.54337	1643.99	-0.853719	0.259261	-3.2929	0.000991611	0.00391597
ENSMUSG00000033405	Nudt15	nudix (nucleoside diphosphate linked moiety X)-type motif 15 [Source:MGI Symbol;Acc:MGI:2443366]	14	protein_coding	-1.01784	-0.352692	-0.86488	0.127554	84.768	-0.302581	0.457347	-0.6616	0.508228	0.6359
ENSMUSG00000053226	Dand5	DAN domain family member 5, BMP antagonist [Source:MGI Symbol;Acc:MGI:1344365]	8	protein_coding	-1.19411	-0.343892	0.297101	0.68989	82.6532	-1.26191	0.37998	-3.32098	0.000897018	0.00358674
ENSMUSG00000040605	Bace2	beta-site APP-cleaving enzyme 2 [Source:MGI Symbol;Acc:MGI:1860440]	16	protein_coding	0.387799	1.67586	-5.57697	-8.15101	79.1396	8.46923	1.22484	6.91455	4.69e-12	1.05e-10
ENSMUSG00000071073	Lrrc73	leucine rich repeat containing 73 [Source:MGI Symbol;Acc:MGI:2684934]	17	protein_coding	-1.24427	-0.847738	0.299399	0.233041	54.3435	-1.40198	0.479341	-2.92481	0.0034467	0.0114916
ENSMUSG00000024566	Atp9b	ATPase, class II, type 9B [Source:MGI Symbol;Acc:MGI:1354757]	18	protein_coding	3.7503	4.03106	4.28033	3.99969	2138.01	-0.254584	0.226752	-1.12274	0.261546	0.392086
ENSMUSG00000012296	Tjap1	tight junction associated protein 1 [Source:MGI Symbol;Acc:MGI:1921344]	17	protein_coding	3.78498	3.73792	3.56927	3.75418	1832.36	0.198576	0.143686	1.38202	0.166967	0.278478
ENSMUSG00000022123	Scel	sciellin [Source:MGI Symbol;Acc:MGI:1891228]	14	protein_coding	2.98468	3.03473	2.80133	2.63232	1633.51	0.328359	0.333091	0.985793	0.324235	0.460648
ENSMUSG00000025209	Twnk	twinkle mtDNA helicase [Source:MGI Symbol;Acc:MGI:2137410]	19	protein_coding	4.43492	4.74062	3.22713	3.65434	1148.05	1.05634	0.240768	4.38737	1.15e-05	7.79e-05
ENSMUSG00000064105	Cnnm2	cyclin M2 [Source:MGI Symbol;Acc:MGI:2151054]	19	protein_coding	1.15574	2.13355	0.401085	1.34002	376.138	0.822995	0.387295	2.12498	0.0335882	0.0776666
ENSMUSG00000075470	Alg10b	asparagine-linked glycosylation 10B (alpha-1,2-glucosyltransferase) [Source:MGI Symbol;Acc:MGI:2146159]	15	protein_coding	6.37873	6.60577	5.9836	6.27288	5177.41	0.173599	0.167965	1.03355	0.301349	0.436637
ENSMUSG00000059669	Taf1b	TATA-box binding protein associated factor, RNA polymerase I, B [Source:MGI Symbol;Acc:MGI:109577]	12	protein_coding	0.802189	1.03288	0.956382	1.02417	311.63	-0.0293507	0.19413	-0.151191	0.879825	0.922648
ENSMUSG00000033717	Adra2a	adrenergic receptor, alpha 2a [Source:MGI Symbol;Acc:MGI:87934]	19	protein_coding	-1.41914	-2.13408	-0.588656	-0.684286	55.7507	-1.35423	0.575664	-2.35247	0.0186492	0.0477544
ENSMUSG00000097061	9330151L19Rik	RIKEN cDNA 9330151L19 gene [Source:MGI Symbol;Acc:MGI:3041168]	12	protein_coding	0.315536	0.478363	0.0498167	-0.675337	58.0874	0.629749	0.507043	1.242	0.214236	0.337087
ENSMUSG00000104856	Rnu3b3	U3B small nuclear RNA 3 [Source:MGI Symbol;Acc:MGI:97987]	11	snoRNA	-2.84041	0.898561	-1.2126	1.03132	41.0061	1.71265	1.1326	1.51214	0.130499	0.229759
ENSMUSG00000021215	Net1	neuroepithelial cell transforming gene 1 [Source:MGI Symbol;Acc:MGI:1927138]	13	protein_coding	5.59811	5.57105	6.01161	4.20525	5596.05	0.265209	0.520751	0.509283	0.610554	0.720803
ENSMUSG00000060739	Nsa2	NSA2 ribosome biogenesis homolog [Source:MGI Symbol;Acc:MGI:1913883]	13	protein_coding	5.19982	5.52222	5.29844	5.11089	2997.61	0.0620655	0.147947	0.419511	0.674843	0.77356
ENSMUSG00000021710	Nln	neurolysin (metallopeptidase M3 family) [Source:MGI Symbol;Acc:MGI:1923055]	13	protein_coding	3.41142	3.58094	2.42917	2.97779	1298.79	0.799624	0.254127	3.14655	0.0016521	0.00607065
ENSMUSG00000020638	Cmpk2	cytidine monophosphate (UMP-CMP) kinase 2, mitochondrial [Source:MGI Symbol;Acc:MGI:99830]	12	protein_coding	0.417125	0.287664	2.48792	0.572046	189.661	-1.45559	0.797167	-1.82596	0.0678567	0.137672
ENSMUSG00000002658	Gtf2f1	general transcription factor IIF, polypeptide 1 [Source:MGI Symbol;Acc:MGI:1923848]	17	protein_coding	4.44249	4.44249	4.21418	4.41047	1905.78	0.0825434	0.14496	0.569422	0.56907	0.687421
ENSMUSG00000004054	Map3k11	mitogen-activated protein kinase kinase kinase 11 [Source:MGI Symbol;Acc:MGI:1346880]	19	protein_coding	4.55859	4.72264	4.1813	4.06965	2872.89	0.48572	0.150447	3.22852	0.00124431	0.00475853
ENSMUSG00000022221	Ripk3	receptor-interacting serine-threonine kinase 3 [Source:MGI Symbol;Acc:MGI:2154952]	14	protein_coding	3.63467	3.6663	4.21033	4.20357	1241.18	-0.61141	0.181202	-3.3742	0.000740313	0.00303056
ENSMUSG00000024273	2700062C07Rik	RIKEN cDNA 2700062C07 gene [Source:MGI Symbol;Acc:MGI:1915296]	18	protein_coding	1.78264	1.66066	1.88272	1.9555	266.78	-0.283298	0.234628	-1.20743	0.227265	0.352912
ENSMUSG00000021556	Golm1	golgi membrane protein 1 [Source:MGI Symbol;Acc:MGI:1917329]	13	protein_coding	4.77216	4.87649	4.72264	4.49357	3929.48	0.250039	0.227536	1.0989	0.271812	0.403689
ENSMUSG00000024127	Prepl	prolyl endopeptidase-like [Source:MGI Symbol;Acc:MGI:2441932]	17	protein_coding	3.3021	3.13433	3.87831	3.55205	1478.31	-0.428331	0.242931	-1.76318	0.0778705	0.153804
ENSMUSG00000079710	Gm3448	predicted gene 3448 [Source:MGI Symbol;Acc:MGI:3809205]	17	protein_coding	-1.57508	-1.67627	-3.70818	-3.14101	29.5249	1.68179	0.595006	2.8265	0.0047059	0.014997
ENSMUSG00000015176	Nolc1	nucleolar and coiled-body phosphoprotein 1 [Source:MGI Symbol;Acc:MGI:1918019]	19	protein_coding	6.23883	6.05641	4.57771	5.29051	4137.32	1.09892	0.339395	3.23789	0.00120418	0.00462747
ENSMUSG00000021097	Clmn	calmin [Source:MGI Symbol;Acc:MGI:2136957]	12	protein_coding	-3.15032	-2.37947	-1.54457	-1.57105	118.197	-1.46791	0.551857	-2.65994	0.00781538	0.0231121
ENSMUSG00000096433	Zfp994	zinc finger protein 994 [Source:MGI Symbol;Acc:MGI:3643318]	17	protein_coding	0.854352	1.28824	1.87894	1.30175	300.486	-0.431743	0.294164	-1.4677	0.142187	0.245585
ENSMUSG00000073079	Srp54a	signal recognition particle 54A [Source:MGI Symbol;Acc:MGI:1346087]	12	protein_coding	3.42994	3.2993	4.71138	4.48459	2096.48	-1.15874	0.144983	-7.99229	1.32e-15	4.69e-14
ENSMUSG00000075229	Ccdc58	coiled-coil domain containing 58 [Source:MGI Symbol;Acc:MGI:2146423]	16	protein_coding	2.02746	1.49904	1.72606	2.34052	404.097	-0.240676	0.319516	-0.753253	0.451298	0.582814
ENSMUSG00000022108	Itm2b	integral membrane protein 2B [Source:MGI Symbol;Acc:MGI:1309517]	14	protein_coding	5.93049	6.34743	6.98707	5.88693	8439.74	-0.386491	0.413807	-0.933988	0.35031	0.487175
ENSMUSG00000022075	Rhobtb2	Rho-related BTB domain containing 2 [Source:MGI Symbol;Acc:MGI:2180557]	14	protein_coding	2.7725	2.97946	3.00932	3.16215	904.084	-0.122298	0.17877	-0.684108	0.493907	0.62289
ENSMUSG00000042472	Zfp410	zinc finger protein 410 [Source:MGI Symbol;Acc:MGI:1289280]	12	protein_coding	2.97487	2.92961	3.83949	3.45496	1209.14	-0.631331	0.178608	-3.53474	0.000408182	0.00181485
ENSMUSG00000062591	Tubb4a	tubulin, beta 4A class IVA [Source:MGI Symbol;Acc:MGI:107848]	17	protein_coding	5.29345	5.07372	-2.65815	-3.22466	741.335	7.79356	0.417624	18.6616	1.02e-77	8.52e-75
ENSMUSG00000022516	Nudt16l1	nudix (nucleoside diphosphate linked moiety X)-type motif 16-like 1 [Source:MGI Symbol;Acc:MGI:1914161]	16	protein_coding	3.8791	4.02247	4.24687	4.46581	870.406	-0.371848	0.162909	-2.28255	0.0224571	0.0556989
ENSMUSG00000025026	Add3	adducin 3 (gamma) [Source:MGI Symbol;Acc:MGI:1351615]	19	protein_coding	6.08514	6.14144	4.94667	5.09353	7613.77	1.08225	0.180016	6.01197	1.83e-09	2.84e-08
ENSMUSG00000037570	Mcrs1	microspherule protein 1 [Source:MGI Symbol;Acc:MGI:1858420]	15	protein_coding	4.01489	4.05205	3.4436	3.82638	1627.8	0.298378	0.1985	1.50316	0.132797	0.23298
ENSMUSG00000023169	Slc38a1	solute carrier family 38, member 1 [Source:MGI Symbol;Acc:MGI:2145895]	15	protein_coding	6.12966	6.44715	4.79116	5.46881	8915.16	1.08153	0.241603	4.47647	7.59e-06	5.36e-05
ENSMUSG00000021033	Gstz1	glutathione transferase zeta 1 (maleylacetoacetate isomerase) [Source:MGI Symbol;Acc:MGI:1341859]	12	protein_coding	1.56005	1.60136	2.41193	2.51268	434.695	-0.831354	0.19114	-4.34946	1.36e-05	9.09e-05
ENSMUSG00000043398	Gpr135	G protein-coupled receptor 135 [Source:MGI Symbol;Acc:MGI:2676315]	12	protein_coding	-2.45973	-1.64665	-1.50741	-2.0137	30.324	-0.44637	0.540698	-0.825544	0.409063	0.543326
ENSMUSG00000021798	Ldb3	LIM domain binding 3 [Source:MGI Symbol;Acc:MGI:1344412]	14	protein_coding	-2.46583	-3.05381	-0.041865	-1.50741	175.285	-2.28275	0.64857	-3.51967	0.000432084	0.00190973
ENSMUSG00000021413	Prpf4b	pre-mRNA processing factor 4B [Source:MGI Symbol;Acc:MGI:109584]	13	protein_coding	4.89241	4.91541	4.5605	4.55081	2826.85	0.39874	0.130167	3.06331	0.00218906	0.00777965
ENSMUSG00000071654	Uqcc3	ubiquinol-cytochrome c reductase complex assembly factor 3 [Source:MGI Symbol;Acc:MGI:2147553]	19	protein_coding	4.10397	4.16799	3.81306	3.61522	462.163	1.00137	0.173862	5.75955	8.43e-09	1.14e-07
ENSMUSG00000041324	Inhba	inhibin beta-A [Source:MGI Symbol;Acc:MGI:96570]	13	protein_coding	2.35933	1.82937	2.67995	3.2747	886.163	-0.881907	0.375264	-2.3501	0.0187685	0.0480231
ENSMUSG00000071042	Rasgrp3	RAS, guanyl releasing protein 3 [Source:MGI Symbol;Acc:MGI:3028579]	17	protein_coding	-0.785065	-0.990134	2.36524	1.90782	187.648	-3.04022	0.398525	-7.62868	2.37e-14	7.34e-13
ENSMUSG00000064326	Siva1	SIVA1, apoptosis-inducing factor [Source:MGI Symbol;Acc:MGI:1353606]	12	protein_coding	3.23118	3.48244	2.32282	3.27834	562.126	0.394917	0.34088	1.15852	0.246651	0.375458
ENSMUSG00000051439	Cd14	CD14 antigen [Source:MGI Symbol;Acc:MGI:88318]	18	protein_coding	2.47276	3.14754	3.84309	3.25843	319.867	-0.565345	0.315093	-1.79422	0.0727784	0.145438
ENSMUSG00000041341	Atg2b	autophagy related 2B [Source:MGI Symbol;Acc:MGI:1923809]	12	protein_coding	3.20586	3.24181	4.37977	4.19539	2710.14	-1.03807	0.166292	-6.24249	4.31e-10	7.26e-09
ENSMUSG00000021432	Slc35b3	solute carrier family 35, member B3 [Source:MGI Symbol;Acc:MGI:1913978]	13	protein_coding	1.57625	1.93963	1.66401	1.47126	357.033	0.264075	0.229253	1.1519	0.249363	0.378471
ENSMUSG00000037646	Vps13b	vacuolar protein sorting 13B [Source:MGI Symbol;Acc:MGI:1916380]	15	protein_coding	5.41879	5.93413	5.42959	5.2912	2921.91	0.0324237	0.226824	0.142946	0.886333	0.926793
ENSMUSG00000068184	Ndufaf2	NADH dehydrogenase (ubiquinone) 1 alpha subcomplex, assembly factor 2 [Source:MGI Symbol;Acc:MGI:1922847]	13	protein_coding	0.136582	-0.624319	-1.06871	0.640719	142.035	-0.177532	0.5111	-0.347353	0.728326	0.814762
ENSMUSG00000056185	Snx32	sorting nexin 32 [Source:MGI Symbol;Acc:MGI:2444704]	19	protein_coding	1.1951	1.30492	1.63772	0.435177	256.136	0.170246	0.486383	0.350024	0.726321	0.813469
ENSMUSG00000042029	Ncapg2	non-SMC condensin II complex, subunit G2 [Source:MGI Symbol;Acc:MGI:1923294]	12	protein_coding	3.93469	3.87549	4.07257	4.88837	2856.97	-0.613425	0.309482	-1.9821	0.0474678	0.103167
ENSMUSG00000024878	Cbwd1	COBW domain containing 1 [Source:MGI Symbol;Acc:MGI:2385089]	19	protein_coding	1.67249	1.43521	1.28449	1.54641	350.97	0.213873	0.220811	0.968579	0.332755	0.469304
ENSMUSG00000037686	Aspg	asparaginase [Source:MGI Symbol;Acc:MGI:2144822]	12	protein_coding	-4.41831	-3.22466	-2.91723	-2.20191	26.7753	-1.86625	0.724739	-2.57507	0.0100221	0.0286775
ENSMUSG00000021965	Ska3	spindle and kinetochore associated complex subunit 3 [Source:MGI Symbol;Acc:MGI:3041235]	14	protein_coding	3.03055	2.72897	1.17284	2.83008	519.605	0.678232	0.536527	1.26412	0.206188	0.327457
ENSMUSG00000053536	Cstf2t	cleavage stimulation factor, 3' pre-RNA subunit 2, tau [Source:MGI Symbol;Acc:MGI:1932622]	19	protein_coding	5.97296	6.11448	5.96218	5.81193	3409.26	0.0366645	0.151783	0.24156	0.809121	0.874706
ENSMUSG00000011752	Pgam1	phosphoglycerate mutase 1 [Source:MGI Symbol;Acc:MGI:97552]	19	protein_coding	8.05083	7.8555	7.77808	7.91542	18568.6	-0.164827	0.253317	-0.650676	0.515256	0.64212
ENSMUSG00000025226	Fbxl15	F-box and leucine-rich repeat protein 15 [Source:MGI Symbol;Acc:MGI:1915681]	19	protein_coding	1.86721	2.00313	1.12181	1.43881	261.347	0.463193	0.24671	1.87748	0.0604518	0.125475
ENSMUSG00000074874	Ctla2b	cytotoxic T lymphocyte-associated protein 2 beta [Source:MGI Symbol;Acc:MGI:88555]	13	protein_coding	0.934424	2.15671	3.93027	2.273	263.504	-1.58996	0.613228	-2.59277	0.00952067	0.0274292
ENSMUSG00000024587	Nars	asparaginyl-tRNA synthetase [Source:MGI Symbol;Acc:MGI:1917473]	18	protein_coding	6.72112	6.58851	6.44536	7.14249	11839.2	-0.2494	0.271146	-0.919801	0.357677	0.494194
ENSMUSG00000052504	Epha3	Eph receptor A3 [Source:MGI Symbol;Acc:MGI:99612]	16	protein_coding	-2.71306	-3.20674	-0.564234	-0.39391	174.182	-2.75863	0.56609	-4.87313	1.1e-06	9.49e-06
ENSMUSG00000021765	Fst	follistatin [Source:MGI Symbol;Acc:MGI:95586]	13	protein_coding	-0.611829	-1.43301	3.16056	2.44075	213.843	-3.90777	0.789202	-4.95154	7.36e-07	6.59e-06
ENSMUSG00000005312	Ubqln1	ubiquilin 1 [Source:MGI Symbol;Acc:MGI:1860276]	13	protein_coding	5.74475	5.69783	5.48764	5.54465	6581.26	0.239032	0.13307	1.79629	0.0724483	0.1449
ENSMUSG00000021482	Aaed1	AhpC/TSA antioxidant enzyme domain containing 1 [Source:MGI Symbol;Acc:MGI:1913379]	13	protein_coding	2.91236	3.65788	4.06164	3.58017	1297.7	-0.452313	0.323328	-1.39893	0.161834	0.271742
ENSMUSG00000036748	Cuedc2	CUE domain containing 2 [Source:MGI Symbol;Acc:MGI:1914366]	19	protein_coding	4.62841	4.80664	4.16069	3.94698	2046.74	0.61512	0.191438	3.21316	0.00131281	0.00498075
ENSMUSG00000098925	Rnu3b2	U3B small nuclear RNA 2 [Source:MGI Symbol;Acc:MGI:97986]	11	snoRNA	-2.84041	0.898561	-1.2126	1.03132	41.0061	1.71265	1.1326	1.51214	0.130499	0.229759
ENSMUSG00000049164	Zfp518a	zinc finger protein 518A [Source:MGI Symbol;Acc:MGI:1919922]	19	protein_coding	2.68722	3.17477	2.98384	2.34567	765.455	0.346721	0.255945	1.35467	0.175523	0.289099
ENSMUSG00000022637	Cblb	Casitas B-lineage lymphoma b [Source:MGI Symbol;Acc:MGI:2146430]	16	protein_coding	4.10689	3.92497	5.19307	4.57721	3666.32	-0.929767	0.321863	-2.88871	0.0038683	0.0126552
ENSMUSG00000033047	Eif3l	eukaryotic translation initiation factor 3, subunit L [Source:MGI Symbol;Acc:MGI:2386251]	15	protein_coding	6.24043	6.09965	5.44602	6.01697	5936.46	0.419138	0.244251	1.71601	0.0861601	0.166767
ENSMUSG00000098943	Rnu3b1	U3B small nuclear RNA 1 [Source:MGI Symbol;Acc:MGI:97985]	11	snoRNA	1.68307	0.501306	1.93238	1.74686	64.8874	1.70004	0.742589	2.28934	0.0220597	0.0549059
ENSMUSG00000026736	4930426L09Rik	RIKEN cDNA 4930426L09 gene [Source:MGI Symbol;Acc:MGI:1921879]	2	protein_coding	-1.57508	-1.14276	0.156585	-0.50399	30.114	-0.979233	0.778001	-1.25865	0.208156	0.329918
ENSMUSG00000009035	Tmem184b	transmembrane protein 184b [Source:MGI Symbol;Acc:MGI:2445179]	15	protein_coding	4.64515	4.63082	4.42588	4.25252	4000.57	0.343074	0.162968	2.10516	0.0352776	0.0809041
ENSMUSG00000041685	Fcho2	FCH domain only 2 [Source:MGI Symbol;Acc:MGI:3505790]	13	protein_coding	3.51137	3.88365	3.08169	2.86545	1525.01	0.752687	0.201272	3.73966	0.00018427	0.000912716
ENSMUSG00000002365	Snx9	sorting nexin 9 [Source:MGI Symbol;Acc:MGI:1913866]	17	protein_coding	3.79662	3.98523	3.7495	3.52288	2673.35	0.262392	0.224164	1.17054	0.241784	0.369223
ENSMUSG00000022559	Fbxl6	F-box and leucine-rich repeat protein 6 [Source:MGI Symbol;Acc:MGI:1354705]	15	protein_coding	3.46817	3.70653	3.77525	3.75696	1100.81	-0.334851	0.162985	-2.0545	0.0399276	0.0895331
ENSMUSG00000024274	Zscan30	zinc finger and SCAN domain containing 30 [Source:MGI Symbol;Acc:MGI:2685600]	18	protein_coding	-1.87329	-1.02309	-1.42946	-1.96204	28.0462	0.0634218	0.579905	0.109366	0.912912	0.943851
ENSMUSG00000023982	Guca1a	guanylate cyclase activator 1a (retina) [Source:MGI Symbol;Acc:MGI:102770]	17	protein_coding	-2.74145	-2.2845	-1.33597	-2.46583	30.2401	-1.08712	0.756722	-1.43662	0.150826	0.257673
ENSMUSG00000021978	Extl3	exostoses (multiple)-like 3 [Source:MGI Symbol;Acc:MGI:1860765]	14	protein_coding	3.66106	3.78934	4.12117	4.13043	2759.62	-0.348081	0.109195	-3.18771	0.00143406	0.00538594
ENSMUSG00000022982	Sod1	superoxide dismutase 1, soluble [Source:MGI Symbol;Acc:MGI:98351]	16	protein_coding	6.29312	6.34572	6.18281	6.90979	5614.69	-0.474906	0.321639	-1.47652	0.139805	0.242361
ENSMUSG00000025016	Tm9sf3	transmembrane 9 superfamily member 3 [Source:MGI Symbol;Acc:MGI:1914262]	19	protein_coding	6.18922	6.19727	6.02367	6.00206	12050.2	0.178206	0.120302	1.48132	0.13852	0.240849
ENSMUSG00000021819	Zswim8	zinc finger SWIM-type containing 8 [Source:MGI Symbol;Acc:MGI:1919156]	14	protein_coding	5.41792	5.80091	6.15648	5.79866	7189.51	-0.344134	0.231137	-1.48888	0.13652	0.238235
ENSMUSG00000034893	Cog3	component of oligomeric golgi complex 3 [Source:MGI Symbol;Acc:MGI:2450151]	14	protein_coding	2.9702	3.04698	3.21756	3.12627	1296.76	-0.108303	0.123164	-0.879338	0.379218	0.514811
ENSMUSG00000049985	Ankrd55	ankyrin repeat domain 55 [Source:MGI Symbol;Acc:MGI:1924568]	13	protein_coding	-4.30346	-2.93388	-2.09354	-2.07396	40.4879	-1.89068	0.641698	-2.94638	0.00321522	0.0108229
ENSMUSG00000056124	B4galt6	UDP-Gal:betaGlcNAc beta 1,4-galactosyltransferase, polypeptide 6 [Source:MGI Symbol;Acc:MGI:1928380]	18	protein_coding	4.31577	4.37803	2.61285	3.16098	2129.18	1.44898	0.290233	4.99247	5.96e-07	5.42e-06
ENSMUSG00000036655	Colec11	collectin sub-family member 11 [Source:MGI Symbol;Acc:MGI:1918943]	12	protein_coding	-2.84811	-2.6992	-3.62032	-4.57941	32.2499	1.10254	0.827512	1.33235	0.182745	0.29838
ENSMUSG00000096255	Dynlt1b	dynein light chain Tctex-type 1B [Source:MGI Symbol;Acc:MGI:98643]	17	protein_coding	1.60802	1.28059	4.32049	4.32448	988.627	-2.9441	0.216674	-13.5877	4.74e-42	1.18e-39
ENSMUSG00000093843	Gm25939	predicted gene, 25939 [Source:MGI Symbol;Acc:MGI:5455716]	1	snRNA	-5.03626	-4.53461	3.28542	2.96037	58.4697	-9.01546	1.51952	-5.93309	2.97e-09	4.44e-08
ENSMUSG00000024395	Lims2	LIM and senescent cell antigen like domains 2 [Source:MGI Symbol;Acc:MGI:2385067]	18	protein_coding	-2.15472	-1.16942	0.36412	-1.16056	188.49	-1.3316	0.656396	-2.02866	0.0424931	0.0942941
ENSMUSG00000062456	Rpl9-ps6	ribosomal protein L9, pseudogene 6 [Source:MGI Symbol;Acc:MGI:3642682]	19	protein_coding	0.735275	0.724079	1.91458	2.20866	68.0728	-0.504963	0.369787	-1.36555	0.17208	0.284987
ENSMUSG00000021822	Plau	plasminogen activator, urokinase [Source:MGI Symbol;Acc:MGI:97611]	14	protein_coding	2.49958	2.51459	2.86015	2.09142	433.056	-0.0694821	0.381179	-0.182282	0.855361	0.906054
ENSMUSG00000055917	Zfp277	zinc finger protein 277 [Source:MGI Symbol;Acc:MGI:1890393]	12	protein_coding	1.82241	1.63425	1.93359	2.16172	528.662	-0.28164	0.157226	-1.7913	0.0732451	0.14624
ENSMUSG00000091383	Hist1h2al	histone cluster 1, H2al [Source:MGI Symbol;Acc:MGI:3646032]	13	protein_coding	4.02367	3.49624	-5.66587	-5.5003	880.789	12.424	1.46487	8.48129	2.23e-17	9.37e-16
ENSMUSG00000020580	Rock2	Rho-associated coiled-coil containing protein kinase 2 [Source:MGI Symbol;Acc:MGI:107926]	12	protein_coding	5.05434	5.07557	5.32008	5.28978	6240.04	-0.238515	0.132617	-1.79852	0.0720949	0.144394
ENSMUSG00000034681	Rnps1	ribonucleic acid binding protein S1 [Source:MGI Symbol;Acc:MGI:97960]	17	protein_coding	5.03219	5.00463	5.21239	5.40274	3466.94	-0.363023	0.154873	-2.344	0.019078	0.0486944
ENSMUSG00000065767	Gm23849	predicted gene, 23849 [Source:MGI Symbol;Acc:MGI:5453626]	11	snRNA	0.819987	1.15799	2.0481	1.32442	58.2478	1.69257	0.552395	3.06406	0.00218358	0.00776223
ENSMUSG00000087968	Gm25395	predicted gene, 25395 [Source:MGI Symbol;Acc:MGI:5455172]	1	scaRNA	3.23349	3.40669	4.48975	4.12032	287.269	0.956789	0.316039	3.02744	0.00246635	0.00862744
ENSMUSG00000046573	Lyrm4	LYR motif containing 4 [Source:MGI Symbol;Acc:MGI:2683538]	13	protein_coding	1.60329	1.25466	1.03288	1.47057	341.787	0.187998	0.216439	0.868593	0.38507	0.52046
ENSMUSG00000024349	Tmem173	transmembrane protein 173 [Source:MGI Symbol;Acc:MGI:1919762]	18	protein_coding	3.53337	3.5569	4.31747	3.76489	1342.2	-0.567814	0.234548	-2.42089	0.0154826	0.0409585
ENSMUSG00000024583	Txnl1	thioredoxin-like 1 [Source:MGI Symbol;Acc:MGI:1860078]	18	protein_coding	4.79958	4.70423	4.20823	4.66604	2765.25	0.342313	0.217645	1.5728	0.115764	0.20976
ENSMUSG00000049670	Morn4	MORN repeat containing 4 [Source:MGI Symbol;Acc:MGI:2449568]	19	protein_coding	0.595102	0.461156	0.61712	1.39241	232.519	-0.617536	0.391187	-1.57862	0.114423	0.207891
ENSMUSG00000099021	Rn7s1	7S RNA 1 [Source:MGI Symbol;Acc:MGI:97950]	12	misc_RNA	12.5216	12.5216	12.5216	12.5216	1.00743e+06	-0.148617	0.190904	-0.77849	0.43628	0.569114
ENSMUSG00000024135	Srbd1	S1 RNA binding domain 1 [Source:MGI Symbol;Acc:MGI:1925836]	17	protein_coding	3.08126	3.05402	2.12612	2.96897	966.1	0.500598	0.23827	2.10096	0.0356441	0.0815216
ENSMUSG00000021993	Mipep	mitochondrial intermediate peptidase [Source:MGI Symbol;Acc:MGI:1917728]	14	protein_coding	1.90663	1.46138	1.19108	2.07988	512.271	0.0240696	0.359333	0.0669843	0.946594	0.965658
ENSMUSG00000041199	Rpusd1	RNA pseudouridylate synthase domain containing 1 [Source:MGI Symbol;Acc:MGI:1919186]	17	protein_coding	2.83533	3.18546	2.3385	2.61555	405.755	0.452905	0.201168	2.25138	0.0243616	0.0596152
ENSMUSG00000015599	Ttbk1	tau tubulin kinase 1 [Source:MGI Symbol;Acc:MGI:2147036]	17	protein_coding	-2.66446	-1.44	-4.4384	-4.09022	19.5891	2.53995	0.755885	3.36023	0.000778779	0.00316295
ENSMUSG00000036904	Fzd8	frizzled class receptor 8 [Source:MGI Symbol;Acc:MGI:108460]	18	protein_coding	3.19955	2.6764	4.22856	4.08053	1133.08	-1.31685	0.318039	-4.14052	3.47e-05	0.000208397
ENSMUSG00000024873	Cnih2	cornichon family AMPA receptor auxiliary protein 2 [Source:MGI Symbol;Acc:MGI:1277225]	19	protein_coding	-1.51095	-2.00917	-0.789552	-1.6979	56.6348	-0.903546	0.755746	-1.19557	0.231865	0.358191
ENSMUSG00000025212	Sfxn3	sideroflexin 3 [Source:MGI Symbol;Acc:MGI:2137679]	19	protein_coding	4.78146	5.32154	4.70721	3.94781	2690.94	0.641084	0.324006	1.97862	0.0478591	0.103894
ENSMUSG00000024174	Pot1b	protection of telomeres 1B [Source:MGI Symbol;Acc:MGI:1920086]	17	protein_coding	0.551104	0.681017	-0.371997	0.255887	189.165	0.712779	0.231031	3.0852	0.00203412	0.00730053
ENSMUSG00000023809	Rps6ka2	ribosomal protein S6 kinase, polypeptide 2 [Source:MGI Symbol;Acc:MGI:1342290]	17	protein_coding	1.2109	1.51292	2.11186	3.1032	976.997	-1.23014	0.305237	-4.03011	5.58e-05	0.000318444
ENSMUSG00000024644	Cndp2	CNDP dipeptidase 2 (metallopeptidase M20 family) [Source:MGI Symbol;Acc:MGI:1913304]	18	protein_coding	4.4295	4.39369	3.6334	4.26985	2059.32	0.480577	0.25017	1.921	0.0547318	0.115732
ENSMUSG00000024960	Plcb3	phospholipase C, beta 3 [Source:MGI Symbol;Acc:MGI:104778]	19	protein_coding	4.38784	4.30316	4.58013	4.17919	3422.55	-0.0486273	0.238072	-0.204255	0.838154	0.893965
ENSMUSG00000002326	Gmpr2	guanosine monophosphate reductase 2 [Source:MGI Symbol;Acc:MGI:1917903]	14	protein_coding	3.47764	3.4252	3.65913	3.88236	866.62	-0.420777	0.203621	-2.06647	0.0387843	0.0873932
ENSMUSG00000021703	Serinc5	serine incorporator 5 [Source:MGI Symbol;Acc:MGI:2444223]	13	protein_coding	5.94973	6.30438	5.83018	5.7677	8155.43	0.288224	0.267412	1.07783	0.28111	0.414062
ENSMUSG00000022307	Oxr1	oxidation resistance 1 [Source:MGI Symbol;Acc:MGI:2179326]	15	protein_coding	5.15888	5.30138	3.43223	3.81791	1441.77	1.44118	0.148645	9.69548	3.15e-22	2.08e-20
ENSMUSG00000040717	Il17rd	interleukin 17 receptor D [Source:MGI Symbol;Acc:MGI:2159727]	14	protein_coding	1.12501	2.02857	-0.0344735	-0.61797	398.844	1.95237	0.444611	4.39119	1.13e-05	7.66e-05
ENSMUSG00000025024	Smndc1	survival motor neuron domain containing 1 [Source:MGI Symbol;Acc:MGI:1923729]	19	protein_coding	4.70226	4.51513	3.86865	3.8862	1666.72	0.693018	0.160615	4.31477	1.6e-05	0.000104766
ENSMUSG00000002803	Btbd6	BTB (POZ) domain containing 6 [Source:MGI Symbol;Acc:MGI:3026623]	12	protein_coding	1.65306	2.00257	2.59717	2.46781	364.811	-0.814387	0.248205	-3.2811	0.00103402	0.00406076
ENSMUSG00000021392	Nol8	nucleolar protein 8 [Source:MGI Symbol;Acc:MGI:1918180]	13	protein_coding	3.68092	3.94128	2.91447	2.90932	1076.62	0.967866	0.234073	4.13488	3.55e-05	0.000213101
ENSMUSG00000052299	Ltn1	listerin E3 ubiquitin protein ligase 1 [Source:MGI Symbol;Acc:MGI:1926163]	16	protein_coding	4.2572	4.44946	4.43129	4.36996	3338.03	-0.00379697	0.125772	-0.0301893	0.975916	0.98361
ENSMUSG00000021714	Cenpk	centromere protein K [Source:MGI Symbol;Acc:MGI:1926210]	13	protein_coding	1.83573	2.25723	0.272849	2.03215	236.727	0.784665	0.531406	1.47658	0.139788	0.242361
ENSMUSG00000021427	Ssr1	signal sequence receptor, alpha [Source:MGI Symbol;Acc:MGI:105082]	13	protein_coding	6.37112	5.9836	6.32741	6.96178	9377.85	-0.49165	0.280978	-1.74978	0.080156	0.157508
ENSMUSG00000055839	Elob	elongin B [Source:MGI Symbol;Acc:MGI:1914923]	17	protein_coding	6.17211	6.15495	5.9994	6.24207	4321.02	-0.0878469	0.168422	-0.521589	0.601957	0.713976
ENSMUSG00000021752	Kctd6	potassium channel tetramerisation domain containing 6 [Source:MGI Symbol;Acc:MGI:1918643]	14	protein_coding	1.89138	2.47772	1.98236	1.51704	318.006	0.387538	0.276893	1.3996	0.161634	0.271541
ENSMUSG00000022359	Wdyhv1	WDYHV motif containing 1 [Source:MGI Symbol;Acc:MGI:1924023]	15	protein_coding	1.79035	2.04514	0.751416	1.23837	242.26	0.918294	0.282908	3.24591	0.00117077	0.00452367
ENSMUSG00000022200	Golph3	golgi phosphoprotein 3 [Source:MGI Symbol;Acc:MGI:1913879]	15	protein_coding	5.96752	6.31141	5.40189	5.2198	5573.67	0.847566	0.156271	5.42369	5.84e-08	6.65e-07
ENSMUSG00000062093	Gm10110	predicted gene 10110 [Source:MGI Symbol;Acc:MGI:3641718]	14	protein_coding	1.05499	0.604161	-2.41675	0.366416	66.179	1.38851	0.713664	1.9456	0.0517025	0.110548
ENSMUSG00000021572	Cep72	centrosomal protein 72 [Source:MGI Symbol;Acc:MGI:1921720]	13	protein_coding	1.09923	0.849061	-0.607733	0.913944	169.236	0.711143	0.436588	1.62886	0.103342	0.191994
ENSMUSG00000079414	Gm11110	predicted gene 11110 [Source:MGI Symbol;Acc:MGI:3779362]	17	protein_coding	-0.686767	-0.402692	-1.53	-2.0137	47.6407	1.06929	0.52729	2.02791	0.0425699	0.0944177
ENSMUSG00000035840	Lysmd3	LysM, putative peptidoglycan-binding, domain containing 3 [Source:MGI Symbol;Acc:MGI:1915906]	13	protein_coding	4.12076	4.11277	4.12802	3.53023	1549.17	0.273912	0.218672	1.25262	0.210345	0.332328
ENSMUSG00000051864	Tbc1d22a	TBC1 domain family, member 22a [Source:MGI Symbol;Acc:MGI:1289265]	15	protein_coding	3.1715	3.08418	2.51125	2.91987	736.316	0.369904	0.168161	2.1997	0.027828	0.0664535
ENSMUSG00000052713	Zfp608	zinc finger protein 608 [Source:MGI Symbol;Acc:MGI:2442338]	18	protein_coding	3.89678	3.72318	3.36235	2.4413	1603.44	0.847367	0.422384	2.00615	0.0448401	0.0984444
ENSMUSG00000074811	Hps6	Hermansky-Pudlak syndrome 6 [Source:MGI Symbol;Acc:MGI:2181763]	19	protein_coding	3.6464	3.74149	2.91737	2.82733	888.801	0.662683	0.132217	5.01208	5.38e-07	4.96e-06
ENSMUSG00000019487	Trip10	thyroid hormone receptor interactor 10 [Source:MGI Symbol;Acc:MGI:2146901]	17	protein_coding	4.21852	3.99324	4.23811	4.18304	2125.84	-0.0661092	0.188746	-0.350255	0.726148	0.813409
ENSMUSG00000015575	Atp6v0e	ATPase, H+ transporting, lysosomal V0 subunit E [Source:MGI Symbol;Acc:MGI:1328318]	17	protein_coding	4.23635	4.54239	4.61454	4.50585	2629.24	-0.114491	0.175579	-0.652076	0.514352	0.641352
ENSMUSG00000041362	Shtn1	shootin 1 [Source:MGI Symbol;Acc:MGI:1918903]	19	protein_coding	4.48883	4.36729	3.02194	2.96938	2143.25	1.4457	0.215372	6.71258	1.91e-11	3.87e-10
ENSMUSG00000054051	Ercc6	excision repair cross-complementing rodent repair deficiency, complementation group 6 [Source:MGI Symbol;Acc:MGI:1100494]	14	protein_coding	2.3904	2.41295	2.44557	2.07527	929.94	0.163488	0.183266	0.892083	0.372349	0.508034
ENSMUSG00000044645	Gm7334	predicted gene 7334 [Source:MGI Symbol;Acc:MGI:3647393]	17	protein_coding	3.69873	3.82556	3.60303	3.34778	393.003	0.558269	0.327145	1.70649	0.0879172	0.169379
ENSMUSG00000050321	Neto1	neuropilin (NRP) and tolloid (TLL)-like 1 [Source:MGI Symbol;Acc:MGI:2180216]	18	protein_coding	0.476036	0.889901	2.13178	1.94334	445.542	-1.30107	0.362581	-3.58834	0.000332786	0.00152353
ENSMUSG00000053137	Mapk11	mitogen-activated protein kinase 11 [Source:MGI Symbol;Acc:MGI:1338024]	15	protein_coding	2.11986	2.06856	1.54306	2.00133	423.813	0.162254	0.25887	0.626777	0.530805	0.655957
ENSMUSG00000065353	Snora73b	small nucleolar RNA, H/ACA box 73b [Source:MGI Symbol;Acc:MGI:4360049]	4	snoRNA	1.31318	1.28296	3.67626	3.20265	189.272	0.148215	0.272734	0.543444	0.586824	0.701669
ENSMUSG00000024622	Hmgxb3	HMG box domain containing 3 [Source:MGI Symbol;Acc:MGI:2441817]	18	protein_coding	3.84666	3.87627	3.98399	3.84032	2288.34	-0.0252017	0.128172	-0.196624	0.844122	0.898259
ENSMUSG00000022614	Lmf2	lipase maturation factor 2 [Source:MGI Symbol;Acc:MGI:2146015]	15	protein_coding	5.53834	5.57476	4.78952	5.03096	3645.4	0.461322	0.152332	3.0284	0.00245854	0.00860521
ENSMUSG00000019080	Mfsd3	major facilitator superfamily domain containing 3 [Source:MGI Symbol;Acc:MGI:1916822]	15	protein_coding	2.18604	2.49769	1.95782	2.28263	278.958	0.115292	0.294655	0.391276	0.695593	0.790142
ENSMUSG00000002768	Mea1	male enhanced antigen 1 [Source:MGI Symbol;Acc:MGI:96957]	17	protein_coding	4.72113	4.65567	4.76148	5.01518	1314.01	-0.158505	0.169555	-0.93483	0.349876	0.486873
ENSMUSG00000068246	Apol9b	apolipoprotein L 9b [Source:MGI Symbol;Acc:MGI:1919148]	15	protein_coding	3.68493	3.67786	4.91595	2.93589	1027.03	-0.597273	0.761816	-0.784012	0.433033	0.56631
ENSMUSG00000032783	Troap	trophinin associated protein [Source:MGI Symbol;Acc:MGI:1925983]	15	protein_coding	3.82271	3.41506	1.80791	3.48244	788.687	0.705388	0.493466	1.42946	0.152873	0.260374
ENSMUSG00000039242	B3galnt2	UDP-GalNAc:betaGlcNAc beta 1,3-galactosaminyltransferase, polypeptide 2 [Source:MGI Symbol;Acc:MGI:2145517]	13	protein_coding	3.96478	3.86333	3.49464	3.79534	2119.55	0.305291	0.155121	1.96808	0.0490589	0.106076
ENSMUSG00000023932	Cdc5l	cell division cycle 5-like (S. pombe) [Source:MGI Symbol;Acc:MGI:1918952]	17	protein_coding	4.44805	4.40316	3.98964	4.434	2792.83	0.251179	0.205653	1.22138	0.221944	0.346652
ENSMUSG00000024036	Slc37a1	solute carrier family 37 (glycerol-3-phosphate transporter), member 1 [Source:MGI Symbol;Acc:MGI:2446181]	17	protein_coding	-0.582475	0.109043	-2.79362	-2.02391	65.9988	2.0265	0.469888	4.31274	1.61e-05	0.00010553
ENSMUSG00000024059	Clip4	CAP-GLY domain containing linker protein family, member 4 [Source:MGI Symbol;Acc:MGI:1919100]	17	protein_coding	-2.04884	-1.12788	-2.87875	-2.36149	39.6677	0.824099	0.564056	1.46102	0.144009	0.248048
ENSMUSG00000057440	Mpp7	membrane protein, palmitoylated 7 (MAGUK p55 subfamily member 7) [Source:MGI Symbol;Acc:MGI:1922989]	18	protein_coding	3.23863	3.38288	2.9467	3.27384	885.064	0.17028	0.209379	0.813261	0.416069	0.550127
ENSMUSG00000033186	Mzt1	mitotic spindle organizing protein 1 [Source:MGI Symbol;Acc:MGI:1924039]	14	protein_coding	3.1392	3.04208	3.0285	3.23238	832.742	-0.0610191	0.187715	-0.325063	0.745134	0.826689
ENSMUSG00000016637	Ift27	intraflagellar transport 27 [Source:MGI Symbol;Acc:MGI:1914292]	15	protein_coding	1.30258	1.20559	1.79464	2.02292	422.199	-0.625874	0.211958	-2.95282	0.00314886	0.0106386
ENSMUSG00000021319	Sfrp4	secreted frizzled-related protein 4 [Source:MGI Symbol;Acc:MGI:892010]	13	protein_coding	3.82754	4.09168	1.23837	1.89015	643.232	2.26688	0.305621	7.41726	1.2e-13	3.36e-12
ENSMUSG00000041168	Lonp1	lon peptidase 1, mitochondrial [Source:MGI Symbol;Acc:MGI:1921392]	17	protein_coding	5.46017	5.58373	5.20601	5.68015	6111.06	0.0685796	0.269189	0.254764	0.798906	0.867263
ENSMUSG00000068015	Lrch1	leucine-rich repeats and calponin homology (CH) domain containing 1 [Source:MGI Symbol;Acc:MGI:2443390]	14	protein_coding	1.71503	2.11637	0.715503	0.773855	317.718	1.20624	0.297502	4.05455	5.02e-05	0.000290746
ENSMUSG00000071647	Eml3	echinoderm microtubule associated protein like 3 [Source:MGI Symbol;Acc:MGI:2387612]	19	protein_coding	4.72517	4.72565	4.50303	4.37562	2502.32	0.27953	0.121982	2.29157	0.0219303	0.0546752
ENSMUSG00000105115	Rnu3b2	U3B small nuclear RNA 2 [Source:MGI Symbol;Acc:MGI:97986]	11	snoRNA	1.68307	0.501306	1.93238	1.74686	64.8874	1.70004	0.742589	2.28934	0.0220597	0.0549059
ENSMUSG00000051934	Spats2	spermatogenesis associated, serine-rich 2 [Source:MGI Symbol;Acc:MGI:1919822]	15	protein_coding	3.58133	3.24451	3.63259	3.73434	2137.04	-0.236494	0.170191	-1.38958	0.164656	0.275618
ENSMUSG00000064387	Snora73a	small nucleolar RNA, H/ACA box 73a [Source:MGI Symbol;Acc:MGI:4360046]	4	snoRNA	1.5817	1.59618	3.23075	3.05158	193.49	0.714372	0.278632	2.56385	0.0103517	0.0294451
ENSMUSG00000058569	Tmed9	transmembrane p24 trafficking protein 9 [Source:MGI Symbol;Acc:MGI:1914761]	13	protein_coding	6.62105	6.44153	6.59711	6.65437	6050.7	-0.270993	0.146498	-1.8498	0.064342	0.131877
ENSMUSG00000024287	Thoc1	THO complex 1 [Source:MGI Symbol;Acc:MGI:1919668]	18	protein_coding	3.23671	3.31823	2.48215	2.99221	1043.53	0.57674	0.26322	2.1911	0.0284446	0.0676611
ENSMUSG00000023020	Cox14	cytochrome c oxidase assembly protein 14 [Source:MGI Symbol;Acc:MGI:1913629]	15	protein_coding	5.42215	5.41079	5.0206	5.00909	1494.78	0.411716	0.148366	2.77501	0.00552006	0.0171717
ENSMUSG00000005148	Klf5	Kruppel-like factor 5 [Source:MGI Symbol;Acc:MGI:1338056]	14	protein_coding	2.66478	2.8542	1.6235	2.1517	558.032	0.828374	0.29251	2.83195	0.00462654	0.0147721
ENSMUSG00000045903	Npas4	neuronal PAS domain protein 4 [Source:MGI Symbol;Acc:MGI:2664186]	19	protein_coding	-3.36495	-3.53908	-0.298022	-4.4384	60.2002	-2.92531	1.21619	-2.40531	0.0161589	0.0424713
ENSMUSG00000024317	Rnf138	ring finger protein 138 [Source:MGI Symbol;Acc:MGI:1929211]	18	protein_coding	2.09031	2.04631	2.15062	1.80292	482.479	0.156164	0.197061	0.792463	0.428091	0.561707
ENSMUSG00000052369	Tmem106c	transmembrane protein 106C [Source:MGI Symbol;Acc:MGI:1196384]	15	protein_coding	3.01903	3.07665	2.37087	2.00076	448.35	0.788968	0.226933	3.47666	0.000507707	0.00220263
ENSMUSG00000015533	Itga2	integrin alpha 2 [Source:MGI Symbol;Acc:MGI:96600]	13	protein_coding	1.05076	2.13011	-4.06126	-5.85093	117.262	6.70959	0.974092	6.88804	5.66e-12	1.25e-10
ENSMUSG00000092074	Dynlt1a	dynein light chain Tctex-type 1A [Source:MGI Symbol;Acc:MGI:3807506]	17	protein_coding	2.32552	2.1895	1.10077	2.09199	309.364	0.455109	0.36824	1.2359	0.216495	0.339831
ENSMUSG00000021279	Cdc42bpb	CDC42 binding protein kinase beta [Source:MGI Symbol;Acc:MGI:2136459]	12	protein_coding	4.87205	4.83248	5.32314	5.3389	7030.61	-0.450685	0.120885	-3.72822	0.000192841	0.000947822
ENSMUSG00000043190	Rfesd	Rieske (Fe-S) domain containing [Source:MGI Symbol;Acc:MGI:2145198]	13	protein_coding	1.17358	0.879879	1.51082	1.32755	205.887	-0.338296	0.280739	-1.20502	0.228196	0.353976
ENSMUSG00000023892	Zfp51	zinc finger protein 51 [Source:MGI Symbol;Acc:MGI:99198]	17	protein_coding	1.52252	1.80855	1.56405	1.38528	284.964	0.209484	0.194433	1.07741	0.281298	0.414229
ENSMUSG00000024258	Polr2d	polymerase (RNA) II (DNA directed) polypeptide D [Source:MGI Symbol;Acc:MGI:1916491]	18	protein_coding	3.6019	3.41068	3.16016	3.33224	781.085	0.185279	0.23796	0.778615	0.436207	0.569074
ENSMUSG00000060450	Rnf14	ring finger protein 14 [Source:MGI Symbol;Acc:MGI:1929668]	18	protein_coding	4.41904	4.48225	4.6005	4.41493	2332.86	-0.00221205	0.142727	-0.0154985	0.987634	0.99155
ENSMUSG00000038042	Ptpdc1	protein tyrosine phosphatase domain containing 1 [Source:MGI Symbol;Acc:MGI:2145430]	13	protein_coding	0.421374	0.660373	-0.0693409	0.292444	218.729	0.521228	0.243604	2.13966	0.0323825	0.0752937
ENSMUSG00000033885	Pxk	PX domain containing serine/threonine kinase [Source:MGI Symbol;Acc:MGI:1289230]	14	protein_coding	3.08418	3.20985	4.78196	4.04798	3105.83	-1.29357	0.319312	-4.05111	5.1e-05	0.000294426
ENSMUSG00000065251	Gm23971	predicted gene, 23971 [Source:MGI Symbol;Acc:MGI:5453748]	11	snRNA	0.819987	1.15799	2.0481	1.32442	58.2478	1.69257	0.552395	3.06406	0.00218358	0.00776223
ENSMUSG00000032735	Ablim3	actin binding LIM protein family, member 3 [Source:MGI Symbol;Acc:MGI:2442582]	18	protein_coding	0.552053	0.661434	-4.92556	-4.2542	59.028	5.45569	0.76029	7.1758	7.19e-13	1.8e-11
ENSMUSG00000024049	Myom1	myomesin 1 [Source:MGI Symbol;Acc:MGI:1341430]	17	protein_coding	-1.51095	-1.07812	-3.18725	-2.99109	31.6578	1.5848	0.535426	2.95989	0.0030775	0.0104316
ENSMUSG00000021890	Eaf1	ELL associated factor 1 [Source:MGI Symbol;Acc:MGI:1921677]	14	protein_coding	4.45176	4.40041	4.13586	4.32091	1992.93	0.197377	0.195358	1.01033	0.312335	0.448297
ENSMUSG00000001700	Gramd3	GRAM domain containing 3 [Source:MGI Symbol;Acc:MGI:1914815]	18	protein_coding	0.993953	0.778302	1.21018	1.3124	426.82	-0.355603	0.225722	-1.57541	0.115163	0.209009
ENSMUSG00000022360	Atad2	ATPase family, AAA domain containing 2 [Source:MGI Symbol;Acc:MGI:1917722]	15	protein_coding	6.24874	6.46266	3.49582	4.90462	4812.03	1.94696	0.438158	4.44351	8.85e-06	6.15e-05
ENSMUSG00000022887	Masp1	mannan-binding lectin serine peptidase 1 [Source:MGI Symbol;Acc:MGI:88492]	16	protein_coding	1.3124	1.71568	2.79257	2.83187	1067.9	-1.24514	0.294196	-4.23235	2.31e-05	0.000144919
ENSMUSG00000041840	Haus1	HAUS augmin-like complex, subunit 1 [Source:MGI Symbol;Acc:MGI:2385076]	18	protein_coding	2.66019	2.68228	1.35007	2.59102	460.253	0.486505	0.439847	1.10608	0.268693	0.400338
ENSMUSG00000040446	Rprd1a	regulation of nuclear pre-mRNA domain containing 1A [Source:MGI Symbol;Acc:MGI:2385066]	18	protein_coding	3.47132	3.4789	4.43632	4.40777	2682.86	-0.887305	0.165497	-5.36146	8.26e-08	9.1e-07
ENSMUSG00000035078	Mtmr9	myotubularin related protein 9 [Source:MGI Symbol;Acc:MGI:2442842]	14	protein_coding	3.70575	3.77369	4.45316	4.05087	1777.65	-0.473066	0.166694	-2.83793	0.00454074	0.0145571
ENSMUSG00000024259	Slc25a46	solute carrier family 25, member 46 [Source:MGI Symbol;Acc:MGI:1914703]	18	protein_coding	2.91821	3.20665	3.92455	3.70729	1421.21	-0.670225	0.202754	-3.30561	0.000947691	0.00376134
ENSMUSG00000021254	Gpatch2l	G patch domain containing 2 like [Source:MGI Symbol;Acc:MGI:1917623]	12	protein_coding	1.93657	1.94637	2.95086	2.24867	840.624	-0.649898	0.285378	-2.27732	0.0227671	0.0563635
ENSMUSG00000041915	Ammecr1l	AMME chromosomal region gene 1-like [Source:MGI Symbol;Acc:MGI:2442711]	18	protein_coding	4.00343	3.88986	4.50641	4.11234	2157.36	-0.317544	0.176755	-1.79652	0.0724125	0.144879
ENSMUSG00000043501	Lgals2	lectin, galactose-binding, soluble 2 [Source:MGI Symbol;Acc:MGI:895068]	15	protein_coding	4.03151	3.47854	4.50062	3.99285	797.845	-0.551521	0.548711	-1.00512	0.314839	0.450878
ENSMUSG00000022350	Washc5	WASH complex subunit 5 [Source:MGI Symbol;Acc:MGI:2146110]	15	protein_coding	5.09684	5.61883	4.41493	4.74525	4073.06	0.806477	0.268511	3.00351	0.00266883	0.00922104
ENSMUSG00000022241	Tars	threonyl-tRNA synthetase [Source:MGI Symbol;Acc:MGI:106314]	15	protein_coding	5.90733	5.6561	5.32704	5.96628	5234.29	0.099238	0.265272	0.374099	0.708331	0.799994
ENSMUSG00000071662	Polr2g	polymerase (RNA) II (DNA directed) polypeptide G [Source:MGI Symbol;Acc:MGI:1914960]	19	protein_coding	5.54551	5.32232	4.03018	4.4331	1716.29	1.08532	0.239194	4.5374	5.7e-06	4.16e-05
ENSMUSG00000033960	9430020K01Rik	RIKEN cDNA 9430020K01 gene [Source:MGI Symbol;Acc:MGI:2685174]	18	protein_coding	4.60575	4.7646	3.84707	4.30085	2993.61	0.614186	0.182557	3.36435	0.000767233	0.00312552
ENSMUSG00000054263	Lifr	leukemia inhibitory factor receptor [Source:MGI Symbol;Acc:MGI:96788]	15	protein_coding	4.55415	4.30409	4.64462	3.87747	3880.44	0.114531	0.432583	0.26476	0.791194	0.862519
ENSMUSG00000094724	Rnaset2b	ribonuclease T2B [Source:MGI Symbol;Acc:MGI:3702087]	17	protein_coding	1.09847	0.895971	3.41954	2.89133	829.404	-2.10833	0.230873	-9.132	6.72e-20	3.47e-18
ENSMUSG00000039007	Cpq	carboxypeptidase Q [Source:MGI Symbol;Acc:MGI:1889205]	15	protein_coding	2.93833	3.26509	4.69183	3.09857	1276	-1.30345	0.649835	-2.00582	0.0448753	0.0984935
ENSMUSG00000046668	Cxxc5	CXXC finger 5 [Source:MGI Symbol;Acc:MGI:1914643]	18	protein_coding	3.40146	3.61779	1.91776	1.4858	1081.22	1.83492	0.260789	7.03603	1.98e-12	4.65e-11
ENSMUSG00000052253	Zfp622	zinc finger protein 622 [Source:MGI Symbol;Acc:MGI:1289282]	15	protein_coding	4.55601	4.66702	3.79138	3.85594	1517.63	0.782122	0.201351	3.88438	0.000102593	0.000547991
ENSMUSG00000022309	Angpt1	angiopoietin 1 [Source:MGI Symbol;Acc:MGI:108448]	15	protein_coding	-1.1664	-1.69353	-3.40797	-2.8708	30.2239	1.45089	0.911837	1.59118	0.11157	0.20395
ENSMUSG00000057506	Bloc1s2	biogenesis of lysosomal organelles complex-1, subunit 2 [Source:MGI Symbol;Acc:MGI:1920939]	19	protein_coding	3.63549	3.43628	2.17352	2.67368	572.578	0.99573	0.29283	3.40037	0.000672952	0.0027992
ENSMUSG00000003354	Ccdc65	coiled-coil domain containing 65 [Source:MGI Symbol;Acc:MGI:2146001]	15	protein_coding	-1.10663	-0.742932	-2.05873	-2.8708	44.8307	1.22225	0.59324	2.0603	0.0393697	0.0884302
ENSMUSG00000034152	Exoc3	exocyst complex component 3 [Source:MGI Symbol;Acc:MGI:2443972]	13	protein_coding	3.43388	3.413	3.39553	3.22595	1471.32	0.174134	0.133871	1.30076	0.193341	0.311327
ENSMUSG00000079614	Seh1l	SEH1-like (S. cerevisiae [Source:MGI Symbol;Acc:MGI:1919374]	18	protein_coding	4.46626	4.41588	4.56002	4.62292	2397.55	-0.0988883	0.129573	-0.763189	0.445351	0.57691
ENSMUSG00000024098	Twsg1	twisted gastrulation BMP signaling modulator 1 [Source:MGI Symbol;Acc:MGI:2137520]	17	protein_coding	5.75791	5.84428	6.234	5.96501	8619.06	-0.283451	0.226002	-1.2542	0.209771	0.331616
ENSMUSG00000023800	Tiam2	T cell lymphoma invasion and metastasis 2 [Source:MGI Symbol;Acc:MGI:1344338]	17	protein_coding	0.486829	-0.601294	2.07708	2.58589	436.345	-2.35433	0.351803	-6.69219	2.2e-11	4.4e-10
ENSMUSG00000050846	Zfp623	zinc finger protein 623 [Source:MGI Symbol;Acc:MGI:1926084]	15	protein_coding	3.11606	3.30687	3.39322	2.61694	779.139	0.125134	0.306919	0.407709	0.683487	0.780671
ENSMUSG00000022526	Zfp251	zinc finger protein 251 [Source:MGI Symbol;Acc:MGI:1918841]	15	protein_coding	3.53762	3.54125	4.13541	4.01825	1433.31	-0.490705	0.122026	-4.02133	5.79e-05	0.000328992
ENSMUSG00000033220	Rac2	RAS-related C3 botulinum substrate 2 [Source:MGI Symbol;Acc:MGI:97846]	15	protein_coding	-1.54457	-1.22208	-6.3685	-6.87252	10.0094	7.9704	2.0977	3.79958	0.000144939	0.000737496
ENSMUSG00000029490	Mfsd7a	major facilitator superfamily domain containing 7A [Source:MGI Symbol;Acc:MGI:2442629]	5	protein_coding	-2.14939	-1.57938	-2.88649	-2.2235	24.2678	0.397839	0.639212	0.62239	0.533686	0.658183
ENSMUSG00000023915	Tnfrsf21	tumor necrosis factor receptor superfamily, member 21 [Source:MGI Symbol;Acc:MGI:2151075]	17	protein_coding	2.73264	2.83875	2.3952	2.45847	948.004	0.375428	0.245104	1.53171	0.125594	0.223558
ENSMUSG00000024589	Nedd4l	neural precursor cell expressed, developmentally down-regulated gene 4-like [Source:MGI Symbol;Acc:MGI:1933754]	18	protein_coding	4.21288	4.39146	2.88487	3.10562	1172.28	1.20745	0.208584	5.78879	7.09e-09	9.79e-08
ENSMUSG00000071180	Smim15	small integral membrane protein 15 [Source:MGI Symbol;Acc:MGI:1922866]	13	protein_coding	4.61949	4.9148	4.66702	4.59475	957.097	0.09027	0.15365	0.587505	0.556865	0.677678
ENSMUSG00000024068	Spast	spastin [Source:MGI Symbol;Acc:MGI:1858896]	17	protein_coding	3.45107	3.43548	3.35441	3.31163	1632.44	0.159386	0.121941	1.30708	0.191187	0.308672
ENSMUSG00000022554	Hgh1	HGH1 homolog [Source:MGI Symbol;Acc:MGI:1930628]	15	protein_coding	3.99163	4.16544	2.9059	3.19035	824.873	0.87495	0.301764	2.89945	0.0037382	0.0123076
ENSMUSG00000022749	Tbc1d23	TBC1 domain family, member 23 [Source:MGI Symbol;Acc:MGI:1914831]	16	protein_coding	3.33614	3.27751	2.97189	2.3149	1469.31	0.67633	0.277163	2.44019	0.0146795	0.0392672
ENSMUSG00000003546	Klc4	kinesin light chain 4 [Source:MGI Symbol;Acc:MGI:1922014]	17	protein_coding	2.40844	2.87816	2.4526	2.47276	608.54	0.254911	0.25272	1.00867	0.313134	0.449059
ENSMUSG00000024271	Elp2	elongator acetyltransferase complex subunit 2 [Source:MGI Symbol;Acc:MGI:1889642]	18	protein_coding	4.36818	4.34925	4.55813	4.64462	2799.6	-0.191893	0.106302	-1.80517	0.0710488	0.142805
ENSMUSG00000096206	Gm22317	predicted gene, 22317 [Source:MGI Symbol;Acc:MGI:5452094]	12	snRNA	-0.333528	0.132743	0.434166	-0.189925	39.1232	2.17128	0.572181	3.79473	0.000147801	0.000748373
ENSMUSG00000021431	Snrnp48	small nuclear ribonucleoprotein 48 (U11/U12) [Source:MGI Symbol;Acc:MGI:1915047]	13	protein_coding	3.61648	3.75376	2.62072	2.81286	883.888	1.03782	0.322709	3.21596	0.00130007	0.0049352
ENSMUSG00000063888	Rpl7l1	ribosomal protein L7-like 1 [Source:MGI Symbol;Acc:MGI:1913479]	17	protein_coding	5.16649	5.11793	5.39234	5.48933	3498.94	-0.387286	0.13617	-2.84413	0.00445331	0.0143075
ENSMUSG00000046805	Mpeg1	macrophage expressed gene 1 [Source:MGI Symbol;Acc:MGI:1333743]	19	protein_coding	5.03871	5.55712	0.802189	-0.249747	466.812	4.83596	0.643859	7.5109	5.87e-14	1.73e-12
ENSMUSG00000098641	Rnu3b4	U3B small nuclear RNA 4 [Source:MGI Symbol;Acc:MGI:97988]	11	snoRNA	-2.84041	0.898561	-1.2126	1.03132	41.0061	1.71265	1.1326	1.51214	0.130499	0.229759
ENSMUSG00000038175	Mylip	myosin regulatory light chain interacting protein [Source:MGI Symbol;Acc:MGI:2388271]	13	protein_coding	-0.358067	-0.0519974	1.0817	-0.000369832	163.867	-0.769315	0.465448	-1.65285	0.0983618	0.184882
ENSMUSG00000022610	Mapk12	mitogen-activated protein kinase 12 [Source:MGI Symbol;Acc:MGI:1353438]	15	protein_coding	2.77349	3.07209	2.65839	2.83875	735.625	0.168331	0.182179	0.923988	0.355493	0.492016
ENSMUSG00000041130	Zfp598	zinc finger protein 598 [Source:MGI Symbol;Acc:MGI:2670965]	17	protein_coding	4.37091	4.49535	4.10397	4.34152	2487.91	0.191268	0.147438	1.29728	0.194535	0.312836
ENSMUSG00000051166	Eml5	echinoderm microtubule associated protein like 5 [Source:MGI Symbol;Acc:MGI:2442513]	12	protein_coding	1.43287	1.17441	-0.688941	-0.402692	214.086	1.85738	0.318802	5.82611	5.67e-09	8.03e-08
ENSMUSG00000045316	Fahd1	fumarylacetoacetate hydrolase domain containing 1 [Source:MGI Symbol;Acc:MGI:1915886]	17	protein_coding	2.43321	2.71495	2.46831	2.60584	150.016	0.317126	0.248384	1.27676	0.201688	0.321909
ENSMUSG00000022868	Ahsg	alpha-2-HS-glycoprotein [Source:MGI Symbol;Acc:MGI:107189]	16	protein_coding	1.45857	2.03449	2.19496	1.93779	266.583	-0.361286	0.570336	-0.633462	0.526432	0.651934
ENSMUSG00000025280	Polr3a	polymerase (RNA) III (DNA directed) polypeptide A [Source:MGI Symbol;Acc:MGI:2681836]	14	protein_coding	2.98102	3.25015	2.7136	2.98685	1120.21	0.324909	0.223639	1.45283	0.146272	0.251171
ENSMUSG00000045664	Cdc42ep2	CDC42 effector protein (Rho GTPase binding) 2 [Source:MGI Symbol;Acc:MGI:1929744]	19	protein_coding	3.19587	2.58025	3.77245	3.89317	1075.48	-0.962179	0.252059	-3.81728	0.000134931	0.000693409
ENSMUSG00000034525	Ice1	interactor of little elongation complex ELL subunit 1 [Source:MGI Symbol;Acc:MGI:2385865]	13	protein_coding	4.77106	4.86882	4.73594	4.51322	4524.53	0.200545	0.160929	1.24617	0.212702	0.335026
ENSMUSG00000060950	Trmt61a	tRNA methyltransferase 61A [Source:MGI Symbol;Acc:MGI:2443487]	12	protein_coding	1.29866	1.36869	1.091	1.6738	293.253	-0.225642	0.324639	-0.695056	0.48702	0.616491
ENSMUSG00000022844	Pdia5	protein disulfide isomerase associated 5 [Source:MGI Symbol;Acc:MGI:1919849]	16	protein_coding	2.10387	1.63772	2.61377	2.7073	1107.05	-0.72227	0.21124	-3.4192	0.00062806	0.00264277
ENSMUSG00000031862	Atp13a1	ATPase type 13A1 [Source:MGI Symbol;Acc:MGI:2180801]	8	protein_coding	4.80071	4.89464	5.03034	5.17388	4055.43	-0.229278	0.133819	-1.71334	0.0866494	0.167566
ENSMUSG00000051098	Mblac2	metallo-beta-lactamase domain containing 2 [Source:MGI Symbol;Acc:MGI:1920102]	13	protein_coding	-0.914494	-1.46624	-2.26743	-1.29569	51.8386	0.396376	0.488734	0.811027	0.41735	0.551333
ENSMUSG00000033730	Egr3	early growth response 3 [Source:MGI Symbol;Acc:MGI:1306780]	14	protein_coding	-3.68229	-4.2542	-1.07812	-2.58257	99.6756	-3.23865	1.16001	-2.79191	0.00523971	0.0164406
ENSMUSG00000035258	Abi3bp	ABI gene family, member 3 (NESH) binding protein [Source:MGI Symbol;Acc:MGI:2444583]	16	protein_coding	-0.71585	-1.30572	1.07935	-0.123442	123.431	-1.66373	0.831668	-2.00047	0.0454492	0.0995212
ENSMUSG00000022752	Tomm70a	translocase of outer mitochondrial membrane 70 homolog A (yeast) [Source:MGI Symbol;Acc:MGI:106295]	16	protein_coding	5.15625	5.03871	4.81707	5.28106	4279.46	0.0705788	0.239765	0.294367	0.768478	0.844447
ENSMUSG00000063576	Klhdc3	kelch domain containing 3 [Source:MGI Symbol;Acc:MGI:2651568]	17	protein_coding	4.81431	4.59856	5.36027	5.31247	3431.77	-0.73449	0.175249	-4.19112	2.78e-05	0.000171074
ENSMUSG00000042705	Commd10	COMM domain containing 10 [Source:MGI Symbol;Acc:MGI:1916706]	18	protein_coding	2.39569	2.02292	2.05505	2.51365	865.548	-0.0397229	0.203306	-0.195385	0.845092	0.898945
ENSMUSG00000046230	Vps13a	vacuolar protein sorting 13A [Source:MGI Symbol;Acc:MGI:2444304]	19	protein_coding	5.39311	5.45854	4.9583	4.86714	4653.26	0.519642	0.146104	3.55666	0.000375602	0.00168958
ENSMUSG00000056851	Pcbp2	poly(rC) binding protein 2 [Source:MGI Symbol;Acc:MGI:108202]	15	protein_coding	7.26082	7.29199	6.97016	7.1841	15318.9	0.105004	0.134904	0.778359	0.436357	0.56916
ENSMUSG00000021240	Abcd4	ATP-binding cassette, sub-family D (ALD), member 4 [Source:MGI Symbol;Acc:MGI:1349217]	12	protein_coding	1.40327	1.29265	2.13711	1.80037	386.683	-0.545646	0.207497	-2.62966	0.00854704	0.0250004
ENSMUSG00000022130	Tgds	TDP-glucose 4,6-dehydratase [Source:MGI Symbol;Acc:MGI:1923605]	14	protein_coding	2.0212	1.5713	2.31386	2.24804	465.248	-0.411544	0.194112	-2.12013	0.0339949	0.0785071
ENSMUSG00000022295	Atp6v1c1	ATPase, H+ transporting, lysosomal V1 subunit C1 [Source:MGI Symbol;Acc:MGI:1913585]	15	protein_coding	4.83631	4.98843	3.50271	3.88944	2032.96	1.24546	0.231854	5.37172	7.8e-08	8.62e-07
ENSMUSG00000069833	Ahnak	AHNAK nucleoprotein (desmoyokin) [Source:MGI Symbol;Acc:MGI:1316648]	19	protein_coding	10.0459	10.1863	9.2679	8.91763	143482	0.757239	0.300889	2.51667	0.011847	0.0328761
ENSMUSG00000024245	Tmem178	transmembrane protein 178 [Source:MGI Symbol;Acc:MGI:1915277]	17	protein_coding	-3.78497	-4.0316	1.59131	0.458836	310.591	-5.54342	0.744645	-7.44438	9.74e-14	2.79e-12
ENSMUSG00000024530	Prelid3a	PRELI domain containing 3A [Source:MGI Symbol;Acc:MGI:2442865]	18	protein_coding	-0.552085	-0.837443	-1.7666	-0.491689	56.8972	0.25453	0.625259	0.407079	0.68395	0.781067
ENSMUSG00000058881	Zfp516	zinc finger protein 516 [Source:MGI Symbol;Acc:MGI:2443957]	18	protein_coding	4.10777	4.0772	5.20465	4.94611	5341.93	-0.977377	0.213148	-4.58544	4.53e-06	3.39e-05
ENSMUSG00000021391	Cenpp	centromere protein P [Source:MGI Symbol;Acc:MGI:1913586]	13	protein_coding	0.594161	0.358355	-1.30257	0.697224	137.546	0.535585	0.585108	0.91536	0.360002	0.496334
ENSMUSG00000050244	Heatr1	HEAT repeat containing 1 [Source:MGI Symbol;Acc:MGI:2442524]	13	protein_coding	4.65007	4.59567	3.72513	4.32535	2654.96	0.613232	0.296368	2.06916	0.038531	0.0869539
ENSMUSG00000096205	Gm22068	predicted gene, 22068 [Source:MGI Symbol;Acc:MGI:5451845]	11	snRNA	-0.333528	0.132743	0.434166	-0.189925	39.1232	2.17128	0.572181	3.79473	0.000147801	0.000748373
ENSMUSG00000042406	Atf4	activating transcription factor 4 [Source:MGI Symbol;Acc:MGI:88096]	15	protein_coding	7.44345	7.34189	6.76177	7.43955	8914.03	0.0295866	0.266681	0.110944	0.911661	0.943126
ENSMUSG00000021395	Spin1	spindlin 1 [Source:MGI Symbol;Acc:MGI:109242]	13	protein_coding	5.14253	5.33589	5.36649	5.09751	5599.96	0.00668582	0.192936	0.034653	0.972356	0.98157
ENSMUSG00000016541	Atxn10	ataxin 10 [Source:MGI Symbol;Acc:MGI:1859293]	15	protein_coding	4.99506	5.28539	4.53583	4.20092	3661.14	0.766322	0.235015	3.26073	0.00111124	0.00432228
ENSMUSG00000053559	Smagp	small cell adhesion glycoprotein [Source:MGI Symbol;Acc:MGI:2448476]	15	protein_coding	-0.0945566	-0.253219	-6.15355	-4.88767	23.9367	6.53355	1.30004	5.02566	5.02e-07	4.67e-06
ENSMUSG00000022615	Tymp	thymidine phosphorylase [Source:MGI Symbol;Acc:MGI:1920212]	15	protein_coding	-0.287701	0.226776	-0.761489	-0.601294	73.1553	0.457061	0.376505	1.21396	0.224764	0.350123
ENSMUSG00000074922	Fam122a	family with sequence similarity 122, member A [Source:MGI Symbol;Acc:MGI:1915284]	19	protein_coding	1.84976	1.98761	1.13817	1.77223	148.124	0.901436	0.353095	2.55295	0.0106814	0.0302226
ENSMUSG00000091387	Gcnt4	glucosaminyl (N-acetyl) transferase 4, core 2 (beta-1,6-N-acetylglucosaminyltransferase) [Source:MGI Symbol;Acc:MGI:2684919]	13	protein_coding	-1.44346	-0.375398	-2.32558	-3.83829	40.4242	1.87074	0.816858	2.29017	0.0220117	0.0548576
ENSMUSG00000005718	Tfap4	transcription factor AP4 [Source:MGI Symbol;Acc:MGI:103239]	16	protein_coding	2.15889	2.53306	0.616177	2.06678	349.263	0.875891	0.50951	1.71909	0.0855989	0.165968
ENSMUSG00000053799	Exoc6	exocyst complex component 6 [Source:MGI Symbol;Acc:MGI:1351611]	19	protein_coding	3.71952	4.10233	2.14725	2.10387	1169.8	1.8194	0.212813	8.5493	1.24e-17	5.35e-16
ENSMUSG00000061130	Ppm1b	protein phosphatase 1B, magnesium dependent, beta isoform [Source:MGI Symbol;Acc:MGI:101841]	17	protein_coding	3.83796	3.81557	3.57351	3.65393	2186.48	0.24608	0.111958	2.19797	0.0279509	0.0667005
ENSMUSG00000043683	Fem1a	feminization 1 homolog a (C. elegans) [Source:MGI Symbol;Acc:MGI:1335089]	17	protein_coding	4.20609	4.21722	4.58508	4.54388	2318.57	-0.452035	0.122672	-3.68492	0.000228778	0.00110147
ENSMUSG00000011179	Odc1	ornithine decarboxylase, structural 1 [Source:MGI Symbol;Acc:MGI:97402]	12	protein_coding	5.34332	5.36183	6.31676	6.7521	5749.87	-1.30847	0.312847	-4.18245	2.88e-05	0.000176757
ENSMUSG00000021650	Ptcd2	pentatricopeptide repeat domain 2 [Source:MGI Symbol;Acc:MGI:1916177]	13	protein_coding	2.96365	2.88614	2.08527	2.78156	677.84	0.495702	0.289329	1.71328	0.0866606	0.167566
ENSMUSG00000033417	Cacul1	CDK2 associated, cullin domain 1 [Source:MGI Symbol;Acc:MGI:1926082]	19	protein_coding	4.91652	5.1815	3.97826	4.35058	3746.99	0.89845	0.19982	4.4963	6.91e-06	4.94e-05
ENSMUSG00000035372	1810055G02Rik	RIKEN cDNA 1810055G02 gene [Source:MGI Symbol;Acc:MGI:1919306]	19	protein_coding	4.78683	4.60193	4.23592	4.17171	2340.31	0.454787	0.125612	3.62056	0.000293961	0.00137056
ENSMUSG00000044147	Arf6	ADP-ribosylation factor 6 [Source:MGI Symbol;Acc:MGI:99435]	12	protein_coding	6.088	6.28969	6.12367	6.26253	3895.32	-0.150031	0.196087	-0.765124	0.444198	0.575917
ENSMUSG00000024844	Banf1	barrier to autointegration factor 1 [Source:MGI Symbol;Acc:MGI:1346330]	19	protein_coding	6.75451	6.63207	5.22601	6.28453	3695.1	0.801639	0.35776	2.24072	0.0250442	0.0609553
ENSMUSG00000020988	L2hgdh	L-2-hydroxyglutarate dehydrogenase [Source:MGI Symbol;Acc:MGI:2384968]	12	protein_coding	1.63026	1.63229	1.53685	1.85653	396.817	-0.0193146	0.199476	-0.0968264	0.922864	0.950188
ENSMUSG00000012429	Mplkip	M-phase specific PLK1 intereacting protein [Source:MGI Symbol;Acc:MGI:1913558]	13	protein_coding	3.72839	4.05045	4.16924	4.28075	768.025	-0.424159	0.202573	-2.09386	0.0362727	0.0826075
ENSMUSG00000020628	Trappc12	trafficking protein particle complex 12 [Source:MGI Symbol;Acc:MGI:2445089]	12	protein_coding	1.75486	2.04397	3.09659	2.78953	1107.81	-0.993563	0.252917	-3.92842	8.55e-05	0.00046562
ENSMUSG00000063200	Nol7	nucleolar protein 7 [Source:MGI Symbol;Acc:MGI:1917328]	13	protein_coding	5.22263	4.96891	3.85674	4.76513	1283.16	0.585644	0.390664	1.4991	0.133848	0.234609
ENSMUSG00000021286	Zfyve21	zinc finger, FYVE domain containing 21 [Source:MGI Symbol;Acc:MGI:1915770]	12	protein_coding	1.78704	1.48925	2.51605	2.91447	613.749	-1.03394	0.242176	-4.2694	1.96e-05	0.000125223
ENSMUSG00000037536	Fbxo34	F-box protein 34 [Source:MGI Symbol;Acc:MGI:1926188]	14	protein_coding	2.27411	2.33169	2.21702	2.38252	806.03	0.0165255	0.148772	0.111079	0.911553	0.943126
ENSMUSG00000021076	Actr10	ARP10 actin-related protein 10 [Source:MGI Symbol;Acc:MGI:1891654]	12	protein_coding	3.24103	3.17996	4.10356	4.23278	1656.76	-0.875625	0.153983	-5.6865	1.3e-08	1.7e-07
ENSMUSG00000024789	Jak2	Janus kinase 2 [Source:MGI Symbol;Acc:MGI:96629]	19	protein_coding	4.6979	5.017	3.51766	3.17881	2960.83	1.50928	0.197497	7.64203	2.14e-14	6.64e-13
ENSMUSG00000096768	Erdr1	erythroid differentiation regulator 1 [Source:MGI Symbol;Acc:MGI:2384747]	Y	protein_coding	3.19669	2.74799	5.00404	5.24986	2913.02	-2.09517	0.290606	-7.20965	5.61e-13	1.43e-11
ENSMUSG00000064702	Gm24950	predicted gene, 24950 [Source:MGI Symbol;Acc:MGI:5454727]	11	snRNA	0.819987	1.15799	2.0481	1.32442	58.2478	1.69257	0.552395	3.06406	0.00218358	0.00776223
ENSMUSG00000059895	Ptp4a3	protein tyrosine phosphatase 4a3 [Source:MGI Symbol;Acc:MGI:1277098]	15	protein_coding	-0.262213	-0.487894	0.165468	0.433126	246.386	-0.623783	0.280648	-2.22265	0.0262394	0.0633304
ENSMUSG00000059288	Cdyl	chromodomain protein, Y chromosome-like [Source:MGI Symbol;Acc:MGI:1339956]	13	protein_coding	3.59915	3.44134	2.83917	2.9702	1076.25	0.611828	0.163901	3.73292	0.000189274	0.000933369
ENSMUSG00000040957	Cables1	CDK5 and Abl enzyme substrate 1 [Source:MGI Symbol;Acc:MGI:1927065]	18	protein_coding	-0.546101	-0.514068	2.22524	2.17967	464.96	-2.70875	0.261493	-10.3588	3.82e-25	3.38e-23
ENSMUSG00000033610	Pank1	pantothenate kinase 1 [Source:MGI Symbol;Acc:MGI:1922985]	19	protein_coding	1.2253	1.12995	0.623937	1.53962	392.654	0.0401534	0.29213	0.13745	0.890675	0.930268
ENSMUSG00000021809	Nudt13	nudix (nucleoside diphosphate linked moiety X)-type motif 13 [Source:MGI Symbol;Acc:MGI:1914975]	14	protein_coding	0.131247	0.392305	1.08247	0.877029	175.624	-0.655554	0.320834	-2.04328	0.0410247	0.0916112
ENSMUSG00000021508	Cxcl14	chemokine (C-X-C motif) ligand 14 [Source:MGI Symbol;Acc:MGI:1888514]	13	protein_coding	1.14906	0.713689	6.31512	4.88151	1533.15	-4.88473	0.598866	-8.15664	3.44e-16	1.28e-14
ENSMUSG00000024033	Rsph1	radial spoke head 1 homolog (Chlamydomonas) [Source:MGI Symbol;Acc:MGI:1194909]	17	protein_coding	-1.69353	-1.6979	-2.89468	-1.97598	20.7026	0.501495	0.897866	0.55854	0.576475	0.693434
ENSMUSG00000039616	Mocos	molybdenum cofactor sulfurase [Source:MGI Symbol;Acc:MGI:1915841]	18	protein_coding	0.487873	0.999004	0.131247	0.259523	242.133	0.654655	0.283945	2.30557	0.0211346	0.053036
ENSMUSG00000025019	Lcor	ligand dependent nuclear receptor corepressor [Source:MGI Symbol;Acc:MGI:2443930]	19	protein_coding	4.09381	4.16453	3.52629	3.38288	2063.33	0.691799	0.146065	4.73624	2.18e-06	1.75e-05
ENSMUSG00000024778	Fas	Fas (TNF receptor superfamily member 6) [Source:MGI Symbol;Acc:MGI:95484]	19	protein_coding	0.959731	0.538891	0.988788	-0.22042	303.205	0.314938	0.596587	0.5279	0.597569	0.71097
ENSMUSG00000042834	Nrep	neuronal regeneration related protein [Source:MGI Symbol;Acc:MGI:99444]	18	protein_coding	-0.59705	-2.68512	2.27247	2.01226	258.168	-3.41248	0.900407	-3.78994	0.000150686	0.000760969
ENSMUSG00000037126	Psd	pleckstrin and Sec7 domain containing [Source:MGI Symbol;Acc:MGI:1920978]	19	protein_coding	-0.180772	-0.51802	1.12671	-0.0519974	194.201	-1.06925	0.720717	-1.48359	0.137917	0.239986
ENSMUSG00000021891	Mettl6	methyltransferase like 6 [Source:MGI Symbol;Acc:MGI:1914261]	14	protein_coding	2.92373	3.03098	3.28579	3.06425	813.309	-0.164286	0.154029	-1.0666	0.286154	0.419878
ENSMUSG00000034617	Mtrr	5-methyltetrahydrofolate-homocysteine methyltransferase reductase [Source:MGI Symbol;Acc:MGI:1891037]	13	protein_coding	3.31983	3.287	2.7542	3.21629	917.205	0.348116	0.276432	1.25932	0.207915	0.329576
ENSMUSG00000021611	Tert	telomerase reverse transcriptase [Source:MGI Symbol;Acc:MGI:1202709]	13	protein_coding	0.16788	0.0374909	0.56991	0.594161	147.903	-0.382292	0.313643	-1.21888	0.222891	0.347891
ENSMUSG00000022353	Mtss1	metastasis suppressor 1 [Source:MGI Symbol;Acc:MGI:2384818]	15	protein_coding	3.73952	2.64691	5.35556	4.53443	3958.84	-1.73411	0.483182	-3.58895	0.000332013	0.00152051
ENSMUSG00000024132	Eci1	enoyl-Coenzyme A delta isomerase 1 [Source:MGI Symbol;Acc:MGI:94871]	17	protein_coding	3.5153	3.60031	3.56355	3.70301	1155.1	-0.0695179	0.212154	-0.327677	0.743156	0.825367
ENSMUSG00000057649	Brd9	bromodomain containing 9 [Source:MGI Symbol;Acc:MGI:2145317]	13	protein_coding	3.39205	3.33186	2.88404	3.22074	919.415	0.358184	0.234362	1.52834	0.126428	0.224477
ENSMUSG00000041747	Utp15	UTP15 small subunit processome component [Source:MGI Symbol;Acc:MGI:2145443]	13	protein_coding	4.31964	4.49218	3.34312	3.50706	1311.06	1.00616	0.231062	4.35452	1.33e-05	8.91e-05
ENSMUSG00000025228	Actr1a	ARP1 actin-related protein 1A, centractin alpha [Source:MGI Symbol;Acc:MGI:1858964]	19	protein_coding	6.38411	6.30645	5.62526	5.79983	6872.41	0.601292	0.120175	5.00346	5.63e-07	5.16e-06
ENSMUSG00000033597	Caskin1	CASK interacting protein 1 [Source:MGI Symbol;Acc:MGI:2442952]	17	protein_coding	-3.49195	-3.75994	-2.88649	-2.58257	24.6826	-1.60291	0.652469	-2.45669	0.0140225	0.0378112
ENSMUSG00000054648	Zfp869	zinc finger protein 869 [Source:MGI Symbol;Acc:MGI:1914119]	8	protein_coding	3.77369	4.14611	4.15388	3.90752	854.653	-0.161869	0.167764	-0.964861	0.334614	0.471104
ENSMUSG00000025092	Hspa12a	heat shock protein 12A [Source:MGI Symbol;Acc:MGI:1920692]	19	protein_coding	3.01695	2.90461	3.01534	2.64928	1509.63	0.166028	0.315423	0.526365	0.598635	0.711671
ENSMUSG00000072437	Nanos1	nanos homolog 1 (Drosophila) [Source:MGI Symbol;Acc:MGI:2669254]	19	protein_coding	2.64878	2.30357	1.61672	2.52071	259.204	0.25718	0.386498	0.66541	0.505788	0.633794
ENSMUSG00000104896	Rnu3b4	U3B small nuclear RNA 4 [Source:MGI Symbol;Acc:MGI:97988]	11	snoRNA	1.68307	0.501306	1.93238	1.74686	64.8874	1.70004	0.742589	2.28934	0.0220597	0.0549059
ENSMUSG00000022855	Senp2	SUMO/sentrin specific peptidase 2 [Source:MGI Symbol;Acc:MGI:1923076]	16	protein_coding	3.76804	3.68413	3.60927	4.16799	1957.6	-0.133117	0.227605	-0.584858	0.558643	0.678981
ENSMUSG00000022551	Cyc1	cytochrome c-1 [Source:MGI Symbol;Acc:MGI:1913695]	15	protein_coding	6.06664	5.87858	5.11539	5.67119	3668.81	0.392525	0.263875	1.48754	0.136871	0.238755
ENSMUSG00000066878	Gm10184	predicted pseudogene 10184 [Source:MGI Symbol;Acc:MGI:3704480]	17	protein_coding	2.53399	2.17802	-0.00172239	1.61009	93.9225	1.36612	0.606106	2.25393	0.0242006	0.0593123
ENSMUSG00000068220	Lgals1	lectin, galactose binding, soluble 1 [Source:MGI Symbol;Acc:MGI:96777]	15	protein_coding	9.17697	9.12613	8.16154	8.97301	31981.5	0.246245	0.396946	0.620349	0.535028	0.659293
ENSMUSG00000000776	Polr3d	polymerase (RNA) III (DNA directed) polypeptide D [Source:MGI Symbol;Acc:MGI:1914315]	14	protein_coding	3.71405	3.52365	3.4171	3.72753	963.469	-0.0265332	0.218911	-0.121206	0.903528	0.936964
ENSMUSG00000022035	Ccdc25	coiled-coil domain containing 25 [Source:MGI Symbol;Acc:MGI:1914429]	14	protein_coding	2.35613	2.11296	2.29118	2.43171	609.217	-0.0712949	0.196705	-0.362445	0.71702	0.806685
ENSMUSG00000022297	Fzd6	frizzled class receptor 6 [Source:MGI Symbol;Acc:MGI:108474]	15	protein_coding	3.21587	3.15431	3.7688	3.34509	1594.56	-0.30753	0.185796	-1.6552	0.0978842	0.184123
ENSMUSG00000088789	Scarna13	small Cajal body-specific RNA 1 [Source:MGI Symbol;Acc:MGI:4360027]	12	scaRNA	2.5512	2.04339	4.37662	4.02659	237.235	0.0895824	0.33775	0.265233	0.79083	0.862193
ENSMUSG00000071531	Gprin2	G protein regulated inducer of neurite outgrowth 2 [Source:MGI Symbol;Acc:MGI:2444560]	14	protein_coding	-4.32457	-4.2542	-1.1786	-1.31891	31.5802	-4.1212	0.765137	-5.38623	7.2e-08	8e-07
ENSMUSG00000037580	Gch1	GTP cyclohydrolase 1 [Source:MGI Symbol;Acc:MGI:95675]	14	protein_coding	1.57423	1.72194	0.827062	-0.700128	271.618	1.41452	0.617984	2.28893	0.0220836	0.0549449
ENSMUSG00000022111	Uchl3	ubiquitin carboxyl-terminal esterase L3 (ubiquitin thiolesterase) [Source:MGI Symbol;Acc:MGI:1355274]	14	protein_coding	2.07587	1.84527	1.01309	2.10727	505.66	0.335543	0.432363	0.776067	0.437709	0.570353
ENSMUSG00000022338	Eny2	enhancer of yellow 2 homolog (Drosophila) [Source:MGI Symbol;Acc:MGI:1919286]	15	protein_coding	5.17672	5.17525	4.14023	4.5035	1889.57	0.772174	0.232815	3.31669	0.000910907	0.00363686
ENSMUSG00000020589	Fam49a	family with sequence similarity 49, member A [Source:MGI Symbol;Acc:MGI:1261783]	12	protein_coding	1.20717	1.29418	0.201637	-0.196258	350.058	1.28856	0.422623	3.04895	0.0022964	0.0081224
ENSMUSG00000022136	Dnajc3	DnaJ heat shock protein family (Hsp40) member C3 [Source:MGI Symbol;Acc:MGI:107373]	14	protein_coding	4.65722	4.09088	5.42215	5.77434	6008.82	-1.1811	0.226645	-5.21123	1.88e-07	1.93e-06
ENSMUSG00000026322	Htr4	5 hydroxytryptamine (serotonin) receptor 4 [Source:MGI Symbol;Acc:MGI:109246]	18	protein_coding	-0.727101	-0.501727	-5.90618	-7.00916	21.3669	7.47084	1.57193	4.75265	2.01e-06	1.63e-05
ENSMUSG00000036023	Parp2	poly (ADP-ribose) polymerase family, member 2 [Source:MGI Symbol;Acc:MGI:1341112]	14	protein_coding	3.16745	3.29892	3.12707	3.44022	855.77	-0.0560546	0.229574	-0.244167	0.807101	0.873279
ENSMUSG00000065037	Rn7sk	RNA, 7SK, nuclear [Source:MGI Symbol;Acc:MGI:103186]	9	misc_RNA	11.2178	11.4019	11.6378	11.6378	158035	0.356492	0.188894	1.88726	0.0591256	0.123122
ENSMUSG00000036333	Kidins220	kinase D-interacting substrate 220 [Source:MGI Symbol;Acc:MGI:1924730]	12	protein_coding	3.58816	3.50625	5.63114	4.86146	5630.13	-1.73377	0.323532	-5.35888	8.37e-08	9.21e-07
ENSMUSG00000024301	Kifc5b	kinesin family member C5B [Source:MGI Symbol;Acc:MGI:2137414]	17	protein_coding	3.33728	3.1388	0.859759	2.88229	617.225	1.06163	0.552334	1.92207	0.0545966	0.115537
ENSMUSG00000033644	Piwil2	piwi-like RNA-mediated gene silencing 2 [Source:MGI Symbol;Acc:MGI:1930036]	14	protein_coding	-2.53055	-1.80691	-4.18725	-4.06126	277.745	2.15027	0.49309	4.36081	1.3e-05	8.69e-05
ENSMUSG00000022994	Adcy6	adenylate cyclase 6 [Source:MGI Symbol;Acc:MGI:87917]	15	protein_coding	5.5106	5.42458	4.93813	4.60295	4120.15	0.731583	0.223147	3.27848	0.00104367	0.00408906
ENSMUSG00000053414	Hunk	hormonally upregulated Neu-associated kinase [Source:MGI Symbol;Acc:MGI:1347352]	16	protein_coding	-5.45808	-4.62382	1.43085	2.01663	431.804	-8.35717	0.760631	-10.9872	4.41e-28	4.73e-26
ENSMUSG00000024958	Gpr137	G protein-coupled receptor 137 [Source:MGI Symbol;Acc:MGI:2147529]	19	protein_coding	2.2692	1.91594	1.95961	1.57276	443.713	0.103458	0.277753	0.372481	0.709535	0.800873
ENSMUSG00000054640	Slc8a1	solute carrier family 8 (sodium/calcium exchanger), member 1 [Source:MGI Symbol;Acc:MGI:107956]	17	protein_coding	3.83559	3.54596	4.39682	3.86374	1374.73	-0.525622	0.394234	-1.33327	0.182442	0.297958
ENSMUSG00000024290	Rock1	Rho-associated coiled-coil containing protein kinase 1 [Source:MGI Symbol;Acc:MGI:107927]	18	protein_coding	4.65567	4.71498	4.28418	4.60769	3563.8	0.256299	0.118449	2.16378	0.030481	0.0716702
ENSMUSG00000054321	Taf4b	TATA-box binding protein associated factor 4b [Source:MGI Symbol;Acc:MGI:2152345]	18	protein_coding	1.19421	1.70067	-0.236366	0.96139	286.407	1.06658	0.378406	2.8186	0.00482328	0.015331
ENSMUSG00000021171	Esyt2	extended synaptotagmin-like protein 2 [Source:MGI Symbol;Acc:MGI:1261845]	12	protein_coding	4.70081	4.95654	6.57996	5.74061	8924.57	-1.413	0.328271	-4.30438	1.67e-05	0.000108797
ENSMUSG00000025203	Scd2	stearoyl-Coenzyme A desaturase 2 [Source:MGI Symbol;Acc:MGI:98240]	19	protein_coding	10.0035	9.38937	9.52818	10.0903	93079.3	-0.440072	0.321107	-1.37048	0.170536	0.283129
ENSMUSG00000052031	Tagap1	T cell activation GTPase activating protein 1 [Source:MGI Symbol;Acc:MGI:1919786]	17	protein_coding	3.47488	3.98767	3.51255	3.17802	727.601	0.280041	0.210459	1.33062	0.183314	0.298946
ENSMUSG00000036613	Tssc1	tumor suppressing subtransferable candidate 1 [Source:MGI Symbol;Acc:MGI:1289332]	12	protein_coding	1.57828	1.59685	1.4237	1.813	463.661	-0.0199343	0.209996	-0.094927	0.924373	0.95145
ENSMUSG00000037617	Spag1	sperm associated antigen 1 [Source:MGI Symbol;Acc:MGI:1349387]	15	protein_coding	-0.0763542	-0.102033	-1.07496	-0.421576	110.029	0.592697	0.334525	1.77175	0.0764355	0.15126
ENSMUSG00000021807	2700060E02Rik	RIKEN cDNA 2700060E02 gene [Source:MGI Symbol;Acc:MGI:1915295]	14	protein_coding	4.50303	4.22687	4.71498	4.98787	2432.74	-0.501785	0.212246	-2.36417	0.0180705	0.0464496
ENSMUSG00000021662	Arhgef28	Rho guanine nucleotide exchange factor (GEF) 28 [Source:MGI Symbol;Acc:MGI:1346016]	13	protein_coding	3.09123	3.76842	2.43977	1.53416	829.13	1.3094	0.44508	2.94195	0.00326156	0.0109547
ENSMUSG00000037815	Ctnna1	catenin (cadherin associated protein), alpha 1 [Source:MGI Symbol;Acc:MGI:88274]	18	protein_coding	7.08375	7.12368	6.69543	7.0128	17624.3	0.112983	0.134203	0.841883	0.399853	0.534531
ENSMUSG00000024069	Slc30a6	solute carrier family 30 (zinc transporter), member 6 [Source:MGI Symbol;Acc:MGI:2386741]	17	protein_coding	2.25295	2.04571	2.23222	2.63688	598.692	-0.238391	0.204071	-1.16818	0.242736	0.37042
ENSMUSG00000004462	Tbccd1	TBCC domain containing 1 [Source:MGI Symbol;Acc:MGI:1917823]	16	protein_coding	1.71118	1.7928	2.02632	2.42917	560.853	-0.439456	0.201503	-2.18089	0.0291914	0.0691556
ENSMUSG00000024800	Rpp30	ribonuclease P/MRP 30 subunit [Source:MGI Symbol;Acc:MGI:1859683]	19	protein_coding	3.21116	2.78295	1.55875	2.39151	609.026	1.01214	0.342401	2.95601	0.00311646	0.0105424
ENSMUSG00000022236	Ropn1l	ropporin 1-like [Source:MGI Symbol;Acc:MGI:2182357]	15	protein_coding	-0.772838	-0.874983	-1.44	-1.1786	43.6243	0.340604	0.556218	0.612357	0.540301	0.663537
ENSMUSG00000036461	Elf1	E74-like factor 1 [Source:MGI Symbol;Acc:MGI:107180]	14	protein_coding	3.66421	3.7495	4.0592	3.55928	2187.61	-0.0984172	0.272567	-0.361075	0.718043	0.807363
ENSMUSG00000090942	F830016B08Rik	RIKEN cDNA F830016B08 gene [Source:MGI Symbol;Acc:MGI:3588218]	18	protein_coding	-4.53461	-2.4908	1.8814	-3.14101	67.0398	-4.5577	1.32913	-3.42909	0.000605602	0.00256274
ENSMUSG00000022339	Ebag9	estrogen receptor-binding fragment-associated gene 9 [Source:MGI Symbol;Acc:MGI:1859920]	15	protein_coding	3.20907	3.42301	2.50885	2.86628	649.039	0.686638	0.210988	3.25439	0.00113635	0.00440972
ENSMUSG00000024853	Sf3b2	splicing factor 3b, subunit 2 [Source:MGI Symbol;Acc:MGI:2441856]	19	protein_coding	7.28152	7.26082	6.17354	6.57783	10874.5	0.757665	0.197433	3.83758	0.000124252	0.000646698
ENSMUSG00000053774	Ubxn7	UBX domain protein 7 [Source:MGI Symbol;Acc:MGI:2146388]	16	protein_coding	4.50203	4.6005	4.81601	4.39006	3879.32	-0.0378137	0.23556	-0.160527	0.872466	0.918341
ENSMUSG00000023947	Nfkbie	nuclear factor of kappa light polypeptide gene enhancer in B cells inhibitor, epsilon [Source:MGI Symbol;Acc:MGI:1194908]	17	protein_coding	3.48679	3.99243	1.24225	0.926845	458.618	2.59846	0.389134	6.67755	2.43e-11	4.81e-10
ENSMUSG00000014426	Map3k4	mitogen-activated protein kinase kinase kinase 4 [Source:MGI Symbol;Acc:MGI:1346875]	17	protein_coding	3.04698	2.96077	2.88701	3.15769	1398.63	0.00885553	0.133476	0.0663457	0.947103	0.965883
ENSMUSG00000021583	Erap1	endoplasmic reticulum aminopeptidase 1 [Source:MGI Symbol;Acc:MGI:1933403]	13	protein_coding	3.00646	3.13549	3.11526	2.64375	1148.83	0.224498	0.255954	0.877102	0.380431	0.515714
ENSMUSG00000021803	Cdhr1	cadherin-related family member 1 [Source:MGI Symbol;Acc:MGI:2157782]	14	protein_coding	0.591191	1.58379	1.08332	1.94637	347.214	-0.361018	0.532393	-0.678104	0.497705	0.625944
ENSMUSG00000021629	Slc30a5	solute carrier family 30 (zinc transporter), member 5 [Source:MGI Symbol;Acc:MGI:1916298]	13	protein_coding	4.60098	4.64049	4.52877	4.59129	2807.08	0.114508	0.101451	1.12869	0.259027	0.389047
ENSMUSG00000013846	St3gal1	ST3 beta-galactoside alpha-2,3-sialyltransferase 1 [Source:MGI Symbol;Acc:MGI:98304]	15	protein_coding	6.49635	6.75934	6.40066	5.62526	8278.85	0.459609	0.334767	1.37292	0.169777	0.282253
ENSMUSG00000024580	Grpel2	GrpE-like 2, mitochondrial [Source:MGI Symbol;Acc:MGI:1334416]	18	protein_coding	2.95386	3.02724	2.4207	2.56176	629.491	0.500001	0.194835	2.56628	0.0102795	0.0292831
ENSMUSG00000005397	Nid1	nidogen 1 [Source:MGI Symbol;Acc:MGI:97342]	13	protein_coding	3.17597	1.92334	4.56521	5.16361	4546.44	-2.18649	0.370813	-5.8965	3.71e-09	5.43e-08
ENSMUSG00000020656	Grhl1	grainyhead-like 1 (Drosophila) [Source:MGI Symbol;Acc:MGI:2182540]	12	protein_coding	0.304967	-0.404961	0.31094	0.543977	173.017	-0.372333	0.402061	-0.926061	0.354414	0.491091
ENSMUSG00000021928	Ebpl	emopamil binding protein-like [Source:MGI Symbol;Acc:MGI:1915427]	14	protein_coding	1.22082	1.15151	1.44295	1.72335	293.173	-0.365857	0.244109	-1.49874	0.133941	0.23468
ENSMUSG00000054021	Sirt5	sirtuin 5 [Source:MGI Symbol;Acc:MGI:1915596]	13	protein_coding	1.03539	1.20717	0.666143	0.370921	192.395	0.700272	0.308636	2.26892	0.0232732	0.0574151
ENSMUSG00000034522	Zfp395	zinc finger protein 395 [Source:MGI Symbol;Acc:MGI:2682318]	14	protein_coding	3.95741	3.70962	5.04127	4.86365	3798.51	-1.07433	0.189048	-5.68281	1.32e-08	1.73e-07
ENSMUSG00000023885	Thbs2	thrombospondin 2 [Source:MGI Symbol;Acc:MGI:98738]	17	protein_coding	-3.89109	-3.62032	2.7322	-0.443765	584.838	-6.07456	1.41505	-4.29281	1.76e-05	0.0001138
ENSMUSG00000023066	Rttn	rotatin [Source:MGI Symbol;Acc:MGI:2179288]	18	protein_coding	2.41667	2.00985	1.32967	2.1411	501.205	0.459472	0.271344	1.69332	0.0903953	0.173191
ENSMUSG00000024727	Trpm6	transient receptor potential cation channel, subfamily M, member 6 [Source:MGI Symbol;Acc:MGI:2675603]	19	protein_coding	0.462388	1.04433	-5.00707	-4.23679	55.7304	5.74342	0.743169	7.72829	1.09e-14	3.47e-13
ENSMUSG00000041057	Wdr43	WD repeat domain 43 [Source:MGI Symbol;Acc:MGI:1919765]	17	protein_coding	4.52833	4.45223	3.79621	4.32708	2775.1	0.454497	0.276125	1.64598	0.0997678	0.18688
ENSMUSG00000022070	Bora	bora, aurora kinase A activator [Source:MGI Symbol;Acc:MGI:1924994]	14	protein_coding	2.08048	1.24679	1.82062	3.13274	651.428	-0.844312	0.491384	-1.71823	0.0857542	0.166149
ENSMUSG00000024082	Ndufaf7	NADH dehydrogenase (ubiquinone) 1 alpha subcomplex assembly factor 7 [Source:MGI Symbol;Acc:MGI:1920944]	17	protein_coding	3.12503	3.05039	2.87472	2.98345	675.89	0.138982	0.169478	0.820059	0.412182	0.546226
ENSMUSG00000099250	Rn7s2	7S RNA 2 [Source:MGI Symbol;Acc:MGI:97953]	12	misc_RNA	10.8263	10.8263	11.9672	11.9672	325705	-0.929229	0.285657	-3.25295	0.00114214	0.00442961
ENSMUSG00000022223	Sdr39u1	short chain dehydrogenase/reductase family 39U, member 1 [Source:MGI Symbol;Acc:MGI:1916876]	14	protein_coding	3.28984	3.51176	3.08083	3.25375	570.291	0.20435	0.174114	1.17366	0.240531	0.367961
ENSMUSG00000042156	Dzip1	DAZ interacting protein 1 [Source:MGI Symbol;Acc:MGI:1914311]	14	protein_coding	0.911484	0.0650166	2.74626	2.59673	850.958	-2.09986	0.306113	-6.85977	6.9e-12	1.51e-10
ENSMUSG00000021986	Amer2	APC membrane recruitment 2 [Source:MGI Symbol;Acc:MGI:1919375]	14	protein_coding	-3.20674	-3.08797	-0.742932	-3.9203	29.4433	-2.23434	1.16024	-1.92575	0.0541351	0.114777
ENSMUSG00000024885	Aldh3b1	aldehyde dehydrogenase 3 family, member B1 [Source:MGI Symbol;Acc:MGI:1914939]	19	protein_coding	3.35363	3.65081	2.97279	1.98878	834.394	1.00347	0.394047	2.54657	0.0108787	0.0306903
ENSMUSG00000022400	Rbx1	ring-box 1 [Source:MGI Symbol;Acc:MGI:1891829]	15	protein_coding	5.46102	5.47992	5.00536	4.92396	3010.29	0.438755	0.102981	4.26054	2.04e-05	0.000129368
ENSMUSG00000068114	Ccdc134	coiled-coil domain containing 134 [Source:MGI Symbol;Acc:MGI:1923707]	15	protein_coding	2.28694	1.76455	1.65374	1.97292	374.047	0.224138	0.294921	0.759996	0.447257	0.578598
ENSMUSG00000024854	Pold4	polymerase (DNA-directed), delta 4 [Source:MGI Symbol;Acc:MGI:1916995]	19	protein_coding	3.67436	3.87314	4.15939	3.39322	628.763	0.08339	0.333058	0.250376	0.802296	0.869959
ENSMUSG00000036103	Colec12	collectin sub-family member 12 [Source:MGI Symbol;Acc:MGI:2152907]	18	protein_coding	0.394628	-0.462932	4.11363	3.31009	2029.78	-3.79015	0.53527	-7.08081	1.43e-12	3.43e-11
ENSMUSG00000041852	Tcf20	transcription factor 20 [Source:MGI Symbol;Acc:MGI:108399]	15	protein_coding	6.46855	6.6839	6.02654	5.86799	10602.7	0.537922	0.170136	3.16171	0.00156844	0.0058158
ENSMUSG00000021178	Psmc1	protease (prosome, macropain) 26S subunit, ATPase 1 [Source:MGI Symbol;Acc:MGI:106054]	12	protein_coding	5.26921	5.10897	5.1516	5.80418	4039.5	-0.354502	0.308882	-1.14769	0.251095	0.380288
ENSMUSG00000024232	Bambi	BMP and activin membrane-bound inhibitor [Source:MGI Symbol;Acc:MGI:1915260]	18	protein_coding	0.302768	0.462388	4.58222	3.49464	930.448	-3.82198	0.523895	-7.29532	2.98e-13	7.94e-12
ENSMUSG00000021738	Atxn7	ataxin 7 [Source:MGI Symbol;Acc:MGI:2179277]	14	protein_coding	2.45847	2.78009	3.07585	2.86363	1151.53	-0.310644	0.219954	-1.41232	0.157857	0.266866
ENSMUSG00000022008	Gpalpp1	GPALPP motifs containing 1 [Source:MGI Symbol;Acc:MGI:1914717]	14	protein_coding	3.49424	3.66948	3.54242	3.39948	1236.67	0.192609	0.153991	1.25078	0.211013	0.333175
ENSMUSG00000023988	Bysl	bystin-like [Source:MGI Symbol;Acc:MGI:1858419]	17	protein_coding	4.08261	3.76284	3.61822	4.19121	1674.15	0.00662547	0.287907	0.0230126	0.98164	0.987674
ENSMUSG00000023912	Slc25a27	solute carrier family 25, member 27 [Source:MGI Symbol;Acc:MGI:1921261]	17	protein_coding	0.1237	0.720167	-0.768103	-0.277457	76.5148	0.992143	0.39392	2.51864	0.0117808	0.0327603
ENSMUSG00000021301	Hecw1	HECT, C2 and WW domain containing E3 ubiquitin protein ligase 1 [Source:MGI Symbol;Acc:MGI:2444115]	13	protein_coding	-0.18376	-0.455035	-1.0122	0.481562	106.136	-0.238968	0.433309	-0.551495	0.581294	0.697588
ENSMUSG00000021238	Aldh6a1	aldehyde dehydrogenase family 6, subfamily A1 [Source:MGI Symbol;Acc:MGI:1915077]	12	protein_coding	4.91197	5.25699	5.80975	4.93641	3888.14	-0.309308	0.364028	-0.849682	0.395502	0.530458
ENSMUSG00000022517	Mgrn1	mahogunin, ring finger 1 [Source:MGI Symbol;Acc:MGI:2447670]	16	protein_coding	3.56806	3.76566	4.52645	3.97666	3130.94	-0.563509	0.270783	-2.08103	0.037431	0.0848136
ENSMUSG00000018865	Sult4a1	sulfotransferase family 4A, member 1 [Source:MGI Symbol;Acc:MGI:1888971]	15	protein_coding	-3.69533	-3.48167	-1.26375	-0.44571	58.6124	-3.2058	0.602323	-5.32239	1.02e-07	1.1e-06
ENSMUSG00000037526	Atg14	autophagy related 14 [Source:MGI Symbol;Acc:MGI:1261775]	14	protein_coding	1.91331	2.85545	1.96456	1.71118	469.895	0.671232	0.358014	1.87487	0.06081	0.126023
ENSMUSG00000062526	Mppe1	metallophosphoesterase 1 [Source:MGI Symbol;Acc:MGI:2661311]	18	protein_coding	1.68515	1.94452	1.42944	1.52384	352.71	0.377338	0.229465	1.64443	0.100088	0.18735
ENSMUSG00000037089	Slc35b2	solute carrier family 35, member B2 [Source:MGI Symbol;Acc:MGI:1921086]	17	protein_coding	3.94698	4.12762	4.80122	4.82753	1862.1	-0.909637	0.146621	-6.204	5.5e-10	9.22e-09
ENSMUSG00000024892	Pcx	pyruvate carboxylase [Source:MGI Symbol;Acc:MGI:97520]	19	protein_coding	2.99611	3.38681	1.54506	2.08863	948.123	1.36683	0.239162	5.71509	1.1e-08	1.45e-07
ENSMUSG00000035868	Zfp983	zinc finger protein 983 [Source:MGI Symbol;Acc:MGI:1920479]	17	protein_coding	0.443969	0.988788	0.63855	0.460012	77.3588	0.13797	0.423919	0.325462	0.744831	0.826542
ENSMUSG00000024527	Afg3l2	AFG3-like AAA ATPase 2 [Source:MGI Symbol;Acc:MGI:1916847]	18	protein_coding	4.0851	4.0381	4.03767	4.17708	2671.55	-0.0134024	0.137299	-0.0976147	0.922238	0.949762
ENSMUSG00000022231	Sema5a	sema domain, seven thrombospondin repeats (type 1 and type 1-like), transmembrane domain (TM) and short cytoplasmic domain, (semaphorin) 5A [Source:MGI Symbol;Acc:MGI:107556]	15	protein_coding	5.07742	5.67605	0.0883555	0.920759	688.314	4.70586	0.3152	14.9298	2.11e-50	7.86e-48
ENSMUSG00000007589	Tinf2	Terf1 (TRF1)-interacting nuclear factor 2 [Source:MGI Symbol;Acc:MGI:107246]	14	protein_coding	4.70175	4.34375	3.95442	4.83196	1102.57	0.047929	0.362692	0.132148	0.894867	0.932463
ENSMUSG00000032849	Abcc4	ATP-binding cassette, sub-family C (CFTR/MRP), member 4 [Source:MGI Symbol;Acc:MGI:2443111]	14	protein_coding	2.8446	2.56928	2.09664	3.51844	711.533	-0.227125	0.430426	-0.527674	0.597725	0.711031
ENSMUSG00000021692	Dimt1	DIM1 dimethyladenosine transferase 1-like (S. cerevisiae) [Source:MGI Symbol;Acc:MGI:1913504]	13	protein_coding	2.73399	2.80043	1.77223	2.2944	475.807	0.68186	0.282717	2.41181	0.0158734	0.0417947
ENSMUSG00000022404	Slc25a17	solute carrier family 25 (mitochondrial carrier, peroxisomal membrane protein), member 17 [Source:MGI Symbol;Acc:MGI:1342248]	15	protein_coding	3.89105	3.84957	3.21116	3.64058	1685.94	0.476363	0.185046	2.57429	0.0100446	0.0287236
ENSMUSG00000052387	Trpm3	transient receptor potential cation channel, subfamily M, member 3 [Source:MGI Symbol;Acc:MGI:2443101]	19	protein_coding	1.46846	2.82776	-2.69168	-1.30892	58.2218	3.58926	0.670055	5.35666	8.48e-08	9.3e-07
ENSMUSG00000024912	Fosl1	fos-like antigen 1 [Source:MGI Symbol;Acc:MGI:107179]	19	protein_coding	3.16409	2.59192	1.45785	1.39103	542.224	1.43142	0.37884	3.77844	0.000157817	0.000792508
ENSMUSG00000033595	Lgi3	leucine-rich repeat LGI family, member 3 [Source:MGI Symbol;Acc:MGI:2182619]	14	protein_coding	-0.987534	-1.33597	-1.39384	-0.684286	41.0662	-0.318172	0.557397	-0.570818	0.568123	0.686725
ENSMUSG00000072115	Ang	angiogenin, ribonuclease, RNase A family, 5 [Source:MGI Symbol;Acc:MGI:88022]	14	protein_coding	-0.196258	-0.0317373	0.874521	0.791351	120.199	-0.983366	0.361398	-2.72101	0.00650829	0.0198277
ENSMUSG00000022177	Haus4	HAUS augmin-like complex, subunit 4 [Source:MGI Symbol;Acc:MGI:1261794]	14	protein_coding	2.82023	3.16865	2.06499	3.11742	688.153	0.336389	0.409284	0.821897	0.411136	0.545216
ENSMUSG00000040260	Daam2	dishevelled associated activator of morphogenesis 2 [Source:MGI Symbol;Acc:MGI:1923691]	17	protein_coding	6.09965	6.51719	6.65662	5.39076	14024.4	0.0551342	0.538262	0.10243	0.918415	0.94757
ENSMUSG00000022139	Mbnl2	muscleblind-like 2 [Source:MGI Symbol;Acc:MGI:2145597]	14	protein_coding	5.57382	5.53096	6.48055	6.07509	9935.43	-0.750285	0.256056	-2.93016	0.0033879	0.0113152
ENSMUSG00000087370	Tmem170b	transmembrane protein 170B [Source:MGI Symbol;Acc:MGI:3647046]	13	protein_coding	3.22752	2.76869	3.60969	3.45383	1312.51	-0.44998	0.18919	-2.37845	0.0173857	0.0450604
ENSMUSG00000040472	Rabggta	Rab geranylgeranyl transferase, a subunit [Source:MGI Symbol;Acc:MGI:1860443]	14	protein_coding	2.74032	2.77479	2.27683	2.2131	548.321	0.414548	0.197328	2.10081	0.0356575	0.0815244
ENSMUSG00000061654	Spry3	sprouty homolog 3 (Drosophila) [Source:MGI Symbol;Acc:MGI:1345188]	GL456233.1	protein_coding	3.20547	2.70267	3.14002	3.82836	588.427	-0.647901	0.393109	-1.64815	0.0993221	0.186357
ENSMUSG00000072294	Klf12	Kruppel-like factor 12 [Source:MGI Symbol;Acc:MGI:1333796]	14	protein_coding	1.11268	0.96902	2.22847	1.13398	379.215	-0.803702	0.525307	-1.52997	0.126025	0.223939
ENSMUSG00000049760	2410015M20Rik	RIKEN cDNA 2410015M20 gene [Source:MGI Symbol;Acc:MGI:2442174]	17	protein_coding	4.74744	4.83196	5.10834	4.88273	1299.69	-0.197658	0.167574	-1.17952	0.23819	0.365048
ENSMUSG00000033863	Klf9	Kruppel-like factor 9 [Source:MGI Symbol;Acc:MGI:1333856]	19	protein_coding	6.92058	7.38238	6.76419	6.33286	13163.5	0.515291	0.276527	1.86344	0.0624002	0.128663
ENSMUSG00000061477	Rps7	ribosomal protein S7 [Source:MGI Symbol;Acc:MGI:1333818]	12	protein_coding	6.71407	6.4843	7.76314	7.8449	11103.3	-1.34763	0.17295	-7.79201	6.59e-15	2.15e-13
ENSMUSG00000000127	Fer	fer (fms/fps related) protein kinase [Source:MGI Symbol;Acc:MGI:105917]	17	protein_coding	3.39948	2.88404	3.71643	3.65314	1390.15	-0.550325	0.231624	-2.37594	0.0175044	0.0452982
ENSMUSG00000050370	Ch25h	cholesterol 25-hydroxylase [Source:MGI Symbol;Acc:MGI:1333869]	19	protein_coding	-4.66575	-4.34228	1.33417	-1.38384	35.9028	-7.8537	1.85651	-4.23036	2.33e-05	0.000146075
ENSMUSG00000001910	Nacc1	nucleus accumbens associated 1, BEN and BTB (POZ) domain containing [Source:MGI Symbol;Acc:MGI:1914080]	8	protein_coding	5.77214	5.74475	5.81889	6.05498	6472.12	-0.123736	0.143114	-0.8646	0.387258	0.522114
[truncated: 11,448 more rows]
